# Supplementary material for: The UBC-40 Urothelial Bladder Cancer cell line index: a genomic resource for functional studies
Source: BMC Genomics. 2015 May 22;16(1):403. doi: 10.1186/s12864-015-1450-3 (PMC4470036; doi:10.1186/s12864-015-1450-3)
Supplement: Additional file 1: Table S1. — List of web resources used. Table S2. Characteristics and frequency of mutations in key oncogenes and tumor suppressors in UBC lines and in urinary bladder tumors. Table S3. Frequency of mutations in key oncogenes and tumor suppressors in UBC lines and in urinary bladder tumors. Table S4. Relationship between genomic instability, FGFR3, and TP53 mutation status and grade of original tumor. Table S5. Chi square analysis of genomic instability of UBC lines, original tumor grade, and FGFR3 and TP53 mutation status. Table S6. Summary of large gene copy number alterations involving whole chromosomes or whole chromosome arms. Table S7. UPD analysis of UBC cell lines. Table S8. Affymetrix expression array data of UBC lines included in the study. Table S9. Genes in lost and amplified regions and comparison of gene copy number and gene expression data. Table S10. Gene copy number changes and UPD events in new driver genes identified recently through exome/whole genome sequencing analysis of UBC tissues. Table S11. Comparison of copy number data and expression of 44 new genes implicated in UBC. Table S12. Pearson’s correlations according to the gene signature from Sjodahl et al [12]. Table S13. Pearson’s correlations according to the 40-gene signature from Rebouissou et al [25]. Table S14. WaviCGH call all concordance rate in replicate cell lines. [file 12864_2015_1450_MOESM1_ESM.xls]

## Sheet: Supp Table 1
Table S1. List of web resources used.
Cancer Cell Line Encyclopedia (CCLE)	http://www.broadinstitute.org/ccle/home
COSMIC	http://cancer.sanger.ac.uk/cancergenome/projects/cosmic/
Integrative genomics viewer	http://www.broadinstitute.org/software/igv/home
IARC TP53 Database	http://p53.iarc.fr/
R-program	http://www.r-project.org/
waviCGH	http://wavi.bioinfo.cnio.es/

## Sheet: Supp Table 2
Table S2. Characteristics and frequency of mutations in key oncogenes and tumor suppressors in UBC lines and in urinary bladder tumors.
Amp-Amplification. WT-Wild Type. Mut-Mutant. LOH-Loss of heterozygosity. HD-Homozygous Deletion. N-Copy Number Neutral. Y-Y chromosome detected. All TERT mutations were -124bp(G>A) except the line marked as #-57bp(T>G). 1. COSMIC database. 2. CCLE database. 3. IARC database. 4. Our data. 5. [24] NB:Specififc TP53 mutation is not specified. 6. [7] NB:TP53 mutation determined by expression level. 7…
Name	Source	Stage	Grade	Tumorigenicity/Grade	Sex	TERT	FGFR3	PIK3CA	AKT	H-RAS	K-RAS2	N-RAS	INK4A	RB1	PTEN	TP53	Genome Instability Group	Classification	% Genome gained	% Genome lost	# chr arm alterations	# whole chr alterations	sum large alterations	Number of UPD events	sum UPD MB	% Genome afected by UPD	References
						TERT
253J	UCC	T4	G4	+/G1-G2	F	WT11	WT1,4	E545G2,4		WT4	WT1	WT4	HD 1,4		WT/N1,4	WT/N3	INTERMEDIATE	Genomically Unstable SCC like	34.5	19.6	5	5	10	7	749.919	26.9078	[1, 2]
5637	UCC		G2	+/G3	M	Mut11	WT1,4	WT1,4	WT4	WT1,4	WT4	WT1	WT1,4	c.975T>A1	WT/LOH1,4	c.839G>C/N1,2,3	INTERMEDIATE	Genomically Unstable SCC like	21.5	33.1	7	4	11	1	35.1472	1.26111	[3-5]
575A	UCC		G3	+	M		WT1,4	WT4					WT		LOH	WT/LOH1	INTERMEDIATE	Genomically Unstable SCC like	23.9	27.2	4	8	12	4	244.46	8.77143	[1]
639V	UCC		G3	+/G3	M	Mut11	WT1,4/R248C2	A1066V1,2,4	WT4	WT1,4	WT1/G12D2	WT1/H131R2	LOH4	c.1147C>T1	R130Q2/R173C2,4	c.743G>A/N1,2,3	HIGH	Genomically Unstable SCC like	32.1	43.7	16	8	24	3	242.512	8.70156	[1, 6]
92-1	UCC	T4	G3		F	Mut11,12	WT1,4	WT4		WT4	WT4	WT4	WT6,4		N	cd 158, 162, 228, 280 & 294/N6,8	INTERMEDIATE	Genomically Unstable SCC like	21.4	27.7	9	2	11	5	294.999	10.5848	[7]
96-1	UCC	T3	G2/3		M	Mut11,12	WT1,4	WT4		WT4	WT4	WT4	HD6		N	cd 175/N6,8	INTERMEDIATE	SCC-like/Urobasal B	23.4	23.5	9	4	13	7	406.169	14.5737	[7]
97-1	UCC	T1/2	G1/2		M	WT11	WT1,4	WT4		WT4	WT4	WT4	HD6		N	WT/LOH6,8	LOW	SCC-like/Urobasal B	14.3	27.4	2	2	4	1	140.225	5.0314	[7]
97-18	UCC	T2	G3		Y	Mut11,12	WT1,4	WT4		WT4	WT4	WT4	LOH4		N	cd 220/LOH8	HIGH	SCC-like/Urobasal B	24.8	30.2	4	6	10	1	22.4163	0.804317	[8]
97-24		T3	G3		Y	Mut11,12	WT1,4	WT4		WT4	WT4	WT4	WT4		N	cd 275/N8	HIGH	Genomically Unstable SCC like	27.0	29.8	7	2	9	22	957.023	34.3388	[8]
97-7	UCC	T1	G2/3		Y	Mut11	S249C1	WT4		WT4	WT4	WT4	WT4		LOH	cd 128/N8	HIGH	SCC-like/Urobasal B	23.9	36.3	4	9	13	2	293.614	10.5351	[8]
BC61	UCC	Ta	G2		Y		G372C4,10	WT4		WT4	WT4	WT4	WT4		N	WT/N	LOW	Urobasal A/B	13.1	12.8	4	1	5	0	0	0	[9]
HT1197	UCC	T2	G4	+/G3	M	Mut11,12	S249C1,4	E545K1,4		WT1,4	WT1	WT1/Q61R4	WT1		WT1,4	WT1/c.1094A->G3		Genomically Unstable Urobasal A like									[2, 5, 10]
HT1376	UCC	T2	G3	+/G3	F	Mut11	WT1,4	WT1,4		WT1,4	WT1	WT1	WT1,4	c.2104C>T1	WT/N1,4	c.749C>T/LOH1,2,3	LOW	Genomically Unstable SCC like	19.0	24.3	6	2	8	6	318.896	11.4423	[2, 5, 10]
HU456		T2G1	G1	+/G2	M	WT12				WT4	G12S4	WT4	HD4		N	WT/N7	INTERMEDIATE	Genomically Unstable SCC like	18.0	34.5	9	5	14	8	524.572	18.8221	[2, 5, 11]
J82	EC	T3	G3		M	Mut11	WT1/K652E2,4	P124L1,2,4	WT4	WT1,4	WT1	WT1	WT1,4	c.2107-2A>G1	Partial HD/N212fs*11,4	c.960G->C&c.820G->T&c.811G->A&c.783_919del137/N1,2,3	INTERMEDIATE	Genomically Unstable SCC like	20.3	25.7	9	3	12	1	7.40229	0.265601	[2, 6, 11, 12]
JON	UCC					Mut#11/WT12	WT1/S249C1	WT4		WT4	WT4	WT4			WT1	Mut4		Genomically Unstable Urobasal A like									[2, 13]
KK47			G1	+/G3	M	WT12				WT4	WT4	WT4	WT4		N	N	HIGH	Genomically Unstable SCC like	21.4	42.6	8	4	12	8	205.904	7.38803	[2, 5, 14]
LGWO1 G600						WT12	WT1,4	WT4		WT4	G12C4	WT4	HD4		N	LOH	LOW	Genomically Unstable SCC like	21.0	23.5	6	1	7	8	541.492	19.4292
MGH-U3	UCC	Ta	G1	+	M	Mut11,12	Y375C4/Y373C1	WT4	E17K4	WT4	WT4	WT4	HD4		N	WT/N4	LOW	Urobasal A/B	7.9	10.4	3	0	3	0	0	0	[15]
MGH-U4	focal severe urothelial atypia		G1	-	M	Mut12	WT1,4	H1047R4					HD4		N	WT/N4	LOW	Urobasal A/B	13.3	6.5	12	6	18	1	13.7043	0.491723	[15]
PSI	UCC	T4	G3	+/G2-G3	M	Mut12				WT4	WT4	WT4				WT7		SCC-like/Urobasal B									[5, 16, 17])
RT112	UCC		G2	+/G1-G2	F	Mut11,12	WT1,2,4/Amp4/FGFR3-TACC3 fusion 13	WT1,4	WT4	WT1,4	WT1	WT1	HD1,4		WT/N1,4	c.743G>A&c.548C->G/LOH1,2,3	LOW	Urobasal A/B	14.7	19.6	5	2	7	6	376.575	13.5118	[2, 5]
RT4	UCC	T2	G1	+/G2	M	Mut11,12	WT1,4/Amp4/FGFR3-TACC3 fusion 13	WT1		WT	WT1	WT1	HD1,4		WT/LOH1,4	WT/LOH1,3	LOW	Genomically Unstable Urobasal A like	8.9	22.0	1	4	5	0	0	0	[2, 5, 11, 18]
SCaBER	SCC	T3			M	Mut11,12	WT1,2,4	WT		WT4	WT4	WT1	LOH4		WT/N1,4	c.329G>T/LOH2,3	INTERMEDIATE	SCC-like/Urobasal B	22.8	29.7	11	4	15	3	102.573	3.6804	[2, 11]
SW-1710	UCC			-/NA	F	Mut11,12	WT1,2,4	WT1,4		WT1,4	WT1	WT	HD1		WT/N1	c.817C>T/LOH1,2,3	HIGH	Genomically Unstable Urobasal A like	42.7	21.8	9	6	15	1	52.7318	1.89206	[2, 19]
SW-800	UCC			+	M	Mut12	WT1,4	WT4		WT4	WT4	WT4	HD4		N	WT/N4	LOW	Genomically Unstable SCC like	16.3	22.5	4	2	6	3	70.4661	2.52838	[19]
SW-850				- 1			WT4	WT4		G12V4	WT4	WT4						Genomically Unstable SCC like
SW-780	UCC		G1	+	F	Mut12	WT1,2/S773F2/FGFR3-BAIAP2L1 fusion13	WT1,		WT1	WT1	WT1	HD4		WT/LOH1	WT/N1	LOW	Urobasal A/B	14.0	19.0	4	2	6	2	160.6	5.76248	[19]
T24	EC		G3	-/NA	F	Mut11,12	WT1,4	WT1,4	WT4	G12V1,4	WT1	WT1	WT1/LOH4		N48I1/G44G1	c.378C>G/N1,3	LOW	Genomically Unstable SCC like	11.6	19.4	2	4	6	6	302.747	10.8628	[2, 6, 11, 20]
TCCSUP	UCC	T4	G4	-/NA	F	Mut11,12	WT1,4	E545K1		WT1,4	WT1	WT1	WT1	c.1696_2787del10921	WT/N1,4	c.1045G>T/LOH1,3	INTERMEDIATE	Genomically Unstable SCC like	18.6	27.4	4	3	7	5	263.016	9.43724	[2, 5, 11, 21]
UM-UC-1	UCC-LN		G2	+/G2	M		WT1	WT4	WT4	WT4	WT4	WT4	HD4		N	c.454C->T/LOH2,3,5	INTERMEDIATE	Genomically Unstable Urobasal A like	20.8	29.8	9	3	12	1	134.446	4.82403	[22-24]
UMUC-2	UCC		CIS	CIS	M	Mut12	WT1									WT5		Genomically Unstable SCC like									[22]
UM-UC-3	UCC			+	M	Mut11	WT1,4	WT1,4	WT4	WT1,4	G12C1,2,4	WT1	HD1/WT4		Partial HD/c.1_1212del 12121,4	c.338T>G/N1,3,5,9	HIGH	Genomically Unstable SCC like	27.8	28.1	6	4	10	7	420.124	15.0744	[23, 24]
UM-UC-4	UCC-LC			+	F		WT4	WT4					WT4		N	LOH	HIGH		27.1	35.5	12	6	18	5	118.897	4.26611	[23]
UM-UC-5				+	F	Mut12	WT4	E545K4	WT4	WT4	WT4	WT4	HD4		N	LOH	INTERMEDIATE	Urobasal A/B	19.7	34.5	8	6	14	2	85.4521	3.06609	[23]
UM-UC-6	UCC			+	M		WT1/R248C4	E545K4	WT4	WT4			HD4		WT/N1,4	WT/LOH1,5,9	LOW	Genomically Unstable SCC like	17.9	11.7	3	2	5	1	33.9354	1.21763	[23, 24]
UM-UC-7				+	M	Mut12	WT4	WT4	WT4	WT4			WT4		LOH	LOH	INTERMEDIATE	Genomically Unstable Urobasal A like	17.5	28.4	9	3	12	4	226.39	8.12306	[23]
UM-UC-9	UCC			+		Mut12	WT4	WT4	WT4	WT4			LOH4		p.D24Y1	Mut/LOH5,9	INTERMEDIATE	Genomically Unstable Urobasal A like	20.0	26.7	7	2	9	4	230.03	8.25369	[24]
UM-UC-10	UCC			-		Mut12	WT	WT4	WT4	WT4	WT4	WT4				Mut5		Genomically Unstable SCC like									[24]
UM-UC-11	UCC			-		Mut12	WT4	WT4	WT4	WT4	WT4	WT4	HD4		WT/N1,4	WT/N5	HIGH	Genomically Unstable SCC like	28.2	37.2	6	1	7	12	686.793	24.6428	[24]
UM-UC-12	UCC				Y		WT4	WT4	WT4	WT4	WT4	WT4	WT4		LOH	N	HIGH	Genomically Unstable SCC like	24.1	46.3	10	6	16	1	63.8024	2.28929	[25]
UM-UC-13	UCC-LN			+	Y	Mut12	WT4	WT4	WT4	WT4	WT4	WT4	LOH4		WT/N1,4	Mut/N5	HIGH	Genomically Unstable SCC like	23.7	35.0	9	5	14	4	128.306	4.60373	[24]
UM-UC-14	UCC			+	Y	Mut11,12	S249C1	WT4					HD4		WT/N9	Mut/LOH5,9	LOW	Genomically Unstable SCC like	11.2	11.6	5	0	5	3	166.922	5.98929	[24]
UM-UC-15	UCC					Mut12	Y375C4	E545K4	WT4	WT4	WT4	WT4						Urobasal A/B									[25]
UM-UC-17							S249C4	WT4					HD4		N	LOH	INTERMEDIATE	Urobasal A/B	21.6	32.6	8	5	13	1	2.25155	0.0807876
UM-UC-18						Mut12	WT4	WT4	WT4	Q61K4	WT4	WT4	WT4		LOH	N	HIGH	Genomically Unstable SCC like	29.3	37.2	10	5	15	2	95.4864	3.42613
VM-CUB-1	EC		G2	+	M	Mut11,12	WT1	WT1/E542K+E674Q2		WT1	WT1	WT1	c.322G>C1/LOH4		WT/N1	c.524G>A&c.378C->G/LOH1,23	HIGH	SCC-like/Urobasal B	26.5	29.0	4	5	9	7	158.672	5.6933	[2, 6]
VM-CUB-2	EC	T4		+/G2	M	Mut11	WT1,4	WT4		WT4	WT4	WT4	HD1,4		WT1	c.473G->T&c.488A->G/LOH3	HIGH	Genomically Unstable SCC like	29.6	34.2	6	6	12	8	467.662	16.7801	[6]
VM-CUB-3	EC		G3	+/G3	M	Mut11	WT1,4	E545K4	WT4	WT4	WT4	WT4	HD4			c.833C->T/N3	LOW	Genomically Unstable Urobasal A like	16.4	23.6	6	5	11	5	37.2054	1.33496	[2, 6]
Supplementary References
1. Elliott AY, Bronson DL, Cervenka J, Stein N, Fraley EE: Properties of cell lines established from transitional cell cancers of the human urinary tract. Cancer research 1977, 37(5):1279-1289.
2. Masters JR, Hepburn PJ, Walker L, Highman WJ, Trejdosiewicz LK, Povey S, Parkar M, Hill BT, Riddle PR, Franks LM: Tissue culture model of transitional cell carcinoma: characterization of twenty-two human urothelial cell lines. Cancer research 1986, 46(7):3630-3636.
3. Fogh J, Fogh JM, Orfeo T: One hundred and twenty-seven cultured human tumor cell lines producing tumors in nude mice. Journal of the National Cancer Institute 1977, 59(1):221-226.
4. Rieger KM, Little AF, Swart JM, Kastrinakis WV, Fitzgerald JM, Hess DT, Libertino JA, Summerhayes IC: Human bladder carcinoma cell lines as indicators of oncogenic change relevant to urothelial neoplastic progression. British journal of cancer 1995, 72(3):683-690.
5. Fanning P, Bulovas K, Saini KS, Libertino JA, Joyce AD, Summerhayes IC: Elevated expression of pp60c-src in low grade human bladder carcinoma. Cancer research 1992, 52(6):1457-1462.
6. Fogh J: Cultivation, characterization, and identification of human tumor cells with emphasis on kidney, testis, and bladder tumors. National Cancer Institute monograph 1978(49):5-9.
7. Yeager TR, DeVries S, Jarrard DF, Kao C, Nakada SY, Moon TD, Bruskewitz R, Stadler WM, Meisner LF, Gilchrist KW et al: Overcoming cellular senescence in human cancer pathogenesis. Genes & development 1998, 12(2):163-174.
8. Sarkar S, Julicher KP, Burger MS, Della Valle V, Larsen CJ, Yeager TR, Grossman TB, Nickells RW, Protzel C, Jarrard DF et al: Different combinations of genetic/epigenetic alterations inactivate the p53 and pRb pathways in invasive human bladder cancers. Cancer research 2000, 60(14):3862-3871.
9. Koch A, Hatina J, Rieder H, Seifert HH, Huckenbeck W, Jankowiak F, Florl AR, Stoehr R, Schulz WA: Discovery of TP53 splice variants in two novel papillary urothelial cancer cell lines. Cellular oncology 2012, 35(4):243-257.
10. Rasheed S, Gardner MB, Rongey RW, Nelson-Rees WA, Arnstein P: Human bladder carcinoma: characterization of two new tumor cell lines and search for tumor viruses. Journal of the National Cancer Institute 1977, 58(4):881-890.
11. O'Toole CM, Povey S, Hepburn P, Franks LM: Identity of some human bladder cancer cell lines. Nature 1983, 301(5899):429-430.
12. O'Toole C, Price ZH, Ohnuki Y, Unsgaard B: Ultrastructure, karyology and immunology of a cell line originated from a human transitional-cell carcinoma. British journal of cancer 1978, 38(1):64-76.
13. Bindels EM, Vermey M, van den Beemd R, Dinjens WN, Van Der Kwast TH: E-cadherin promotes intraepithelial expansion of bladder carcinoma cells in an in vitro model of carcinoma in situ. Cancer research 2000, 60(1):177-183.
14. Hisazumi H, Kanokogi M, Nakajima K, Kobayashi T, Tsukahara K, Naito K, Kuroda K, Matsubara F: [Established cell line of urinary bladder carcinoma (KK-47): growth, heterotransplantation, microscopic structure and chromosome pattern (author's transl)]. Nihon Hinyokika Gakkai zasshi The japanese journal of urology 1979, 70(5):485-494.
15. Lin CW, Lin JC, Prout GR, Jr.: Establishment and characterization of four human bladder tumor cell lines and sublines with different degrees of malignancy. Cancer research 1985, 45(10):5070-5079.
16. Sanford EJ, Geder L, Dagen JE, Laychock AM, Ladda R, Rohner TJ, Jr.: Establishment and characterization of a new human urinary bladder carcinoma cell line (PS-1). Investigative urology 1978, 16(3):246-252.
17. Williams RD: Human urologic cancer cell lines. Investigative urology 1980, 17(5):359-363.
18. Rigby CC, Franks LM: A human tissue culture cell line from a transitional cell tumour of the urinary bladder: growth, chromosone pattern and ultrastructure. British journal of cancer 1970, 24(4):746-754.
19. Kyriazis AA, Kyriazis AP, McCombs WB, 3rd, Peterson WD, Jr.: Morphological, biological, and biochemical characteristics of human bladder transitional cell carcinomas grown in tissue culture and in nude mice. Cancer research 1984, 44(9):3997-4005.
20. Bubenik J, Baresova M, Viklicky V, Jakoubkova J, Sainerova H, Donner J: Established cell line of urinary bladder carcinoma (T24) containing tumour-specific antigen. International journal of cancer Journal international du cancer 1973, 11(3):765-773.
21. Nayak SK, O'Toole C, Price ZH: A cell line from an anaplastic transitional cell carcinoma of human urinary bladder. British journal of cancer 1977, 35(2):142-151.
22. Grossman HB, Wedemeyer G, Ren L: UM-UC-1 and UM-UC-2: characterization of two new human transitional cell carcinoma lines. The Journal of urology 1984, 132(4):834-837.
23. Grossman HB, Wedemeyer G, Ren L, Wilson GN, Cox B: Improved growth of human urothelial carcinoma cell cultures. The Journal of urology 1986, 136(4):953-959.
24. Sabichi A, Keyhani A, Tanaka N, Delacerda J, Lee IL, Zou C, Zhou JH, Benedict WF, Grossman HB: Characterization of a panel of cell lines derived from urothelial neoplasms: genetic alterations, growth in vivo and the relationship of adenoviral mediated gene transfer to coxsackie adenovirus receptor expression. The Journal of urology 2006, 175(3 Pt 1):1133-1137.
25. Liebert M, Wedemeyer GA, Stein JA, Washington RW, Jr., Flint A, Ren LQ, Grossman HB: Identification by monoclonal antibodies of an antigen shed by human bladder cancer cells. Cancer research 1989, 49(23):6720-6726.
26. Chiong E, Lee IL, Dadbin A, Sabichi AL, Harris L, Urbauer D, McConkey DJ, Dickstein RJ, Cheng T, Grossman HB: Effects of mTOR inhibitor everolimus (RAD001) on bladder cancer cells. Clinical cancer research : an official journal of the American Association for Cancer Research 2011, 17(9):2863-2873.
27. Hurst CD, Platt FM, Knowles MA: Comprehensive mutation analysis of the TERT promoter in bladder cancer and detection of mutations in voided urine. European urology 2014, 65(2):367-369.
28. Allory Y, Beukers W, Sagrera A, Flandez M, Marques M, Marquez M, van der Keur KA, Dyrskjot L, Lurkin I, Vermeij M et al: Telomerase Reverse Transcriptase Promoter Mutations in Bladder Cancer: High Frequency Across Stages, Detection in Urine, and Lack of Association with Outcome. European urology 2013.
29. Williams SV, Hurst CD, Knowles MA: Oncogenic FGFR3 gene fusions in bladder cancer. Human molecular genetics 2013, 22(4):795-803.

## Sheet: Supp Table 3
Table S3. Frequency of mutations in key oncogenes and tumor suppressors in UBC lines and in urinary bladder tumors.
		FGFR3	PIK3CA	HRAS	KRAS	NRAS	AKT	PTEN	TP53
Cell Lines	Mutant	9	11	3	3	2	1	5	26
	WT	37	34	40	37	38	17	17	13
COSMIC Tumors	Mutant	2491	193	140	52	11	13	11	861
	WT	2871	843	1519	1043	895	407	279	1883

## Sheet: Supp Table 4
Table S4. Relationship between genomic instability, FGFR3, and TP53 mutation status and grade of original tumor.
Genomic instability was assessed as: (1) fraction of the genome altered (bp); (2) number of altered segments; (3) fraction of the total size of segments - number of segments (bp); and (4) number of probes altered. Genomic instability was measured calculating for each cell line: 1) the percentage of altered probes (bp); (2) the size of the genome altered; (3) number of segments (bp). The Wilcoxon …
Method		Mutant TP53				Wildtype TP53				wilcoxon
		Min	Median	Mean	Max	Min	Median	Mean	Max
1	Total altered Mbp	635	1412	1381	2112	510	892	1023	1823	0.04
	Total Gain Mbp	311	581	622	1189	219	422	496	961	NS
	Total Loss Mbp	323	764	759	1217	181	538	526	1036	0.02
2	% Probes CNA	21.7	51.9	48.9	74.7	16.6	30.8	36.1	66.3	0.05
	% Probes Gained	11.3	21.1	22.8	41.1	7.9	15.7	18.2	34.7	NS
	% Probes Lost	9.7	25.9	25.6	41.1	4.5	18.5	17.5	36.8	0.02
	% Probes Amplified	0.002	0.29	0.51	1.81	0.01	0.16	0.32	1.86	NS
3	Total number of segments	64	113	124.7	262	77	108.5	120.5	251	NS
	Number of segments gained	21	48	53.65	139	25	40	48	136	NS
	Number of segments lost	43	68	71.06	123	51	68.5	72.5	115	NS
Method		Mutant FGFR3				Wildtype FGFR3				wilcoxon
		Min	Median	Mean	Max	Min	Median	Mean	Max
1	Total altered Mbp	510	824	1024	1679	553	1424	1402	2112	0.06
	Total Gain Mbp	219	499	462	667	249	598	622	1189	0.05
	Total Loss Mbp	291	357	562	1012	181	772	780	1291	NS
2	% Probes CNA	16.6	28.9	35.6	59.1	19.1	51.9	49.8	74.7	0.04
	% Probes Gained	7.9	18.5	16.9	24.2	8.4	22	22.7	43.4	NS
	% Probes Lost	8.6	10.9	18.5	34.7	4.5	26.2	26.5	44.1	0.05
	% Probes Amplified	0.02	0.1	0.1	0.3	0.002	0.3	0.6	3	NS
3	Total number of segments	77	113	115.7	186	64	117	124.8	262	NS
	Number of segments gained	25	38	42.71	81	21	48	53.61	139	NS
	Number of segments lost	51	75	73	105	42	70	71.21	123	NS
Method		High Grade				Low Grade				wilcoxon
		Min	Median	Mean	Max	Min	Median	Mean	Max
1	Total altered Mbp	864	1369	1405	2112	510	1060	1118	1784	NS
	Total Gain Mbp	323	652	637	961	219	405	452	739	0.01
	Total Loss Mbp	541	758	768	1217	181	688	666	1187	NS
2	% Probes CNA	29.5	47.9	49.5	74.7	16.6	36.8	39	61.8	0.08
	% Probes Gained	11.3	23.9	23.5	34.7	7.9	14.7	16.6	27.1	NS
	% Probes Lost	18.2	23.8	25.8	41.1	4.5	23.9	22.1	39.4	0.08
	% Probes Amplified	0.002	0.1	0.2	1	0.009	0.2	0.3	1.1	NS
3	Total number of segments	64	117	109.5	148	77	100.5	107.3	154	NS
	Number of segments gained	21	45	44.92	65	25	43	41.42	65	NS
	Number of segments lost	42	67	64.54	83	48	62.5	65.92	89	NS

## Sheet: Supp Table 5
Table S5. Chi square analysis of genomic instability of UBC lines, original tumor grade, and FGFR3 and TP53 mutation status.
Genomic instability was measured calculating for each cell line: 1) the percentage of altered probes (bp); (2) the size of the genome altered; (3) number of segments (bp). Low/high genomic instability groups were defined by the 33rd and 66th percentile of each of the metrics and the chi-square test was used to assess the difference in the distribution of mutant vs. wild type and low vs. high grad…
Method	Genomic stability measure	33rd percentile	66th percentile	chi square p value
				Grade	FGFR3	TP53
				Low v High	M v WT	M v WT
1	% Probes CNA	43	53	1,33E-02	7,63E-02	3,41E-03
	% Probes Lost	22	29	2,48E-01	1,48E-01	1,97E-09
	% Probes Gained	19	24	5,03E-10	1,38E-03	5,55E-02
	% Probes Amplified	0,08	0,34	7,14E-02	1,02E-03	2,05E-03
2	Total Gain Mbp	511	662	5,03E-10	1,02E-03	5,55E-02
	Total Loss Mbp	657	832	8,33E-02	1,57E-01	1,97E-09
	Total altered Mbp	1261	1522	1,81E-02	1,85E-03	4,26E-07
3	Number of segments gained	43	50	2,93E-02	1,79E-03	1,41E-01
	Number of segments lost	64	76	2,53E-02	4,80E-01	6,17E-01
	Total number of segments	105	124	1,73E-02	3,53E-01	6,55E-01

## Sheet: Supp Table 6
Table S6. Summary of large gene copy number alterations involving whole chromosomes or whole chromosome arms.
Cell line	Losses	Gains
253J	1	2p,5,7,9q,12q,17,19p,20p,21
5637	3p,4,6p,8p,10,16,18q	5p,7,9p,20q
575A	8p,10,12,15,17p,18	6p,7,9,11p,20,21
639V	1q,2q,4,5q,7p,8p,9,11p,12,13q,16,17q,18q	5p,6q,7q,10p,11q,17p,18p,19,20,21,22
92-1	2q, 3p,4,10p,11p,15p	5p,6p,8q,13q,20
96-1	2q,4,8p,9p,13,,21	3q,5,7q,9q,12p,16q,20p
97-1	15,18	5p,20q
97-18	1p,8p,16,18,19	5,8q,9,17q,20
97-24	2q,8p,13	1q,3q,5p,7p,17p,20
97-7	1,3p,4q,8p,10,15,18,22	3q,5,7,17,20
BC61	5p,12p,19p	6p,7
HT1376	2q,12p,21	5p,9q,11p,13q,20
HU456	1p,4,6,8p,9q,11p,14,17p,18,21	2p,9p,19q,20p
J82	2p,6q,10q,21,22	3q,5p,8q,9q,11p,13,20q
KK47	2q,4,6q,8p,10p,18,19q,20p,21	1q,5,9q
LGWO1 G600	4p,7p,15q,21	5q,8q,20p
MGH-U3	10p	8q,14q
MGH-U4	8p	5p,7p,8q,9q,20
RT112	8p,17p,18	3q,8q,20q,21
RT4	9,10,13,16,17p
SCaBER	2p,3p,4,8p,9p,10p,13,18q,21	1q,3q,5p,7p,8q,20
SW 1710	4p,9p,13,14	1p,2p,3q,6q,8q,9q,10q,12,15,20,21
SW 780	4q,15,18q	8q,19q,20
SW 800	3p,4,18	2p,6q,12q
T24	8p,9p,12,18	20,22
TCCSUP	2,4,19q	5p,7,16q,20q
UM-UC-1	1p,3p,4q,6p,8p,9p,17p,18p	3q,20,21,22
UM-UC-3	8p,13,18p,22	3q,7q,8q,14,20q,21
UM-UC-4	4,5q,8p,9q,11p,16,17,18q,19	1q,2q,3q,5p,7,8q,11q,20q,21
UM-UC-5	2,3p,4,8p,9p,17p,18q,19,21,22	3q,6p,9q,20
UM-UC-6		1q,5p,7,8q,20
UM-UC-7	3,8p,10q,11p,17p,19p	5p,7p,9p,12p,13,21
UM-UC-9	4p,8p,9p,10q,13p,21	5p,7,10p
UM-UC-11	4q,8p,9p,21	3q,4p,12p
UM-UC-12	2,4,5q,10q,13p,15,16q,18,19q,20,22	5p,6q,8q,9p,11q
UM-UC-13	4q,8p,9p,15,16,18q,22	5p,7p,8q,13,17,18p,20p
UM-UC-14	11p,18q	1q,13q,20p
UM-UC-17	1p,2,3p,4p,15,17p,18,19p,22	1q,5p,7,21p
UM-UC-18	2q,3p,8p,12q,15,16,18,22	3q,5p,7p,8q,9,10p,12p
VM-CUB-1	4,5q,9	1q,5p,6,8,17q,20
VM-CUB-2	3p,4,10,13p,18q,21,22	3q,5p,7p,14,20
VM-CUB-3	9p,13,15,18q,19	3q,7p,8q,14,16q,20

## Sheet: Supp Table 7
Table S7. UPD analysis of UBC cell lines.
Cell line	Chr	Aberation	Size (MB)
253J	3	UPD	199
	8	UPD	146
	9	UPD	140
	13	UPD	114
	15	15p UPD and 15q dup UPD	82
	22	UPD	50
5637	22	focal UPD	35
575A	5	focal UPD q arm	39
	6	UPD q arm	98
	16	UPD q arm	58
	22	UPD	50
639V	3	UPD	199
	14	focal UPD	24
	17	17p UPD	20
92-1	2	focal UPD q arm	91
	13	focal UPD p arm and q arm	72
	19	focal UPD q arm	19
	22	UPD	50
	23	focal UPD q arm	64
96-1	3	3p UPD	97
	9	9q UPD and dup	70
	10	10q UPD	93
	17	focal UPD	4
	18	UPD	76
	20	dup UPD	26
97-1	9	UPD	140
97-18	17	focal UPD	22
97-24	2	focal UPD p arm	15
	2	focal UPD q arm	129
	3	focal UPD p arm	77
	4	4p UPD and focal q arm (100Mbp)	150
	5	focal UPD q arm	75
	6	focal UPD q arm	30
	9	focal UPD 9p	3
	9	focal 9q UPD	13
	10	10p UPD and focal q arm	121
	12	focal UPD p and q arm	61
	13	focal UPD	11
	13	focal UPD	7
	14	UPD	88
	16	16q UPD	57
	16	focal UPD p arm	6
	18	18p UPD and focal q arm	45
	19	UPD q arm	40
	21	UPD	37
	22	UPD	50
97-7	2	2q UPD	147
	8	8q UPD	146
HT1376	1	UPD	247
	6	UPD	171
	10	focal UPD q arm	24
	11	11q UPD	99
	17	focal UPD p arm	12
	22	focal UPD	13
HU456	2	2q UPD	143
	3	focal UPD	30
	3	focal UPD	17
	12	UPD	132
	13	UPD	96
	19	focal UPD p arm	20
	20	20q UPD	38
	22	UPD	50
J82	5	focal UPD	7
KK47	1	focal UPD	6
	2	focal UPD p arm	44
	3	focal UPD q arm	44
	5	focal UPD q arm	10
	8	focal UPD q arm	30
	11	focal UPD q arm	28
	16	focal UPD q arm	24
	19	focal UPD p arm	20
LGWO1 G600	1	focal UPD	33
	2	UPD	243
	9	UPD	140
	10	UPD	135
	12	focal UPD in p arm	32
	12	focal UPD in q arm	72
	17	UPD	79
	22	UPD	50
	13	focal UPD in q arm	78
	15	focal UPD	33
MGH-U4	2	focal UPD q arm	14
RT112	4	4p UPD	55
	4	focal UPD in q arm	108
	6	focal UPD	39
	9	UPD	140
	20	focal UPD	16
	21	focal UPD	18
SCaBER	3	focal UPD p arm	20
	17	focal UPD	23
	23	focal UPD q arm	60
SW-1710	9	focal UPD in 9q	53
SW-800	1	UPD	247
	9	focal 9p UPD	20
	22	UPD	35
SW-780	9	UPD	140
	19	focal UPD	20
T24	6	UPD	171
	11	focal UPD	12
	14	UPD	88
	16	UPD	89
	17	UPD	79
	22	UPD and dup	35
TCCSUP	5	UPD and dup p arm	139
	13	focal UPD	24
	17	focal UPD	8
	22	UPD	35
UM-UC-1	11	UPD	134
UM-UC-3	4	focal UPD p arm	30
	4	focal UPD q arm	106
	9	UPD of almost entire chromosome with focal deletion	140
	10	focal UPD across chromosome with focal duplication	13
	12	12p UPD	25
	16	UPD	89
	17	focal UPD	17
UM-UC-4	6	UPD	171
	15	focal UPD	56
	18	18p UPD	13
	22	focal UPD	23
	22	UPD and dup and trip	27
UM-UC-5	5	UPD	181
	7	7q UPD	85
UM-UC-6	12	UPD 12p and dup	34
UM-UC-7	1	focal UPD parm	45
	1	focal UPD q arm	48
	10	focal UPD	85
	16	16p UPD	49
UM-UC-9	3	focal UPD q arm	40
	9	9q UPD	110
	11	11p UPD	81
	14	focal UPD q arm	39
UM-UC-11	1	1p UPD	161
	2	focal UPD p arm	46
	4	4p UPD and dup	54
	7	7p UPD	70
	10	focal UPD q arm	93
	11	focal UPD in q arm and duplication	14
	12	focal UPD q arm	15
	12	focal UPD q arm	62
	14	focal UPD q arm	82
	16	16q UPD	57
	17	focal UPD	20
	22	focal UPD	13
UM-UC-12	19	19p UPD	64
UM-UC-13	3	UPD	199
	8	8q UPD and focal dup	74
	19	19p UPD	35
	19	focal UPD q arm	19
UM-UC-14	4	focal UPD and dup p arm	7
	9	9q UPD	69
	13	focal UPD covering the p arm and q arm	91
UM-UC-17	20	focal UPD	2
UM-UC-18	6	6p UPD	73
	17	focal UPD	22
VM-CUB-1	2	UPD	243
	9	UPD	140
	10	UPD	135
	11	UPD p arm	60
	15	focal UPD p and q arm	67
	17	focal UPD	20
	21	focal UPD	12
VM-CUB-2	1	focal UPD p arm	70
	2	focal UPD q arm	38
	6	UPD	171
	7	7q UPD	94
	9	UPD	140
	13	UPD and duplication	21
	14	UPD and duplication	88
	16	UPD	89
VM-CUB-3	6	UPD	171
	9	UPD	140
	11	UPD	134
	17	UPD	79
	21	UPD	37

## Sheet: Supp Table 8
Supplementary Table 8. Affymetrix expression array data of UBC lines included in the study.
Probe	Gene Symbol	Gene Title	SCABER	TCCSUP	5637	HT1197	HT1376	J82	RT4	T24	UM-UC-3	RT112	SW-780	UM-UC-2	253J	PSI	UM-UC-13	UM-UC-6	KK47	UM-UC-1	575A	HU456	JON	MGH-U3	MGH-U4	SW-1710	UM-UC-14	UM-UC-9	VM-CUB-1	VM-CUB-2	VM-CUB-3	639V	92-1	96-1	97-1	97-18	97-24	97-7	BC61	LGW01 G600	SW-800	SW-850	UM-UC-10	UM-UC-11	UM-UC-12	UM-UC-15	UM-UC-17	UM-UC-18	UM-UC-5
200015_s_at	SEPT2	septin 2	10.2927	10.4893	10.5109	10.5872	9.81133	10.4326	10.9849	10.6312	10.5061	10.5369	10.9163	10.473	9.96486	10.5141	11.0053	9.91064	9.84171	10.2728	10.4357	11.355	10.562	11.0322	11.0229	11.2371	11.2052	10.8006	10.4741	9.91718	10.6538	10.4769	10.3932	10.5251	10.9	10.4709	10.4894	10.6421	11.1205	11.0849	11.2429	11.0246	10.8001	10.8493	11.0701	10.6149	11.1145	10.7371	10.8603
200778_s_at	SEPT2	septin 2	10.9115	10.4008	11.1247	11.0294	10.2267	10.3161	11.5398	10.403	11.0413	10.7591	11.1338	10.9007	10.4606	10.4793	10.9775	10.3358	10.1609	10.7507	10.8791	11.7788	11.3087	11.429	11.4751	11.403	11.5666	11.0788	10.7729	10.4431	11.073	10.6733	9.23285	9.73176	10.353	9.93486	9.96002	10.1604	10.2289	10.2523	10.977	10.6353	10.6383	9.85636	10.5722	9.93262	10.3254	9.88651	9.86617
210348_at	SEPT4	septin 4	6.57931	6.71347	6.64906	6.49935	6.7581	6.53596	6.633	6.87704	6.58742	6.61209	6.53089	6.70055	6.73721	6.84397	6.68073	6.79097	6.83792	6.77437	6.49154	6.69752	6.31879	6.51069	6.53943	6.40632	6.31565	6.90781	6.57676	6.31101	6.32415	6.26687	6.41701	6.25189	6.35214	6.36374	6.34149	6.3721	6.16114	6.47818	6.44482	6.28177	6.26513	6.44865	6.27023	6.57714	6.34191	6.59795	6.56274
210657_s_at	SEPT4	septin 4	5.83142	5.85409	5.67123	5.74447	5.80269	5.74839	5.79309	6.22684	5.82945	5.74841	5.64474	5.71715	5.73097	5.70665	5.77445	5.76039	5.76085	5.7078	5.66299	5.72742	5.59829	5.63948	5.73123	5.68927	5.74819	6.31044	5.65235	5.68391	5.64561	5.98957	5.91554	5.75149	5.78638	5.78027	5.70724	6.01068	5.82879	5.59976	5.85212	5.76589	5.68588	5.54886	5.70806	5.8692	5.68801	6.01915	5.72149
212413_at	SEPT6	septin 6	6.14049	6.81555	6.64933	5.91411	6.04144	6.86126	6.05011	6.31951	6.30984	6.20666	6.08304	6.79991	6.45577	6.25683	6.463	6.37017	6.53968	6.30157	6.03895	6.33	6.43461	6.07028	6.29134	6.52079	6.18284	6.53196	6.39731	6.00236	6.03571	7.23567	6.76819	6.49213	6.04001	5.76411	6.57957	5.85304	5.74102	7.06772	5.67485	6.46496	6.72417	6.5389	6.52731	6.10532	5.72994	6.01473	6.19251
212415_at	SEPT6	septin 6	6.61687	6.27821	7.19907	5.83652	6.0006	6.5722	6.03953	6.20603	6.24842	5.94725	5.91345	6.4204	6.32653	6.02492	5.77299	6.22427	6.12202	6.32281	5.92256	6.39776	6.30971	5.97125	6.32443	6.06739	5.96299	5.81717	6.33871	6.47238	6.36354	8.0116	8.19358	6.53792	6.77328	6.82815	8.36069	6.4938	6.16644	7.22641	5.89282	7.23552	7.26212	6.25388	6.68102	6.77024	6.09064	7.12809	7.32904
213666_at	SEPT6	septin 6	6.41674	6.64754	7.3783	6.17767	6.53404	6.90153	6.39598	6.5755	6.83785	6.90347	6.75648	6.91776	6.84192	6.80532	6.72222	6.69389	6.95311	6.70153	6.49263	6.69837	7.61972	6.76353	7.29104	6.76449	6.99561	6.46512	7.20286	6.37755	6.57655	6.51748	7.57268	6.86085	6.9877	6.79588	8.4176	6.67007	6.83586	7.53326	6.11587	6.71394	7.34044	6.94951	6.71254	6.6245	5.90582	7.648	6.99497
214298_x_at	SEPT6	septin 6	6.37156	6.9756	6.79214	6.19943	6.52421	7.22733	6.34217	6.64151	6.84248	6.28017	6.43957	6.64783	6.59404	6.61088	6.70681	6.54705	6.97121	6.43193	6.172	6.66328	6.54598	6.24101	6.50975	6.56792	6.83808	5.66401	6.64184	6.23432	6.19006	6.963	7.09258	6.70613	6.24798	6.17859	6.7931	6.07805	6.11318	7.09495	5.98591	6.35355	7.02213	6.74092	6.88377	6.16769	6.0913	6.42325	6.32687
213151_s_at	SEPT7	septin 7	11.0068	11.075	11.0632	10.8625	11.314	10.8361	10.5611	10.8066	10.8572	10.0788	10.9796	10.6485	10.5107	10.5631	10.4358	10.9235	10.1556	10.5224	11.0319	10.4232	10.8776	10.5862	11.1391	10.5979	10.909	10.5939	11.2028	10.5934	11.0591	10.5111	10.3358	10.6407	10.4937	10.6406	10.625	10.8592	10.0529	10.6781	10.4674	10.5865	10.4785	10.7916	10.4488	10.8049	10.9784	10.8229	10.565
208999_at	SEPT8	septin 8	8.25901	9.60101	9.04296	11.0692	10.1483	9.03379	10.4891	9.74254	9.02629	9.05071	10.5138	8.60155	8.71606	9.54347	8.7368	8.96096	8.34702	8.65259	9.10344	8.26422	9.28017	10.411	10.2058	10.5011	9.3545	10.6597	9.09029	9.64104	10.5095	8.60878	9.59307	8.43045	9.43507	9.62385	8.87278	8.76165	9.28527	9.19768	8.99329	9.615	9.25016	10.0113	7.91591	9.03044	11.2741	9.38033	10.3103
209000_s_at	SEPT8	septin 8	8.02257	8.10141	8.26954	10.0488	8.90497	7.68735	9.39939	8.50605	8.18492	7.68591	8.95111	7.88429	7.77696	8.07043	7.96659	7.95343	7.94071	7.85668	8.33673	7.66991	8.51472	8.96297	8.59445	9.03146	8.39484	9.12924	7.9254	8.50612	9.17788	8.62998	7.9456	7.48039	8.28169	8.2486	7.93808	8.13917	7.49729	7.98679	7.80967	9.03364	8.47215	7.97119	8.12517	8.4991	9.6577	8.26414	8.56053
207425_s_at	SEPT9	septin 9	8.03681	7.7631	8.30565	7.86437	7.99103	7.671	8.08417	8.1969	7.86475	8.14995	8.26638	7.47216	7.78916	7.8857	7.54574	7.90398	7.3971	7.83561	9.40511	8.20666	9.40282	8.09399	8.28443	7.35443	8.90473	9.19581	8.14626	8.02263	9.00292	6.81301	7.37367	7.31576	7.71304	7.62106	7.22116	7.55741	7.81578	7.05419	7.33383	7.45242	7.45044	7.31873	7.24854	7.42731	7.93172	7.56792	7.7962
208657_s_at	SEPT9	septin 9	8.69559	8.80599	9.40504	8.70199	8.88342	8.73163	9.39872	8.29152	8.50382	8.53039	8.83051	7.79357	8.23785	8.68544	8.07139	8.65959	7.79632	8.28611	9.61911	9.05523	10.1051	9.32121	8.96299	8.2084	8.9827	9.21941	8.91878	8.57434	9.45046	7.38162	8.72878	8.61757	9.22523	9.42126	8.94197	9.14561	9.50442	8.7427	8.84221	8.77269	9.101	9.10814	8.93639	8.45865	9.95428	8.69929	9.34299
41220_at	SEPT9	septin 9	10.148	10.3296	10.7095	10.1317	10.2939	10.1369	10.4097	9.62859	9.88765	10.6376	10.8483	9.91697	10.2077	10.5641	10.2237	10.6376	9.85513	10.1287	10.5156	10.1385	10.7988	10.262	10.1753	9.77321	10.1083	10.5238	10.0192	9.61214	10.375	8.49918	9.9195	9.89024	10.4277	10.4362	10.1823	10.3205	10.5989	9.90629	9.9121	10.0073	10.243	10.1313	10.0812	9.74923	10.747	10.0726	10.4148
212698_s_at	SEPT10	septin 10	9.05869	8.54653	8.89126	9.01575	8.45643	9.25171	9.59889	8.0484	9.33344	8.81409	9.45144	9.76375	9.27944	8.6169	9.08853	9.67297	9.32873	9.84808	9.23663	9.00321	8.15724	10.202	9.39281	9.50987	8.78426	8.46526	9.26653	9.24478	9.18481	9.57077	9.43758	10.0167	9.83205	9.49706	9.02789	10.1579	9.45698	10.2035	10.0245	9.5121	9.29664	9.98404	8.81928	9.999	10.3301	8.823	9.15156
214720_x_at	SEPT10	septin 10	8.08702	7.14306	8.19829	7.93602	8.02295	7.6026	8.74147	7.42772	8.60182	7.16879	7.63301	8.06349	7.59233	7.15409	7.24581	7.84346	7.81794	8.15488	8.24446	8.15909	7.09222	9.71468	8.82178	8.45646	8.02435	7.06176	8.17378	8.52023	8.35541	8.14601	7.70457	8.7202	8.47979	8.16786	7.61056	9.13787	7.74462	8.75697	8.73682	8.36833	7.68896	8.39884	7.26015	8.87996	9.34951	7.12695	7.65657
201307_at	SEPT11	septin 11	9.33396	9.0673	9.50561	10.303	9.38949	9.64832	9.46154	9.68889	8.70443	8.19549	8.83596	9.13247	8.46537	9.19449	9.30809	9.13556	7.97463	9.55846	10.4577	8.94929	9.49563	8.83176	9.52936	9.01894	9.65835	9.93451	10.0987	9.30084	10.0475	10.1038	9.8756	8.62045	10.0649	10.3894	9.62785	9.2768	10.0432	9.58909	10.4368	10.001	9.59077	9.98899	9.98449	9.39175	9.88825	10.0568	8.86665
201308_s_at	SEPT11	septin 11	7.03968	6.34976	7.99554	8.20049	6.94186	6.88584	7.23151	7.28973	6.75366	6.21067	6.54598	7.01848	6.52197	6.79709	7.02208	6.93153	6.25312	7.43009	8.47286	6.64179	7.14742	6.71665	7.19797	6.77891	7.7849	7.5079	7.68042	7.05833	8.26301	6.18253	5.9399	5.7428	6.43283	6.44223	5.93441	5.87149	6.05441	5.87652	6.57065	6.2152	6.37111	6.06348	6.48321	5.96485	5.99806	6.26985	5.72621
214293_at	SEPT11	septin 11	6.33213	6.37453	6.71448	6.48785	6.39384	6.37533	6.32327	6.65506	6.41143	6.61311	6.61648	6.83514	6.58081	6.74788	6.88145	6.75567	6.68325	6.69857	6.55368	6.4916	6.58127	6.51784	6.50733	6.52087	6.45593	6.52645	6.63718	6.38683	6.60594	6.44791	6.61114	6.6652	6.86773	6.61994	6.59742	6.28507	6.73144	6.61619	6.86217	6.88438	6.38451	6.55564	6.46629	6.45481	6.5503	6.46975	6.40927
200902_at	SEPT15	15 kDa selenoprotein	9.45142	9.08401	9.62918	9.1647	8.90948	9.22066	9.55903	9.47607	9.63525	9.78549	10.3238	9.2148	9.76369	9.16076	10.3643	9.70657	9.61293	9.70096	9.53574	9.33725	9.82211	9.67565	9.12269	9.57246	9.80428	9.39616	9.26388	10.1488	9.45072	9.70947	9.46619	9.77829	9.4927	9.42745	9.5753	9.32021	9.72347	9.76407	9.82774	9.76502	10.2602	9.22368	9.60696	9.29687	9.49297	9.45996	9.62529
220951_s_at	A1CF	APOBEC1 complementation factor	6.74045	6.68165	6.82889	6.42584	6.87496	6.61341	6.46613	6.7501	6.95486	7.0457	6.74044	7.22507	7.28474	7.20406	7.08867	7.3154	7.14711	7.27937	6.72867	6.95686	6.71811	6.88786	6.90948	6.95073	6.80516	6.66405	6.75736	6.64193	6.64674	6.38899	6.49537	6.55738	6.49233	6.55247	6.31679	6.48197	6.47833	6.67964	6.56225	6.29694	6.34404	6.45257	8.58975	7.06129	6.41992	6.8589	6.51253
217757_at	A2M	alpha2macroglobulin	6.55298	8.66987	6.75282	6.34084	6.74632	6.60802	6.50113	6.88269	6.80721	6.96925	6.66317	6.94629	6.88519	6.79203	6.86984	7.01959	6.942	6.86975	6.43141	6.50781	6.40965	6.62414	6.66291	6.63195	6.43946	7.05618	6.57226	6.31243	6.51136	6.02791	5.92428	6.09072	6.15816	5.97158	6.00981	6.22569	6.17404	6.20477	6.22394	6.26241	6.07998	6.0043	6.19671	6.67605	6.29022	6.28025	6.14233
219488_at	A4GALT	alpha 1,4galactosyltransferase	8.03612	7.91313	8.0349	8.57608	8.15859	7.5123	8.0427	8.593	7.77524	7.89373	7.55337	7.56061	7.53904	7.73411	7.58618	7.6666	7.63849	7.73448	7.68005	7.76832	7.5403	7.62644	7.62916	7.91686	7.825	8.16653	7.62812	7.69526	7.5649	7.18508	7.34779	7.48938	7.42416	7.60002	7.40268	7.43622	7.55615	7.4748	7.52646	7.26836	7.32453	7.19597	7.51622	7.64608	7.66508	7.4961	7.65537
221131_at	A4GNT	alpha1,4Nacetylglucosaminyltransferase	6.68252	6.66888	6.74399	6.64625	6.7685	6.6151	6.73592	6.88152	6.93637	6.83148	6.85708	7.00798	6.93856	6.99984	7.03748	7.00401	7.00376	6.9614	6.79632	6.81793	6.76895	6.86777	6.91348	6.86209	6.76913	6.74347	6.81311	6.63005	6.59407	6.69688	6.67468	6.78012	6.72043	6.72925	6.45828	6.71578	6.91833	6.7656	6.85502	6.7063	6.7378	6.68946	6.86221	6.95058	7.1302	7.15136	6.93646
218075_at	AAAS	achalasia, adrenocortical insufficiency, alacrimia	8.61657	8.51945	8.57186	8.64765	8.56433	8.54746	8.38133	8.6339	9.11608	8.58631	8.38625	8.33767	8.36872	8.38628	8.4706	8.21761	8.66668	8.67927	7.9286	8.79107	8.02866	8.21817	8.39934	8.33271	8.56959	8.34546	8.43543	8.29801	8.34214	7.98372	7.98773	8.0611	8.02966	7.85786	7.81918	8.2441	7.80046	8.39266	8.03903	7.95578	7.78807	8.15038	7.94406	8.12745	7.83382	7.72537	7.98936
218434_s_at	AACS	acetoacetylCoA synthetase	8.67868	8.51092	9.16365	7.57643	8.46612	8.75373	9.23699	8.40738	7.6953	8.20333	8.28312	7.78723	8.3583	8.7449	7.99725	8.14299	8.34768	7.97807	8.1655	8.6184	8.30114	8.72783	8.59526	8.92378	8.47333	9.00934	8.37135	9.48118	9.33466	8.85218	9.26508	9.26787	9.05344	9.33813	9.41004	9.18691	9.60575	8.48599	9.09628	9.14783	9.21319	9.46079	9.63023	8.99678	8.87897	9.16495	8.76444
205969_at	AADAC	arylacetamide deacetylase (esterase)	6.32457	7.72037	6.58402	6.25926	6.44307	6.41616	6.37169	6.65266	6.69123	6.58565	8.84501	6.5908	6.52268	6.45579	6.35361	6.35738	6.44283	6.4575	6.21934	7.18599	6.37052	6.72446	6.69923	6.40557	6.32486	6.34469	6.39467	6.23176	6.24564	6.12751	7.29168	7.7805	6.77015	6.069	7.0894	6.48382	7.54827	6.23723	6.7359	6.8822	6.76712	6.06988	6.56951	6.40164	6.27729	6.96275	7.38018
202851_at	AAGAB	alpha and gammaadaptin binding protein	7.50084	7.4379	7.94635	7.31404	7.70979	7.70116	7.64661	7.63478	7.97081	7.6641	7.75788	7.86573	7.94785	7.78589	7.68322	7.69667	7.62385	7.8522	7.73245	7.8053	7.75935	7.8573	7.73066	7.80116	7.88693	7.83118	7.84323	7.7744	7.6387	7.42026	7.5851	7.28371	7.38945	7.38034	7.21728	7.27782	7.66841	7.79548	7.24924	7.44256	7.51748	7.39498	7.56812	8.03797	7.58926	7.27689	7.68203
202852_s_at	AAGAB	alpha and gammaadaptin binding protein	8.50958	8.15339	8.56107	7.93372	8.06226	8.32686	9.33047	8.30214	9.25427	8.2948	8.58682	8.18054	8.53923	7.49539	8.25537	8.00763	8.23029	8.32294	8.46499	8.48984	8.0359	8.54689	8.10612	8.68648	8.59595	8.42792	8.41693	8.58037	8.49697	8.73467	8.844	8.74271	7.7322	8.80422	8.80088	8.60466	8.51789	9.51872	8.41295	8.80282	8.66453	8.47885	9.01581	9.36715	8.67461	8.02808	9.23519
205434_s_at	AAK1	AP2 associated kinase 1	7.08853	7.32171	7.40484	8.44833	7.33808	7.56587	7.49531	7.40634	7.15228	7.28224	7.13899	6.88079	6.81411	7.1608	6.99025	6.82474	7.04445	7.11149	6.80316	6.73732	7.82113	6.79836	6.987	6.98483	7.08318	7.8762	6.94562	6.8585	7.00297	8.20922	8.01217	8.47924	8.44698	8.26611	8.22846	8.09534	8.75782	7.76647	8.49025	7.80334	8.32663	8.40798	8.2536	8.14327	8.80068	8.87085	8.37075
205435_s_at	AAK1	AP2 associated kinase 1	7.00948	6.83649	7.14659	6.92632	7.08771	6.86126	6.82902	7.15464	7.18132	7.03083	6.95238	7.076	7.04276	7.08874	6.95575	7.02361	7.01638	7.05029	7.15102	7.03115	7.03647	7.13254	6.96045	7.00663	7.07031	7.76343	7.02106	7.07537	7.08102	6.77669	6.94092	7.11803	7.04203	6.85115	6.74911	6.79658	7.13342	6.80569	7.03375	6.78634	6.74526	6.85975	6.96484	6.94202	6.98089	7.25211	7.11936
211186_s_at	AAK1	AP2 associated kinase 1	6.92869	6.87126	6.88289	6.79517	7.2753	6.68567	6.91294	6.93163	6.94842	6.95633	7.04501	7.08246	6.97881	7.14826	7.02036	7.04173	7.14264	6.92338	6.60045	6.59198	6.90564	6.61687	6.77342	6.64764	6.64325	6.84399	6.64742	6.36636	6.68632	6.08169	6.45507	6.24755	6.29022	6.13486	5.86575	6.29254	6.26993	6.26639	6.35051	6.25164	6.18694	6.08141	6.60812	6.38455	6.38935	6.48097	6.43841
214956_at	AAK1	AP2 associated kinase 1	5.96899	5.96293	6.23572	5.7269	6.08062	6.01305	5.815	5.99579	6.18286	6.35487	6.11197	6.28023	6.29208	6.21352	6.31549	6.47042	6.21153	6.21414	5.73877	5.87148	5.84221	5.94154	6.06508	5.99447	5.78514	5.52569	5.82298	5.62678	5.74836	5.78267	5.52041	5.72716	5.48761	5.52123	5.53829	5.58677	5.57739	5.61773	5.5271	5.35939	5.88972	5.45174	5.66982	5.55067	5.51166	5.55381	5.71659
214998_at	AAK1	AP2 associated kinase 1	6.08272	6.04867	6.04675	5.93632	6.03956	5.88895	5.94118	5.95576	6.08509	6.2147	6.10446	6.22682	6.25478	6.24679	6.27257	6.20293	6.30166	6.23678	5.97465	6.10149	6.12449	6.05475	6.10282	6.12292	6.13885	5.88315	6.06572	5.96598	6.08478	5.7827	6.00049	6.06766	6.04758	5.78593	5.61728	6.155	5.93828	6.01318	5.84266	5.87031	5.9029	5.6786	5.83612	5.9595	5.84083	5.87727	5.83984
201511_at	AAMP	angioassociated, migratory cell protein	9.79283	9.01833	9.48471	9.18711	9.31623	9.17292	10.0013	9.47855	9.74657	9.49599	9.62747	9.64353	9.25666	9.3809	9.68016	9.16021	8.80123	9.1384	9.70185	9.79725	9.88876	9.70685	9.77281	9.69024	10.5539	9.76799	9.8444	10.2291	10.1403	9.62424	9.39878	9.35785	9.46216	9.29641	9.00589	9.30556	9.47318	9.30115	9.28625	9.31736	9.69336	9.56714	9.76168	9.352	9.18478	8.92712	9.13529
207225_at	AANAT	aralkylamine Nacetyltransferase	6.19075	6.22919	6.44221	6.20143	6.2162	6.2073	6.2311	6.75035	6.25752	6.14112	6.13053	6.25788	6.2917	6.33109	6.2698	6.2618	6.35825	6.2795	6.24729	6.21797	6.09204	6.31168	6.2512	6.19077	6.35755	7.01887	6.33513	6.24583	6.10578	5.89106	6.01128	5.98453	6.02898	6.04926	5.93895	5.83296	5.91011	5.95076	5.79219	6.02606	5.98801	5.66494	5.93708	6.09378	5.94319	5.9154	6.06151
201000_at	AARS	alanyltRNA synthetase	11.3495	11.749	9.77124	11.4333	11.2854	11.515	10.0904	10.192	10.4636	11.3631	10.7936	9.65386	10.026	10.143	11.1093	10.5137	11.5666	10.642	10.5264	10.986	11.0936	11.77	10.688	11.8673	10.523	11.6602	11.3324	11.4961	11.455	10.4865	11.4958	12.1645	11.3126	10.5644	11.0951	11.3594	11.5476	10.9277	11.0947	10.6071	10.821	11.1546	11.1118	10.7988	11.1669	10.4881	10.7717
222064_s_at	AARSD1	alanyltRNA synthetase domain containing 1	8.11124	7.39341	8.62719	7.46552	7.6102	7.75981	7.82304	8.10463	7.93704	7.33951	7.60242	7.32257	7.35604	7.50745	7.45847	7.59609	7.64957	7.59456	7.97483	8.04948	8.06703	7.7337	7.81407	7.42769	8.05493	7.9046	8.30665	7.52448	7.85959	8.27587	7.96678	8.15373	8.6858	8.79556	8.27323	8.44043	8.23316	8.45084	8.36594	8.62423	8.23048	8.09852	8.26	8.29904	7.92168	8.28107	8.44468
202169_s_at	AASDHPPT	aminoadipatesemialdehyde dehydrogenasephosphopantetheinyl transferase	7.97762	8.13366	9.39075	9.15247	8.22412	8.342	8.57903	8.98407	9.60987	10.0919	9.58422	9.41426	8.87965	11.636	9.56964	9.40808	9.10576	8.48301	9.15328	9.0688	9.01039	9.1833	9.18949	8.49616	9.08103	8.20196	8.69882	9.71707	9.46901	9.74986	8.78837	8.96445	9.37761	8.71959	8.76598	8.84118	9.09591	9.24878	8.15944	9.22631	8.95171	7.96273	8.87887	8.36756	8.07197	7.66515	8.38045
202170_s_at	AASDHPPT	aminoadipatesemialdehyde dehydrogenasephosphopantetheinyl transferase	8.25298	8.1382	9.21467	8.79967	8.22346	8.06198	8.32088	8.81666	9.43526	8.71072	8.78427	8.59906	8.03022	11.1469	8.56559	8.49733	8.13906	7.66292	9.09951	8.62131	8.91996	8.80993	8.87966	7.97886	9.34546	8.02702	8.44108	9.7614	9.25265	10.0217	8.0032	8.44435	8.81439	8.39283	8.49532	8.74979	8.20171	8.739	7.44084	9.15725	8.76573	7.54464	9.01363	8.34722	7.51915	7.30285	8.07122
210852_s_at	AASS	aminoadipatesemialdehyde synthase	5.83901	5.85157	6.00847	5.77026	6.01016	6.12872	6.13119	6.5917	6.13052	5.98599	6.25746	6.34478	5.97042	6.00507	6.66587	6.12304	5.92218	5.81952	6.33025	5.78254	6.28703	6.10534	5.81787	6.06171	6.80806	6.75964	5.92361	6.53754	6.22741	7.79868	5.78646	6.20114	6.25647	6.07453	7.06395	6.27044	5.94563	6.89235	6.18619	7.23753	5.25018	6.86671	6.7064	6.33515	7.14311	5.75248	5.97488
214829_at	AASS	aminoadipatesemialdehyde synthase	4.98031	4.93847	5.07179	4.98615	4.98856	5.18227	4.98718	5.19984	5.07621	5.08033	5.24792	5.29401	5.06901	5.04405	5.405	5.29422	5.00749	4.98358	5.17159	4.98467	5.05787	5.11368	4.98428	5.07767	5.19849	5.05986	4.98021	5.20263	5.10917	5.27173	4.98566	5.25768	5.07697	5.12909	5.34264	5.08079	5.01759	5.43993	5.08054	5.35976	5.09908	5.32162	5.25856	5.41812	5.50924	5.04436	5.07387
209165_at	AATF	apoptosis antagonizing transcription factor	9.79988	10.1613	10.1975	9.98586	9.35592	10.1672	9.69596	10.4154	9.99236	9.22864	9.70948	9.33348	9.52127	9.52488	9.69792	9.60377	8.88299	9.17853	10.0846	10.1188	9.38143	9.21798	9.3514	10.0273	10.48	9.21541	10.0483	9.93114	9.86125	10.534	10.3603	10.0434	9.82408	10.3754	9.5512	9.99053	9.59782	9.93843	10.0247	10.48	10.4756	10.4071	10.0757	9.72628	9.49022	10.1457	9.78648
205986_at	AATK	apoptosisassociated tyrosine kinase	7.75828	7.90344	7.78078	7.5872	7.99817	7.8305	7.68755	8.56291	8.20553	8.09847	7.69626	7.93131	8.0907	8.01537	8.14092	8.17147	8.4025	8.09299	7.70285	7.80988	7.83158	7.89612	7.94396	7.93148	7.91842	8.09527	7.8411	7.68056	7.73181	7.43844	7.6556	7.7677	7.60067	7.48815	7.46633	7.84198	7.53978	7.69834	7.61848	7.71412	7.60111	7.52913	7.69646	7.96097	7.65491	7.78307	7.77006
206527_at	ABAT	4aminobutyrate aminotransferase	7.29494	7.04478	7.21451	7.12477	8.00428	7.1891	7.23572	7.43031	7.3085	7.25383	7.47337	7.26604	7.34662	7.32237	7.16675	7.253	7.22395	7.23187	6.74528	6.7011	7.01158	7.5031	7.29177	7.0101	6.86131	7.59536	6.77045	6.86042	9.09916	6.84209	6.47756	6.52206	6.37037	6.68115	6.75243	7.03902	6.38703	6.35877	6.9542	6.13083	6.3171	6.33248	6.77077	7.34823	6.14507	6.37502	6.59294
209459_s_at	ABAT	4aminobutyrate aminotransferase	5.23836	4.6705	4.74352	5.8097	8.36447	4.95407	5.83913	4.71613	4.72118	6.33189	8.50827	4.85221	4.87306	6.58161	4.91509	4.86327	4.72271	5.17068	4.68626	4.65946	5.43687	6.60018	5.56933	4.98001	5.08118	4.88336	4.7317	4.81007	9.92483	5.61151	4.82193	5.49262	6.79613	7.23734	8.33487	7.96208	8.26801	5.13535	6.62673	4.74497	4.64913	6.23224	5.24933	7.91879	5.00689	5.92662	7.64644
209460_at	ABAT	4aminobutyrate aminotransferase	5.45346	4.77489	4.6372	6.43891	9.27432	5.0608	6.33269	4.91819	4.86197	6.44534	8.40805	4.77826	4.73922	7.17134	4.82968	4.76989	4.67791	5.21856	4.77408	4.72164	5.48079	7.33259	6.04308	5.15517	5.40202	4.99687	4.80507	4.82979	10.284	5.93445	5.18892	5.86806	6.85095	7.08144	7.98958	7.43816	7.83579	5.50901	6.81987	5.25668	5.27989	6.34764	5.4727	7.77121	5.28805	6.0116	7.39412
203504_s_at	ABCA1	ATPbinding cassette, subfamily A (ABC1), member 1	6.2264	8.09707	6.84306	9.52268	8.10378	6.42127	6.06855	5.84008	5.77829	5.89618	5.78873	6.38892	7.32334	6.05005	8.62426	5.92547	6.28737	7.62024	5.49837	5.82953	6.6113	5.79931	7.08298	8.07377	8.26842	7.40152	7.33997	5.88363	8.30307	5.72509	5.38157	6.05217	6.88985	8.87739	6.5282	5.70929	8.2425	5.60398	6.8916	5.53734	5.60071	5.59695	6.36222	7.58174	5.28659	6.25236	6.85979
203505_at	ABCA1	ATPbinding cassette, subfamily A (ABC1), member 1	6.2057	7.85758	7.00329	8.88969	7.6079	6.54614	6.26666	6.3105	6.06881	6.1765	5.93312	6.63413	7.2809	6.42546	8.51913	6.3576	6.35834	7.40277	5.63448	5.92013	6.46523	5.92834	7.08295	7.84966	8.07672	7.1465	7.30535	6.01916	7.91406	5.34895	5.56399	6.49623	6.78691	8.35463	6.55095	5.87854	7.99898	5.51963	6.80238	5.74381	5.89159	6.09076	6.70963	7.21622	5.36586	6.23353	6.79863
216066_at	ABCA1	ATPbinding cassette, subfamily A (ABC1), member 1	6.58298	6.74206	6.76483	6.57857	6.81397	6.6919	6.59553	6.81266	6.84969	7.05743	6.86925	7.24401	7.20757	7.26911	7.07436	7.2882	7.29795	7.15758	6.65174	6.87503	6.67532	6.75656	6.75277	6.82626	6.7095	6.91478	6.88394	6.61373	6.72599	6.30218	6.47563	6.50488	6.59973	6.47108	6.39996	6.54645	6.63586	6.3305	6.43896	6.38267	6.57747	6.41521	6.4704	6.57649	6.80235	6.56653	6.59505
220159_at	ABCA11P	ATPbinding cassette, subfamily A (ABC1), member 11 (pseudogene)	6.51024	6.06932	6.22942	6.33321	6.28544	6.39126	6.42043	6.33515	6.38024	6.74626	6.90216	6.4534	6.22159	6.48906	6.50065	6.62969	6.32126	6.41536	6.18219	5.97303	6.02463	6.08709	6.08836	6.07176	5.88595	5.81925	6.02391	6.0011	5.85649	6.21163	6.61104	6.26337	6.78302	6.9618	6.33661	6.50676	6.87476	6.24589	6.05279	6.137	6.25419	6.04232	6.07831	6.22886	6.46677	6.06749	6.18697
215465_at	ABCA12	ATPbinding cassette, subfamily A (ABC1), member 12	5.2344	5.26549	5.30049	7.2566	6.11081	5.15984	5.33067	5.24259	5.18772	6.26949	5.37003	5.26897	5.66066	5.46916	5.19213	5.27747	5.24581	5.43987	5.10689	5.13002	5.19438	5.24544	5.22494	5.53941	5.20081	5.38299	5.19058	5.11881	5.83935	5.15276	5.38612	5.02214	5.82345	5.03386	5.22961	5.68312	6.70841	5.10995	5.15537	5.1804	5.46467	5.42714	5.44951	7.11053	5.23471	5.3174	5.22094
210099_at	ABCA2	ATPbinding cassette, subfamily A (ABC1), member 2	6.5225	6.40883	6.56297	6.38891	6.53292	6.31842	6.61004	7.16947	6.63386	6.3582	6.31429	6.53057	6.52759	6.64595	6.39102	6.5302	6.56927	6.57827	6.48075	6.56379	6.49217	6.52786	6.50829	6.54504	6.56181	7.41395	6.56383	6.62447	6.41653	6.59245	6.73516	6.41659	6.5034	6.52887	6.14086	6.56616	6.52167	6.63593	6.43911	6.77784	6.58911	6.52555	6.65269	6.72024	6.72961	6.8122	6.66069
210100_s_at	ABCA2	ATPbinding cassette, subfamily A (ABC1), member 2	7.09514	7.74766	7.77472	7.44532	8.11567	7.42432	7.47545	7.70989	7.71466	7.63689	7.38108	7.62537	7.59783	7.54785	7.43337	7.54117	7.84089	7.43784	7.27954	7.52169	7.45288	7.5563	7.85265	7.54075	7.44495	7.55653	7.38567	7.27843	8.00508	6.95579	6.95317	7.03771	7.11591	6.92895	6.84243	7.07509	7.2259	7.22136	6.95352	6.83683	6.94609	6.88642	6.86892	6.93166	7.12087	7.07772	7.04845
212772_s_at	ABCA2	ATPbinding cassette, subfamily A (ABC1), member 2	6.82893	7.28508	6.93303	6.99434	7.58109	7.38139	6.89048	6.97397	7.29519	7.48693	6.80302	6.93862	7.2334	7.25974	7.21132	7.05648	7.78937	6.93835	6.76798	7.22199	6.9477	7.05298	7.41354	6.98215	7.09	7.11135	6.85823	6.69735	7.90217	6.71806	6.97828	7.39622	6.72267	6.96165	6.97571	6.9805	6.94446	7.10231	6.70648	6.60104	6.77106	6.62413	7.09832	6.98343	7.12086	7.33272	7.02265
204343_at	ABCA3	ATPbinding cassette, subfamily A (ABC1), member 3	6.46268	6.61789	6.61695	6.58116	6.7683	6.96911	6.63273	6.57293	7.13044	7.11657	6.86818	7.38868	7.71741	6.93411	6.87503	7.03993	7.0158	7.06077	8.07551	7.69609	7.41075	6.73366	6.83907	8.4389	6.58601	7.00174	6.84214	6.82156	6.69978	7.6611	6.86113	6.78352	6.78794	6.56333	6.73945	6.69584	6.65612	8.13428	6.80733	6.67554	6.66988	7.17727	7.87304	6.80374	6.73389	6.87069	6.8516
210082_at	ABCA4	ATPbinding cassette, subfamily A (ABC1), member 4	6.92073	7.1026	7.24331	7.03146	7.32864	6.81884	7.0168	7.13971	7.21782	7.43622	7.37397	7.69184	7.62654	7.58972	7.41934	7.67374	7.70944	7.52995	7.07821	7.40932	7.2623	7.81885	8.34558	7.27233	7.33634	7.12505	7.33441	7.18737	7.47572	6.66257	6.61004	6.79007	6.64047	7.00946	6.84158	6.98773	6.90959	6.8527	6.8946	6.67791	6.47929	6.6474	6.83496	6.79159	6.60732	7.6365	6.74505
213353_at	ABCA5	ATPbinding cassette, subfamily A (ABC1), member 5	6.99615	6.50681	6.51584	6.3885	7.15932	6.68541	6.67261	6.51806	6.1573	6.76097	6.63321	6.75783	6.61725	6.79573	6.59719	6.9058	7.20345	6.75633	6.10627	6.47554	6.13486	6.49474	6.26744	6.02606	6.14489	6.52107	6.38453	6.17616	6.3648	6.66514	6.41873	6.85774	7.01666	6.73158	6.34035	6.93052	6.57459	6.32193	6.37156	7.50666	5.79012	6.78984	7.2801	7.51205	8.58403	6.46154	6.63006
217504_at	ABCA6	ATPbinding cassette, subfamily A (ABC1), member 6	5.81964	5.8508	6.05639	5.85125	5.94392	5.82617	5.92801	5.92111	5.99307	5.92316	6.00214	6.017	5.96925	5.94861	5.94027	6.03797	5.99455	5.88737	5.78163	5.83513	5.74412	5.91058	5.78317	5.94772	5.90643	5.83527	5.78719	5.78856	5.76702	5.48463	5.88534	5.79968	5.66628	5.72865	5.56066	5.62237	5.55211	5.60204	5.66875	5.51283	5.59838	5.49569	5.70076	5.79019	5.92212	5.59702	5.59961
219577_s_at	ABCA7	ATPbinding cassette, subfamily A (ABC1), member 7	7.29728	7.14952	7.13535	7.48598	7.2673	6.87564	7.31316	7.65969	6.95405	7.22594	6.98229	6.93624	7.41541	7.19889	7.03187	7.11884	7.80012	7.12356	7.17186	7.21048	7.01818	7.17256	7.01266	6.96602	6.87415	7.64828	7.16354	7.20687	6.93134	6.97619	7.24524	7.16632	7.24441	6.65803	7.19518	7.16264	7.33991	6.89099	6.81687	6.64755	6.90121	6.95649	6.7183	7.01961	7.06999	7.57668	7.10635
204719_at	ABCA8	ATPbinding cassette, subfamily A (ABC1), member 8	5.04731	5.06777	5.19399	5.09726	5.15981	5.06538	5.15388	5.23051	5.25765	5.32747	5.30366	5.51952	5.45164	5.45756	5.37078	5.47152	5.68706	5.38284	5.20926	5.32941	5.27804	5.35336	5.33261	5.2743	5.29439	5.16958	5.21926	5.21141	5.22058	5.18671	5.19399	5.28723	5.12375	5.0676	5.37561	5.0815	5.16906	4.9718	5.11566	5.15606	5.22197	5.14151	5.67931	5.11856	6.97514	5.02359	5.19104
209993_at	ABCB1	ATPbinding cassette, subfamily B (MDRTAP), member 1	5.38267	5.51312	5.51376	5.37688	5.53894	7.72105	5.50209	6.06892	5.52026	5.68193	5.81476	5.93226	5.97011	5.72791	6.13239	5.79334	6.13811	5.74503	5.51998	5.70493	5.57383	5.8826	5.67111	6.3585	5.90396	6.09166	5.581	5.41028	5.51418	5.20726	5.64265	5.38867	5.55361	5.11059	5.25481	5.52975	5.4006	5.56867	5.24201	5.78944	5.17834	5.40214	5.49192	5.39389	5.51462	5.26539	5.53187
209994_s_at	ABCB1 ABCB4	ATPbinding cassette, subfamily B (MDRTAP), member 1 ATPbinding cassette, subfamily B (MDRTAP), member 4	5.74992	5.76821	5.75292	5.71624	5.8788	7.62385	6.10713	6.29842	6.01364	6.26677	6.07682	6.43113	6.24461	6.33914	6.4477	6.35311	6.27632	6.30777	5.78995	5.77354	5.84974	5.93143	5.58026	6.2132	6.1507	6.18786	5.64047	5.79486	5.7639	5.195	5.69836	5.39123	5.5832	5.49173	5.3722	5.27496	5.67266	5.63089	5.53553	5.94418	5.39216	5.24917	6.93552	5.63145	5.30248	5.28016	5.41571
208288_at	ABCB11	ATPbinding cassette, subfamily B (MDRTAP), member 11	5.3998	5.54965	5.5644	5.36182	5.51638	5.51674	5.56197	5.67472	5.5067	5.45116	5.33959	5.37494	5.38624	5.44423	5.39769	5.41893	5.42659	5.39166	5.3282	5.40571	5.37041	5.38842	5.39751	5.34139	5.38193	5.93277	5.45278	5.34241	5.35434	5.36833	5.70808	5.35559	5.37227	5.43218	5.42667	5.55461	5.60864	5.46421	5.35339	5.33041	5.35267	5.3856	5.63632	5.54561	5.41531	5.28868	5.71758
211224_s_at	ABCB11	ATPbinding cassette, subfamily B (MDRTAP), member 11	6.31758	6.24907	6.38228	6.30309	6.40791	6.1653	6.41027	6.41334	6.42095	6.46181	6.46996	6.58235	6.63517	6.61627	6.54561	6.52501	6.63526	6.51648	6.27522	6.47997	6.40476	6.42686	6.29569	6.41246	6.24411	6.32996	6.36398	6.37597	6.28505	6.11015	6.37092	6.17737	6.35786	6.14488	5.97992	6.38686	6.08942	6.18322	6.31196	6.17467	6.09247	6.33253	5.99649	6.48575	6.20686	6.13037	6.28059
207819_s_at	ABCB4	ATPbinding cassette, subfamily B (MDRTAP), member 4	5.81372	5.74175	5.87918	5.82316	6.01942	5.87257	5.87493	6.1745	5.84834	5.96954	5.96593	6.07098	5.98635	5.98398	6.45332	6.08464	6.11664	6.07587	5.86008	5.89344	6.03387	5.84476	5.9171	5.88016	6.49858	6.34735	6.0583	5.87592	5.86112	5.88718	6.15104	5.67565	6.23476	5.89526	5.91189	6.27254	6.12496	6.44389	6.24024	5.95873	5.96725	5.91545	7.5758	6.25559	6.1403	5.94306	6.05686
203191_at	ABCB6	ATPbinding cassette, subfamily B (MDRTAP), member 6	7.60918	7.82529	7.48779	7.77575	7.9346	7.26434	8.12407	8.25964	7.7136	7.68843	7.6927	7.67275	7.59373	7.86145	7.74298	7.76135	7.70685	7.71155	7.29152	7.40618	7.02953	7.30665	7.09544	7.05957	6.98815	7.45757	7.30206	7.05062	7.04011	6.20257	6.19822	6.18617	6.20172	6.18761	5.90763	6.13497	6.00715	6.46813	6.20958	5.89756	6.39692	6.20751	6.41061	6.70083	6.13875	6.33012	6.33723
203192_at	ABCB6	ATPbinding cassette, subfamily B (MDRTAP), member 6	8.63417	8.15248	7.59131	7.77361	8.46676	7.69856	7.25025	7.93419	7.44119	7.12494	7.22617	7.17246	8.12857	7.91408	7.36464	7.24671	7.94033	7.13216	7.11097	8.73529	7.0575	8.90907	8.944	7.45101	7.57655	7.17304	7.47684	7.63159	6.89731	7.3361	6.63898	7.58973	7.85148	7.5151	7.54697	7.9072	8.06621	6.47878	6.69331	7.53784	6.8469	7.73456	6.47138	9.27559	7.17555	7.04067	6.67653
209620_s_at	ABCB7	ATPbinding cassette, subfamily B (MDRTAP), member 7	7.39557	7.93902	8.62058	7.20759	7.85018	7.83356	7.91806	7.54092	7.82061	7.38254	7.44296	7.82856	7.43217	7.22145	7.87925	7.22095	8.5909	7.43682	7.834	7.98476	8.35073	7.76922	7.78112	8.06288	8.38283	7.66407	8.29859	8.45826	7.66376	8.92224	8.09371	8.17685	8.2551	8.22688	8.78969	7.92035	7.32948	8.61031	7.69541	8.31517	8.66023	8.42159	8.45328	8.0003	7.39875	8.56014	8.79982
206317_s_at	ABCB8	ATPbinding cassette, subfamily B (MDRTAP), member 8	7.11022	7.03586	7.51992	8.31733	7.16093	6.90042	7.41574	7.70339	7.37485	6.8662	6.86985	7.09818	7.05427	7.22039	6.79798	6.80647	6.91987	6.95883	7.23221	7.47034	7.10975	7.27046	7.27555	7.42426	7.44558	8.04874	7.19539	7.4295	7.53636	7.1153	6.92988	7.20973	7.49423	7.08979	6.82657	7.36984	6.9399	7.46578	7.05509	7.08623	7.1798	7.29004	6.98418	7.58694	7.25144	7.24977	7.41076
207321_s_at	ABCB9	ATPbinding cassette, subfamily B (MDRTAP), member 9	7.80153	7.62456	8.01782	7.58101	7.93797	7.66452	7.45325	8.4596	8.10799	7.93368	7.52168	7.66489	7.89507	7.78172	7.75676	7.81371	7.58925	7.9309	7.68203	7.603	7.55648	7.62441	7.66926	7.6188	8.01829	8.13809	7.71194	7.66106	7.85428	6.93478	7.01003	6.93184	6.9436	7.03278	6.75931	7.12214	6.8577	7.10787	6.99145	6.90005	7.07363	6.97606	6.84982	7.18991	6.9474	7.13935	6.92256
214209_s_at	ABCB9	ATPbinding cassette, subfamily B (MDRTAP), member 9	7.4231	7.07239	7.75789	7.22944	7.24031	6.81638	7.06423	7.22165	7.15948	6.56448	6.41851	6.22548	6.27183	6.61947	6.88377	6.51605	6.58316	6.55523	6.52108	6.52285	6.54743	6.56876	6.88989	6.65008	7.7317	6.85431	6.61642	7.40672	7.34168	6.53813	6.61779	6.16097	6.62569	6.75753	6.7933	6.78687	6.39672	6.82196	6.49188	6.15906	6.48457	6.71621	6.36394	6.3615	6.1456	6.98659	6.30831
202804_at	ABCC1	ATPbinding cassette, subfamily C (CFTRMRP), member 1	8.91078	9.35076	8.37879	7.56115	7.42642	9.05361	7.98939	8.5275	8.10977	8.2556	9.02309	8.47309	8.6025	8.63432	9.09748	8.90029	8.95068	8.6269	9.06822	9.71598	9.96035	9.37989	9.6454	8.093	9.02389	8.6626	8.46073	8.35048	8.16456	8.56757	8.78361	9.60176	9.06716	8.71926	9.98498	9.33019	9.12975	9.28713	8.76558	9.30665	8.88914	9.05541	10.5278	11.1098	10.0757	8.62851	9.25695
202805_s_at	ABCC1	ATPbinding cassette, subfamily C (CFTRMRP), member 1	8.15913	8.35628	7.99808	6.92149	6.82929	7.85183	7.23995	7.89075	7.32743	6.94415	7.45645	7.16598	7.0997	7.20802	7.63461	7.52093	7.63264	7.33445	8.37679	9.1206	9.26776	8.5451	9.11586	6.87787	8.35742	7.83722	7.32841	7.76387	7.33727	7.61027	7.4767	7.92931	7.64529	7.40908	8.4085	7.84902	7.39909	7.76161	7.32311	8.0378	7.49273	7.5767	9.18601	9.71422	8.41382	7.23604	7.59076
213485_s_at	ABCC10	ATPbinding cassette, subfamily C (CFTRMRP), member 10	7.12819	6.93071	7.4044	8.12842	7.07316	7.21258	7.89045	6.45278	6.50299	7.61433	7.01864	7.0197	6.62274	7.50534	7.23942	7.01783	6.56416	7.35068	8.93405	7.15222	6.98954	7.94387	7.55792	7.10004	7.09185	6.15598	7.78532	7.6312	7.22127	8.40245	8.99148	8.22719	8.67426	8.02297	9.50547	8.36685	8.49258	7.39418	7.95067	7.77967	8.47268	8.05238	8.18748	8.13857	9.07375	8.19331	8.43875
215873_x_at	ABCC10	ATPbinding cassette, subfamily C (CFTRMRP), member 10	8.02375	7.83966	7.84472	8.3548	7.68475	7.66256	8.35846	7.50175	7.79001	8.07071	7.76975	7.80063	7.67013	8.15129	7.91597	7.86142	7.78877	7.95859	9.0053	7.78126	7.76153	8.2612	8.09386	7.67538	7.75735	7.9085	8.29042	8.16905	7.80052	8.27346	8.67565	8.04625	8.47543	7.84107	8.94902	8.30055	8.32917	7.69658	7.91139	7.72724	8.27339	7.94473	8.01691	8.11255	8.77166	8.06291	8.20219
206155_at	ABCC2	ATPbinding cassette, subfamily C (CFTRMRP), member 2	6.34979	6.30643	6.30633	8.32442	6.47702	5.97503	6.06097	6.87128	6.30981	6.27828	6.22181	6.41067	7.38393	6.31829	6.20641	6.4605	7.73601	6.40429	6.19343	9.31133	6.08164	6.1175	6.32488	6.27495	6.14984	6.99412	6.18547	6.16111	7.27748	6.27669	6.30184	6.11364	6.42996	6.06203	6.18405	6.22642	5.99023	6.32556	6.01027	6.01298	6.13962	6.22926	8.46492	10.4748	6.19741	6.18505	5.73674
208161_s_at	ABCC3	ATPbinding cassette, subfamily C (CFTRMRP), member 3	8.95704	8.88541	7.33117	6.39923	9.16286	7.97102	8.63091	6.3261	7.22265	8.48439	7.62385	7.20876	8.67733	8.28276	7.72732	8.44512	8.46357	7.50094	7.75222	9.97171	8.97412	9.86239	9.67286	8.694	6.94303	8.41859	7.75416	6.53098	6.4295	6.56104	8.5131	8.86076	8.07524	8.06537	8.15021	8.61204	9.28638	7.00908	7.09298	6.67137	7.99496	7.06124	9.06436	9.03814	9.69983	8.88378	9.48897
209641_s_at	ABCC3	ATPbinding cassette, subfamily C (CFTRMRP), member 3	9.00214	8.77803	7.73323	7.14778	9.11031	7.70592	8.692	7.57581	7.33945	8.13721	7.55321	7.29042	8.28591	8.04323	7.44597	8.03008	8.0635	7.42447	7.96022	10.1464	9.07702	10.0302	9.74268	8.60566	7.08192	8.36451	7.95881	7.05312	7.0251	6.53456	8.12699	8.41584	7.67457	7.64915	7.41745	8.15114	8.56379	6.83102	6.89464	6.6113	7.61639	6.66156	8.4965	8.43008	9.08877	8.30344	8.92477
214979_at	ABCC3	ATPbinding cassette, subfamily C (CFTRMRP), member 3	6.33283	6.31068	6.52709	6.17433	6.52476	6.30051	6.26938	6.59077	6.60379	6.56545	6.46812	6.69259	6.81493	6.71223	6.596	6.59478	6.70917	6.64627	6.24788	6.56035	6.44162	6.39261	6.46724	6.60893	6.30297	6.75836	6.40022	6.2261	6.31334	6.02149	6.25349	6.15132	6.20224	6.21341	6.0056	6.405	6.22861	6.26406	6.34465	5.9292	6.28257	6.1718	6.07576	6.13101	6.20542	6.2869	6.38288
203196_at	ABCC4	ATPbinding cassette, subfamily C (CFTRMRP), member 4	7.02061	7.81499	7.6048	6.40417	6.478	8.10795	8.6605	7.66861	8.97345	7.21975	8.12682	7.82448	8.4139	7.47577	7.92163	6.94072	7.04568	6.99808	7.18368	9.04271	6.59519	7.65351	7.16701	9.30817	7.30442	6.09887	6.5369	7.84118	6.72908	7.5808	7.41336	6.59451	6.15322	7.0136	6.39075	7.07373	7.62518	9.76828	7.94668	7.95003	6.79367	7.53502	7.86987	7.00817	6.32445	7.61891	6.49553
209380_s_at	ABCC5	ATPbinding cassette, subfamily C (CFTRMRP), member 5	8.10487	7.34	7.67898	8.62294	7.52184	7.65213	9.36564	7.889	7.8443	8.13483	8.69113	7.94757	8.36081	8.3838	8.02855	7.93875	7.69298	8.44493	7.78398	7.76527	8.04529	8.72248	9.15474	8.22974	8.14609	7.22339	8.02604	8.70712	8.18838	8.56211	8.54472	8.71747	7.73194	8.60355	8.78365	8.44072	8.22611	8.95971	8.78882	8.49478	8.37397	8.61325	8.21248	10.2372	8.12281	9.40206	9.68792
208480_s_at	ABCC6	ATPbinding cassette, subfamily C (CFTRMRP), member 6	6.33625	6.40014	6.47629	6.38963	6.28822	6.22307	6.46588	7.28645	6.50949	6.2245	6.25474	6.25981	6.21887	6.46664	6.14168	6.23937	6.39036	6.22579	6.31283	6.30915	6.12863	6.51597	6.25809	6.41455	6.30327	7.45204	6.35416	6.40349	6.24263	6.45246	6.1908	6.43763	6.36102	6.22116	6.01083	6.2045	6.45133	6.27958	6.41021	6.19967	6.40482	6.346	6.50733	6.33698	6.18668	6.1736	6.42895
214033_at	ABCC6	ATPbinding cassette, subfamily C (CFTRMRP), member 6	6.70936	6.54019	6.55529	6.39988	6.70876	6.63454	6.43465	6.74889	6.711	6.60902	6.47112	6.64124	6.70529	6.81549	6.81015	6.62664	7.07297	6.60745	6.6112	7.01787	6.81918	6.5204	6.70948	7.49274	6.78242	6.88699	6.60595	6.42707	6.43518	6.87749	6.71542	6.40333	6.53517	6.39539	7.07373	6.57524	6.6717	6.39169	6.4927	6.25384	6.48211	7.0654	9.30623	6.62643	6.37736	6.8752	6.75973
215559_at	ABCC6	ATPbinding cassette, subfamily C (CFTRMRP), member 6	5.99091	6.17341	6.14112	6.09239	6.42182	6.18	6.02689	5.98849	6.23503	6.27886	6.22811	6.43206	6.40493	6.49598	6.48425	6.49095	6.31841	6.36604	6.06598	6.34511	5.99927	6.04986	6.096	6.6045	6.06372	6.02742	5.99639	6.09344	5.85265	5.90917	5.87427	6.10138	5.88306	6.0105	5.93037	5.75545	6.06071	5.9612	5.90566	5.96	5.9005	6.21403	8.30954	6.18401	5.81097	6.23671	5.89644
210245_at	ABCC8	ATPbinding cassette, subfamily C (CFTRMRP), member 8	7.41691	7.16779	7.47235	7.09746	7.70471	6.84534	7.31032	7.67616	7.16701	7.69412	7.48307	7.73423	7.69983	7.62066	7.44211	7.74234	7.57138	7.6916	6.98116	7.05247	7.02285	7.08943	7.13707	7.27638	6.93544	7.90822	7.21111	6.88714	7.10301	6.54655	6.57832	6.5807	6.6563	6.64468	6.44172	6.9515	6.25399	6.64425	6.40697	6.59142	6.77201	6.58928	6.73496	7.19869	6.64147	6.79241	7.13914
210246_s_at	ABCC8	ATPbinding cassette, subfamily C (CFTRMRP), member 8	7.0923	7.16438	7.36539	7.105	7.42273	6.98551	7.11007	7.52297	7.74876	7.54041	7.29612	7.65846	7.64189	7.69237	7.40438	7.65429	7.48106	7.45148	7.32521	7.49354	7.38002	7.38981	7.37348	7.37404	7.14323	7.66807	7.27814	7.32889	7.10224	6.95142	6.92735	6.86102	6.86237	6.89525	6.57978	7.01347	6.81495	7.09281	7.08221	6.93004	6.92098	6.85874	6.90477	7.1825	6.85973	6.87544	6.94325
208462_s_at	ABCC9	ATPbinding cassette, subfamily C (CFTRMRP), member 9	6.06869	6.04765	5.68463	5.69826	6.03295	5.98167	5.82989	6.03775	5.99448	6.51418	6.11569	6.46008	6.36407	6.46114	6.36365	6.5556	6.51848	6.45798	5.83416	5.87497	5.79314	5.88561	5.91424	5.81325	5.78071	6.54811	5.9275	5.78629	5.78264	5.93314	5.71389	6.06914	6.16347	5.89534	5.98608	6.35658	5.84987	6.19188	5.77838	5.97926	5.95624	5.84184	5.82007	5.86007	6.05906	6.11872	6.12479
208561_at	ABCC9	ATPbinding cassette, subfamily C (CFTRMRP), member 9	5.58052	5.0479	5.00861	4.96695	4.92845	5.11305	4.97712	5.14328	5.01028	5.11723	5.00293	5.01165	5.04816	5.20651	5.15245	5.2238	5.19296	5.0918	5.03858	5.02531	5.07801	5.01053	4.9896	5.25627	5.12975	5.3898	5.03933	4.98926	4.97051	5.14418	5.0707	5.12896	5.16176	5.16918	4.93959	5.53432	5.0905	5.06687	5.03259	5.562	4.91323	5.78084	5.16392	5.09065	4.93319	5.01547	4.99256
208562_s_at	ABCC9	ATPbinding cassette, subfamily C (CFTRMRP), member 9	6.17259	5.81205	5.97738	5.78807	5.93582	5.89447	5.85781	5.80005	5.78467	5.95242	5.89496	5.98702	6.04731	5.99375	5.98933	6.03207	6.07853	6.00529	6.00399	6.03461	5.91206	5.95678	5.85543	6.27774	6.01488	6.13995	5.90798	5.82242	5.88902	5.91782	5.83794	5.81069	5.97094	5.59097	5.84639	5.95639	5.63332	5.90116	5.48958	6.2977	5.74235	6.63666	5.68336	6.07344	5.94348	6.01193	5.71601
205142_x_at	ABCD1	ATPbinding cassette, subfamily D (ALD), member 1	7.50557	7.91166	7.48408	7.92403	8.29405	7.73685	7.075	7.97094	7.44254	7.54473	7.71679	7.485	7.93643	7.5132	7.78434	7.41763	8.25922	7.60515	7.42442	7.4093	7.35409	7.24434	7.77621	7.71911	7.66621	7.96886	7.46345	7.12633	8.16645	7.57688	7.32081	7.27122	7.13118	6.94081	7.06885	7.72834	7.1421	7.21117	7.16125	7.51442	7.3066	7.08823	7.5482	7.53954	7.18338	7.60971	7.57819
216418_at	ABCD1	ATPbinding cassette, subfamily D (ALD), member 1	6.44554	6.71973	6.52445	6.4669	6.58627	6.40753	6.36382	6.75664	6.62795	6.68359	6.59544	6.72247	6.75122	6.81164	6.69344	6.72674	6.75544	6.6624	6.38303	6.33714	6.32106	6.41354	6.48435	6.59039	6.4495	7.06403	6.51569	6.3533	6.44059	6.54814	6.83404	6.53552	6.73988	6.54625	6.63741	6.64932	6.54493	6.83186	6.64467	6.81237	6.50678	6.56759	6.73895	6.95904	6.68122	6.69182	6.70517
207583_at	ABCD2	ATPbinding cassette, subfamily D (ALD), member 2	5.10846	5.14364	5.08067	4.99923	5.26005	5.17812	5.03496	5.095	5.22121	5.16514	5.10836	5.21048	5.19313	5.26437	5.22016	5.28025	5.18951	5.18968	4.99767	5.0092	5.01048	5.00372	5.02653	5.07169	5.06331	5.1313	5.06866	4.97014	4.94656	5.17243	5.1628	5.17106	5.03516	4.95063	5.07665	5.14303	5.09389	4.90951	5.02665	4.92323	5.09657	5.09548	5.12329	5.17581	4.9474	5.16506	4.97198
202850_at	ABCD3	ATPbinding cassette, subfamily D (ALD), member 3	8.72211	8.26729	8.30054	9.00021	9.56112	8.68775	9.62588	7.81366	8.73807	8.25768	9.47126	9.31615	9.19158	7.6815	8.73292	9.17145	8.67738	8.35529	8.9043	9.50259	9.58034	9.01768	9.26019	9.10384	8.62652	10.1533	8.63496	8.60314	8.91263	9.30072	8.83765	8.59076	8.82828	8.27928	9.37195	8.2823	9.28638	9.17502	8.76016	9.17454	10.2437	8.84365	10.0387	9.19113	8.64753	9.1687	8.80811
203981_s_at	ABCD4	ATPbinding cassette, subfamily D (ALD), member 4	7.14093	6.76169	7.59913	7.0559	6.76815	7.27663	7.57978	7.46754	7.25679	6.97134	7.56306	7.17581	7.17522	7.03244	7.61211	7.51948	7.81974	7.07319	7.34746	6.74387	6.89635	8.19806	6.68609	7.06466	7.59328	7.43677	7.27281	7.98331	7.37251	7.56292	7.46664	7.68859	7.58723	7.4857	7.68193	7.60252	7.71336	7.64566	7.64741	7.52347	8.25162	7.43226	7.51588	7.82649	8.11745	7.39076	7.84691
203982_s_at	ABCD4	ATPbinding cassette, subfamily D (ALD), member 4	6.68312	6.96913	7.04248	6.66011	7.03829	6.7759	6.68405	6.89742	6.97832	7.29827	7.13276	7.35983	7.45599	7.5313	7.42982	7.51641	7.51131	7.22929	6.7307	7.00434	6.82665	6.97797	6.94588	6.97673	6.70853	6.19066	6.98795	6.6609	6.74157	6.1365	6.33708	6.40245	6.30205	6.45526	6.23653	6.21803	6.44791	6.57218	6.25147	6.05397	6.18328	6.18678	6.51383	6.68073	6.31369	6.57428	6.35094
201872_s_at	ABCE1	ATPbinding cassette, subfamily E (OABP), member 1	10.0744	8.34241	10.614	8.83494	8.00404	9.19092	9.87866	10.1079	10.7448	8.82698	9.75552	10.0916	9.48365	8.74832	9.40242	10.1462	9.19598	9.9574	10.3079	10.0839	10.0419	10.0578	9.88358	8.96374	10.3756	9.65199	10.3398	10.1155	10.5916	10.0446	8.9947	9.34752	10.1555	10.019	9.75551	9.58612	9.69347	10	9.77346	10.3188	9.86148	9.03752	9.08956	9.72006	9.41465	8.865	9.08582
201873_s_at	ABCE1	ATPbinding cassette, subfamily E (OABP), member 1	9.04265	7.86494	9.42691	7.90716	7.24331	8.85237	8.98196	8.88925	9.80711	8.07678	8.89883	9.20498	8.64928	8.35306	8.62912	9.41511	8.14688	9.3279	9.21082	9.14045	8.49957	9.23391	8.97165	8.00756	9.0334	7.78893	9.01753	9.11711	9.59249	9.1309	8.25901	8.43175	9.17214	8.96737	8.73173	8.41072	9.18407	9.11013	8.64613	9.12583	8.73871	8.33739	8.32918	8.70929	8.82332	7.86576	8.26482
200045_at	ABCF1	ATPbinding cassette, subfamily F (GCN20), member 1	10.2256	10.3541	10.0627	10.8222	10.8409	11.0307	10.18	9.84168	10.4781	9.35749	9.78829	10.2757	9.92063	9.55206	9.79864	9.75771	9.62156	9.58721	10.9282	9.87942	9.77864	9.96408	10.0963	9.66758	10.4564	9.92131	10.5849	10.4282	10.0492	10.5627	10.256	10.0149	10.1976	10.3179	9.88152	10.2169	10.1517	10.3221	10.2381	10.191	10.8187	10.1056	10.9988	10.2609	10.6085	10.2615	10.4381
207622_s_at	ABCF2	ATPbinding cassette, subfamily F (GCN20), member 2	8.87391	9.12027	9.80349	9.54629	8.88702	9.03465	9.00822	9.10794	9.69952	8.1516	8.08562	9.07788	9.2734	8.37974	8.55073	9.46073	8.49817	8.74162	9.69627	9.85346	9.45523	8.99706	8.76821	8.83451	9.74357	9.3815	8.94729	9.915	9.44437	10.338	9.05219	9.33698	8.65772	9.26005	8.89177	9.10547	8.85772	9.35269	9.23917	9.48573	9.17408	8.72635	9.01262	9.54402	9.52092	8.82714	8.77562
207623_at	ABCF2	ATPbinding cassette, subfamily F (GCN20), member 2	6.10092	5.8614	5.91524	5.84287	6.03711	5.77501	5.9691	6.48806	5.98977	6.09324	5.96975	6.09932	6.03068	5.9195	6.03583	6.02465	6.26817	6.08547	5.9891	5.82249	5.83996	5.89945	5.87083	5.83144	5.90986	6.99718	6.00597	5.98255	5.84697	6.29761	6.08968	7.40339	5.92072	6.00227	5.99525	6.28415	6.03891	6.17984	6.05018	6.11162	6.22782	6.81934	5.96817	6.75883	6.56651	6.32499	6.15178
209246_at	ABCF2	ATPbinding cassette, subfamily F (GCN20), member 2	7.95233	7.83023	8.39838	7.83997	7.58144	7.6462	7.62801	8.4817	8.02894	7.23828	7.12147	7.81128	7.82344	7.24682	7.51191	7.53655	7.39409	7.51481	7.68281	7.63447	6.73614	7.33313	7.33342	7.41413	7.75992	8.17322	7.44027	8.1826	7.66222	8.19908	8.11809	8.5791	7.96657	8.2389	7.87264	8.09832	8.01589	8.16004	7.57845	8.08264	7.86187	7.9153	7.6508	8.15139	8.1363	8.02659	7.89953
209247_s_at	ABCF2	ATPbinding cassette, subfamily F (GCN20), member 2	8.98571	9.20675	9.67194	9.51906	8.8383	9.27317	8.98154	9.79278	9.55701	8.53358	8.4889	9.45227	9.67019	8.66703	9.02495	9.79384	8.71247	9.10885	9.62987	9.59161	9.3999	8.9424	8.80183	8.82803	9.4263	9.19194	8.99695	9.63097	9.31501	10.3477	9.17279	9.39706	8.86109	9.41031	8.93748	9.26086	9.13451	9.50337	9.39827	9.45845	9.39614	8.83959	9.08721	9.31997	9.52383	8.94484	9.02851
202394_s_at	ABCF3	ATPbinding cassette, subfamily F (GCN20), member 3	8.55162	8.12847	8.0092	8.56203	8.43423	8.50236	8.22371	8.67367	8.25693	8.15408	8.1163	7.66182	8.06101	8.35203	7.81758	8.25698	7.86036	8.08515	8.39873	8.21936	8.58386	8.15013	8.15072	8.32012	8.22552	8.90745	8.54682	8.945	8.6688	8.65945	8.61298	8.49451	8.23852	8.79247	8.36564	8.44958	8.13062	8.21129	8.19251	8.37538	8.44164	8.16512	8.40621	8.65319	8.26267	8.44607	8.72972
204567_s_at	ABCG1	ATPbinding cassette, subfamily G (WHITE), member 1	5.27555	5.94255	5.50474	5.5884	7.46057	5.18991	5.43511	5.11947	5.33699	9.77136	6.60007	5.35506	5.46936	5.42319	5.43462	5.46962	5.42541	7.22851	5.10508	6.64068	5.48169	5.32574	6.78251	5.24383	5.24634	6.24388	6.27168	5.2171	5.58512	5.09987	5.69366	6.56101	7.02374	8.10015	5.72138	6.67726	7.84244	5.16339	5.00067	5.20343	5.17901	5.02267	5.01393	7.63976	5.26539	5.38887	5.28826
211113_s_at	ABCG1	ATPbinding cassette, subfamily G (WHITE), member 1	6.78219	7.1034	6.97809	6.75892	8.08958	6.86304	6.74359	7.6231	7.1092	8.79776	7.10379	6.9248	6.86371	6.85748	6.79924	6.93974	6.99773	7.42143	6.6417	7.61375	6.77519	6.79906	7.58265	6.768	6.71874	7.86783	7.24706	6.68932	6.73302	6.51099	6.6584	7.01263	7.38307	7.66939	6.69647	7.19636	7.33113	6.69352	6.41174	6.50785	6.34413	6.52035	6.4314	7.32829	6.69242	6.6373	6.73096
209735_at	ABCG2	ATPbinding cassette, subfamily G (WHITE), member 2	10.1663	9.82677	6.5022	12.1333	12.7707	7.54105	7.53066	5.92724	6.52335	6.68195	9.30924	6.39123	6.71795	7.68643	7.21299	6.97558	8.0935	7.64054	6.46523	9.72916	7.31946	6.52934	7.28896	6.14713	7.23164	7.04314	6.51371	6.22239	10.2637	6.11087	6.2579	6.04334	7.53817	6.64361	7.681	6.91106	8.47324	6.14887	7.82499	8.72813	8.90378	8.03782	9.57086	8.00583	6.19253	9.64447	5.89742
207593_at	ABCG4	ATPbinding cassette, subfamily G (WHITE), member 4	7.20107	7.2997	7.4912	7.00172	7.27858	7.1553	7.06402	7.40114	7.36499	7.19254	7.2165	7.36442	7.34898	7.25971	7.42871	7.36622	7.5097	7.36766	7.10486	7.16005	7.12235	7.28441	7.23546	7.24539	7.02704	6.89522	7.19719	7.01086	7.05922	6.99345	6.73822	6.71029	6.6884	6.56353	6.46303	6.42232	6.40358	7.00381	6.62928	6.63553	6.65533	6.66848	6.73831	6.97792	6.90236	6.86561	6.82267
220383_at	ABCG5	ATPbinding cassette, subfamily G (WHITE), member 5	5.86784	6.06311	6.12946	5.72225	6.24751	6.06752	5.99724	6.13927	6.22125	6.09388	5.96228	6.24125	6.20174	6.15834	6.11965	6.19499	6.17323	6.11586	5.87676	5.95951	5.8131	5.92226	5.90751	5.90882	5.90984	6.58855	5.87997	5.90786	5.7978	6.02175	5.97198	6.06983	5.98894	5.88316	5.95823	6.00453	5.80829	6.12803	6.04103	5.67644	5.95652	5.83166	5.85106	6.12474	5.88666	5.85618	6.23082
218633_x_at	ABHD10	abhydrolase domain containing 10	8.41057	9.30394	9.37183	8.40281	9.07655	8.84004	8.16648	8.53445	8.60684	8.96127	8.48064	8.42688	8.25025	8.2263	8.55269	8.30682	8.67441	8.6155	8.94613	9.15602	8.5314	8.16588	8.02089	8.95927	9.13155	8.6573	8.20814	8.81815	9.06988	9.37008	9.11032	8.46871	8.05852	8.04609	8.39107	8.82715	7.60375	9.14564	8.75238	9.22107	8.84639	9.70456	10.1757	9.06003	7.45713	9.21189	8.92783
221927_s_at	ABHD11	abhydrolase domain containing 11	8.08137	7.94694	8.67098	8.82501	8.55884	8.42615	8.83381	8.32874	8.44589	8.49959	7.87338	8.1539	8.58654	8.26579	8.91903	8.41362	7.93468	8.67841	8.92084	8.0869	8.35657	9.07175	8.54325	8.1618	9.57808	8.85958	8.84049	8.83701	8.91608	9.40816	9.19385	8.74222	8.65954	8.51468	8.6611	8.59791	9.29912	8.95617	8.55023	8.98555	8.60235	8.5424	8.97244	9.03569	11.1724	10.178	9.59139
210006_at	ABHD14A	abhydrolase domain containing 14A	7.46717	7.55107	7.68498	7.36245	7.82282	8.102	7.96457	7.60655	7.70751	7.20565	7.00727	7.44959	7.5077	7.76123	7.96913	7.64933	7.94649	7.66349	8.18986	7.85651	7.99503	8.28468	8.41974	8.26121	8.01672	8.01796	8.00073	7.29393	7.74862	7.90304	7.37582	7.45614	7.63726	7.44101	7.56757	7.44487	7.71644	8.28913	7.93854	7.54336	8.16924	7.59003	8.59616	7.54763	6.40764	7.66649	7.67135
202740_at	ABHD14A ACY1	abhydrolase domain containing 14A aminoacylase 1	8.795	8.10594	8.6845	8.03662	8.55773	8.81776	9.93241	8.7419	8.71988	8.42518	8.21194	8.00469	8.24152	8.16543	8.86193	8.3967	9.82618	8.85237	10.0092	8.84181	8.77026	9.32316	9.07301	10.3584	8.86074	9.16841	9.22284	8.21162	8.6813	9.10209	8.61903	9.41574	9.30308	8.85062	8.75626	9.6254	9.3845	9.30134	9.28201	8.8189	9.35076	8.96155	10.1153	9.80006	9.16495	9.24481	9.50196
205566_at	ABHD2	abhydrolase domain containing 2	7.58057	7.54015	7.69502	7.25634	7.56608	7.52879	7.94222	7.86595	7.85992	7.85077	8.56539	7.88221	7.96942	8.01616	7.79245	7.86399	8.00909	8.60286	8.05592	8.49246	7.65043	8.02053	8.06683	7.6253	8.0329	7.80715	7.79161	7.68156	7.54812	8.03146	7.67539	7.20856	7.64298	7.44765	7.27789	7.61877	7.47379	7.21565	7.61845	7.60219	7.82058	7.43554	8.1317	7.4267	7.34283	7.80287	7.51523
221815_at	ABHD2	abhydrolase domain containing 2	6.66507	6.81416	7.2342	6.32186	6.66832	6.94806	7.0879	7.03221	6.81249	6.52353	7.26808	6.51898	6.67783	7.04814	6.73689	6.47607	6.44625	7.12945	7.20187	7.24418	6.74398	7.34957	7.32023	6.96401	7.03255	7.65271	6.62633	6.72306	6.51232	7.03002	7.12143	6.72513	7.2864	6.99496	6.98619	7.10701	7.34401	7.00224	7.23782	7.36421	7.2203	8.33012	7.25581	6.80645	7.13522	7.58952	7.71089
63825_at	ABHD2	abhydrolase domain containing 2	6.92747	6.94065	7.30034	6.21371	6.37203	6.54536	7.58898	7.2074	6.93431	6.86622	7.97641	6.62325	6.93775	7.62577	7.12987	6.48627	6.56299	7.89739	7.57394	7.80252	6.8996	7.9568	7.91623	7.14214	7.19883	7.15517	6.59422	6.83173	6.38796	7.41687	7.37244	6.45093	7.49177	7.3988	7.10768	7.08719	7.5928	7.4178	7.69026	7.71017	7.47216	8.86857	7.10518	6.81133	7.38523	7.65764	8.07644
87100_at	ABHD2	abhydrolase domain containing 2	5.88199	5.65295	6.35282	5.52559	5.83072	5.71555	6.18912	6.15204	6.04906	6.08884	6.56014	6.11545	6.21267	6.46133	6.24389	6.00523	6.12985	6.83967	6.58402	6.47468	6.00084	6.6225	6.582	6.31204	6.3655	6.24976	5.83025	5.85432	5.96506	5.56409	5.67545	5.39877	5.6133	5.66408	5.48186	5.50839	5.75132	5.40073	5.72091	5.7261	5.61836	5.76955	5.94313	5.55265	5.51802	5.638	5.77998
213017_at	ABHD3	abhydrolase domain containing 3	7.71782	6.71956	6.51993	7.14999	6.83522	7.46164	6.99593	6.63134	6.2458	7.03523	7.37689	6.93522	6.52065	8.10839	7.38216	6.75239	6.58538	6.99541	6.73698	6.94331	6.73895	7.31424	7.14797	6.43539	7.62293	7.72396	6.95422	6.59424	6.65141	7.10126	7.64309	7.256	7.21833	7.23799	7.04235	7.05885	7.54898	6.22926	7.52783	7.68818	7.47267	7.18944	7.97572	7.46131	7.74448	6.89051	7.31218
218581_at	ABHD4	abhydrolase domain containing 4	8.60327	9.16587	8.47169	9.46032	8.8445	9.11491	8.62045	8.72938	8.37874	8.68645	9.07374	8.36249	8.7611	8.57048	8.61646	8.26744	8.68112	8.78427	8.82133	8.77056	8.61303	9.47132	9.48261	8.82935	8.47128	9.44734	8.646	8.3193	9.25967	8.43381	8.33746	8.64533	8.79207	8.71629	8.46492	8.99597	8.83099	8.40282	8.76564	8.32722	8.49228	9.04222	8.56005	9.63418	9.50819	8.95494	8.60774
213805_at	ABHD5	abhydrolase domain containing 5	5.12637	5.80115	5.37691	5.65363	5.47141	5.62653	5.94635	5.31841	5.28476	6.84327	6.22101	5.86743	5.53927	6.503	5.62482	5.51103	5.87874	5.73309	5.60174	5.62682	5.56245	6.46798	5.92844	6.60407	5.32159	5.6775	5.71919	5.51258	6.11618	6.19337	5.93893	5.91168	5.89062	5.95765	5.5337	5.44381	6.57082	5.52066	6.05516	5.95397	6.13499	6.66331	5.74482	5.91967	6.50837	5.88133	5.60539
213935_at	ABHD5	abhydrolase domain containing 5	6.19003	6.46665	6.24918	6.1725	6.36837	6.37348	6.42122	6.27354	6.29098	7.10047	6.75387	6.71392	6.55064	7.03471	6.65734	6.62144	6.71265	6.64412	6.38945	6.49724	6.46787	6.83452	6.63015	6.76938	6.23835	6.32488	6.41577	6.25949	6.64559	6.5405	6.50423	6.32569	6.22973	6.30996	6.22222	6.35376	6.90007	6.32515	6.3671	6.36639	6.62086	6.74041	6.15596	6.69262	6.87709	6.38758	6.32452
218739_at	ABHD5	abhydrolase domain containing 5	7.29641	8.11357	7.39186	8.35427	7.44138	7.93022	8.09012	7.36286	7.10557	7.80904	7.83692	7.55202	7.24433	7.59793	7.03496	6.93721	7.26811	7.19938	8.14491	7.51583	7.72778	8.41702	8.02585	8.02601	7.80357	7.53187	7.39606	7.79479	8.02466	8.96943	6.61333	7.08762	7.73893	7.30508	7.20911	6.90859	7.35597	6.76532	8.14838	8.60727	8.45202	7.13435	8.20776	8.12678	7.37467	7.28771	7.2115
221552_at	ABHD6	abhydrolase domain containing 6	6.98734	7.7029	7.05518	7.74353	7.9028	7.43661	7.22223	7.71305	7.1431	6.85092	6.76094	7.05851	7.10292	6.9979	7.15195	7.4608	7.57735	6.90852	7.17812	7.841	6.84179	7.11535	7.41067	7.33403	7.5545	7.10211	7.00458	6.97748	7.24285	7.64223	6.58344	7.88759	6.80493	7.0951	6.87409	7.42756	7.47262	7.12997	6.9514	7.6155	7.17049	7.03275	7.94646	7.66677	7.16123	7.22803	7.5204
221678_at	ABHD6	abhydrolase domain containing 6	6.42394	6.41951	6.60908	6.47823	6.70156	6.55336	6.50321	6.75529	6.7855	6.4868	6.47476	6.57803	6.54281	6.62898	6.54877	6.67298	6.64579	6.63498	6.35207	6.36157	6.38796	6.40602	6.37959	6.3939	6.28565	6.54772	6.3098	6.26116	6.38464	6.39183	6.28006	6.4988	6.15806	6.31075	6.17482	6.29282	6.18919	6.17946	6.37835	6.25333	6.20167	6.09743	6.39256	6.40159	6.23737	6.32528	6.58448
221679_s_at	ABHD6	abhydrolase domain containing 6	6.01371	6.52515	5.78131	6.56027	6.54077	6.11284	6.14719	6.26354	5.86581	5.82242	5.79914	6.01031	5.8971	5.93078	6.08763	6.42959	6.48332	5.84022	6.00135	6.46584	5.88332	5.91224	6.3325	6.24806	6.29265	6.21722	5.86151	5.98482	6.07735	6.82558	6.25641	6.96543	6.09499	6.5918	6.2103	6.60199	6.41714	6.15551	6.46291	6.69459	6.52013	6.12973	6.94869	6.58579	6.35761	6.20795	6.15302
45288_at	ABHD6	abhydrolase domain containing 6	6.38769	6.77629	6.31026	7.0257	6.87807	6.7196	6.5838	6.51056	6.33311	6.28104	6.30869	6.33351	6.4291	6.28196	6.63805	6.72233	6.79521	6.19771	6.25368	6.71313	5.99727	6.28336	6.54933	6.57439	6.62321	5.92223	6.14722	6.25398	6.41858	7.03695	5.98852	7.08239	6.15864	6.50741	6.42369	6.58668	6.95345	6.37115	6.52598	6.6255	6.63778	6.34245	7.33434	6.80778	6.53778	6.63718	6.77488
219101_x_at	ABHD8	abhydrolase domain containing 8	6.82906	7.04997	6.89128	6.58919	7.27832	7.20394	6.60902	7.5256	6.64338	6.77354	6.54638	6.61654	6.62492	6.52803	6.46322	6.37855	6.68953	6.40479	7.19127	6.71327	6.7818	6.67989	6.5925	6.95552	6.59396	7.40933	6.80201	6.90477	7.06054	7.29867	6.65846	6.74871	6.61529	6.51803	6.69497	6.76791	6.90437	6.58878	6.56652	6.87915	7.30064	6.7446	7.08669	7.09096	6.28741	7.00197	6.57119
209027_s_at	ABI1	ablinteractor 1	8.66454	8.34105	8.23753	9.83438	7.91438	8.41235	7.97799	7.19301	8.16362	8.69524	8.66723	8.83148	8.1324	8.42761	8.70466	7.96122	8.68979	9.29338	8.91269	8.71352	8.53228	8.21407	8.87943	8.79245	9.01669	8.84449	8.09593	8.15174	8.77527	9.22493	8.51813	8.70737	8.45206	9.28218	8.70899	8.01108	8.34578	8.90149	8.52653	8.9686	8.8988	8.82945	9.00646	8.90333	10.0264	8.88887	8.90105
209028_s_at	ABI1	ablinteractor 1	6.76939	6.82697	6.8102	7.96788	6.40695	7.34482	6.21394	5.64128	6.84059	8.31291	7.79274	7.85152	7.02893	7.69836	8.32172	7.06747	8.04007	8.08627	7.637	7.10397	6.86495	6.88381	7.71391	7.65707	7.38946	7.48783	6.99352	6.94027	7.46982	7.27002	7.30765	7.55899	6.86086	7.88801	7.58896	6.92788	7.60127	7.42982	7.158	7.38776	7.52453	8.06944	7.51957	7.47822	9.01115	7.39767	7.5813
207268_x_at	ABI2	ablinteractor 2	8.63713	8.72258	8.74501	7.99263	8.55627	9.30556	8.82666	8.857	8.80936	8.75489	8.6156	8.93646	8.50114	8.49297	9.31127	8.59883	8.7029	8.53526	8.74472	8.67109	9.34871	8.60545	8.8176	8.77761	9.52406	8.68622	8.76556	8.52089	8.79984	9.0467	8.73943	8.83318	8.7075	8.96146	9.01602	8.92489	8.32512	8.96784	9.08381	9.12341	9.43135	8.6944	8.82538	8.7878	8.47884	8.58427	8.52002
209856_x_at	ABI2	ablinteractor 2	7.99415	7.89293	8.29199	7.34314	7.83678	8.74009	8.08187	8.39244	8.30949	8.24415	8.08073	8.50491	7.96995	7.71616	8.94637	8.16781	8.00745	7.87445	8.10106	8.12774	8.83807	8.01901	8.20382	8.20767	9.01695	7.8675	8.15262	7.95563	8.26888	8.68348	8.15053	8.22359	8.09793	8.19043	8.40365	8.34732	7.79565	8.30305	8.25413	8.49192	8.9396	8.17867	8.33504	8.25575	7.56046	7.81729	8.02921
211793_s_at	ABI2	ablinteractor 2	8.90602	9.067	9.27904	8.47387	8.95714	9.82863	9.22666	8.8184	9.30063	9.21708	9.13397	9.40695	9.19568	8.77933	9.63502	9.21842	9.44405	8.90571	9.08316	8.96957	9.60534	9.03429	9.23721	9.19525	9.76197	8.58814	8.97291	8.76497	9.07179	9.22422	8.73978	8.89831	8.55592	8.83642	8.80466	8.98287	8.46525	8.84287	8.87626	8.96575	9.24403	8.52626	8.8432	9.05282	8.22574	8.4335	8.3714
216113_at	ABI2	Ablinteractor 2	5.63422	5.61781	5.65805	5.64065	5.64466	5.53839	5.43376	5.60567	5.61135	5.75821	5.65906	5.84614	5.73916	5.78723	5.76228	5.85121	5.76837	5.8072	5.55944	5.54851	5.57701	5.52659	5.67784	5.52571	5.61162	5.57285	5.60329	5.51992	5.47265	5.7507	5.70391	5.80139	5.80301	5.78991	5.78936	6.04502	5.89616	5.86564	5.78279	5.87067	5.77506	5.82864	5.66699	5.85812	6.05466	5.96562	6.08986
220518_at	ABI3BP	ABI family, member 3 (NESH) binding protein	5.6932	5.62338	5.64268	5.44743	5.68822	5.66327	5.49312	5.51806	5.6382	5.76523	5.6201	5.67557	5.64294	5.68846	5.6655	5.70584	5.71161	5.70293	5.56341	5.56401	5.51593	5.52728	5.63316	5.61078	5.48369	5.66059	5.52274	5.45495	5.48761	5.41158	5.49363	5.45101	5.53851	5.62427	5.67265	5.63527	5.54783	5.61444	5.5249	5.54066	5.62987	5.58761	5.57669	5.73147	5.51675	5.60207	5.6119
202123_s_at	ABL1	cabl oncogene 1, nonreceptor tyrosine kinase	9.32331	9.9739	9.72937	8.73963	8.18254	9.86285	8.81392	9.68098	10.5442	8.68745	8.41228	9.17894	8.92394	9.28186	9.30305	9.10338	10.0815	8.44545	10.0383	9.27657	9.40597	9.45015	9.89671	10.5654	9.70109	8.69411	9.08538	10.0886	9.16902	9.41012	9.56023	10.2395	9.59976	9.51018	9.62583	8.913	9.0502	10.5367	9.686	9.5445	9.81819	9.67308	9.7353	9.27858	9.14999	9.04979	9.45588
206411_s_at	ABL2	vabl Abelson murine leukemia viral oncogene homolog 2	7.16279	7.0531	7.24037	6.83237	6.80641	6.8221	6.79338	7.52146	7.31964	6.68215	6.79652	7.26947	7.13674	7.10212	7.11695	6.81227	7.02845	6.8531	7.46594	6.8119	8.59542	6.79191	6.79681	6.85576	7.39911	6.73717	6.92285	7.29924	6.74185	6.89677	6.51927	6.60115	6.93695	6.6466	6.56758	6.2161	6.48614	6.69741	6.74893	7.08831	6.6691	7.15897	6.73557	6.56048	6.14896	6.40605	6.40152
200965_s_at	ABLIM1	actin binding LIM protein 1	9.18766	10.2244	9.22006	8.86691	6.55435	7.02932	10.6617	6.17709	6.99709	10.2342	9.11798	6.81045	8.19117	9.28026	6.28186	9.02299	9.21315	9.92422	7.93866	10.7019	7.92436	10.9994	11.0491	11.3782	6.25937	5.93678	9.00823	8.7593	10.0263	7.32921	9.25001	8.78696	9.50077	9.66357	10.092	9.24434	10.3265	6.1711	5.71099	9.03372	8.98567	8.80287	8.86045	10.2753	8.31829	9.47586	10.5823
210461_s_at	ABLIM1	actin binding LIM protein 1	7.90682	7.78395	8.01289	7.45762	7.42746	7.27456	8.32319	7.85895	7.7061	7.93194	7.80341	7.66962	7.91851	7.95734	7.55514	7.90197	7.91501	8.19436	7.72558	8.54659	7.66428	8.75382	8.51363	8.74551	7.39763	8.03204	7.72475	7.82185	8.29216	6.91518	7.18345	6.88733	7.04589	7.30534	7.2424	7.2196	7.41844	6.9561	6.72223	7.03158	6.8981	6.98058	7.20158	7.07331	6.83504	7.17534	7.40824
205730_s_at	ABLIM3	actin binding LIM protein family, member 3	8.86409	9.33402	8.86008	8.01525	8.22224	7.91533	7.68673	6.79431	6.65661	7.39155	7.63355	6.83127	6.75043	8.09989	8.28298	6.7197	7.70043	7.69477	7.25182	6.90425	8.5422	7.60602	7.55359	7.62338	8.85139	7.92741	7.3405	6.51428	7.8215	6.09028	7.81545	6.82776	8.18574	7.71027	6.8051	7.25687	8.47862	7.08325	8.69701	7.27212	8.36433	9.68974	6.28215	7.12876	6.2344	8.135	7.81612
214504_at	ABO	ABO blood group (transferase A, alpha 13Nacetylgalactosaminyltransferase; transferase B, alpha 13galactosyltransferase)	6.95625	6.91945	6.79572	6.63651	7.01162	6.5035	6.84482	7.22134	6.79541	6.88477	6.68384	6.93477	7.01363	6.89413	6.77207	6.72816	6.82316	6.96379	6.89387	6.89399	6.89421	6.76626	6.9771	6.80981	6.82732	7.57896	6.89995	6.74795	6.82312	6.77274	7.09526	6.91192	7.05422	6.85401	6.74202	7.35539	6.68445	7.12462	6.9716	6.85494	7.07136	7.08799	6.92322	7.48822	6.80736	7.05388	7.15447
216716_at	ABO	ABO blood group (transferase A, alpha 13Nacetylgalactosaminyltransferase; transferase B, alpha 13galactosyltransferase)	6.41421	6.50293	6.57697	6.53748	6.70988	6.49567	6.42331	6.9128	6.5826	6.41233	6.20661	6.44837	6.3605	6.64146	6.3327	6.62283	6.46114	6.3113	6.00781	6.01648	6.0243	6.0309	6.08727	5.98081	5.92916	6.36639	6.07627	6.08458	6.03934	5.55813	5.83979	5.91505	5.7395	5.48463	5.77652	6.01944	5.68167	5.78024	5.71166	5.78604	5.6076	5.76369	5.63693	5.83213	5.71974	5.71882	5.53277
216929_x_at	ABO	ABO blood group (transferase A, alpha 13Nacetylgalactosaminyltransferase; transferase B, alpha 13galactosyltransferase)	9.07266	9.4642	8.70339	9.30611	9.65457	8.93161	9.64227	9.0385	9.16866	9.26239	9.18349	9.12088	9.33429	9.35949	9.15866	9.2362	9.14871	9.05898	8.40064	8.82202	8.59002	8.55906	8.69508	8.59811	8.22867	7.17451	8.50907	8.30721	8.48938	6.06845	5.9194	6.09752	6.1499	5.91434	5.89775	6.18331	5.89367	6.062	6.07646	5.93129	6.02648	6.16645	6.09825	6.074	6.23824	6.20205	6.18643
203559_s_at	ABP1	amiloride binding protein 1 (amine oxidase (coppercontaining))	5.9867	6.05688	6.09891	6.19951	6.15114	5.98169	6.15127	6.26847	6.15042	6.3122	6.41251	6.2851	6.32884	6.43855	6.28193	6.38232	6.32287	6.25429	6.10652	6.2853	6.22251	6.10274	6.04101	6.03758	6.06368	6.61926	6.09515	5.9952	7.72367	5.92396	5.87996	5.8187	5.78215	5.73371	5.63252	5.94502	6.37093	5.68112	5.78012	6.28562	5.68197	5.80057	5.81207	6.03552	5.59545	6.11187	8.95266
212895_s_at	ABR	active BCRrelated gene	6.98055	8.10912	9.07882	9.62068	6.8499	8.5847	8.10697	8.53395	9.83104	8.03001	8.44258	8.34942	8.85715	8.86633	9.17457	8.48695	8.25229	7.97199	8.8424	9.05288	8.44564	9.05719	9.04288	9.16621	9.71093	8.1585	8.35092	9.47869	9.29829	9.37689	9.1741	8.66015	9.18614	9.37857	9.39983	8.83034	8.92935	10.4037	9.51881	8.94498	9.28617	9.61087	9.22846	8.69046	8.21567	9.10925	8.43889
214671_s_at	ABR	active BCRrelated gene	6.63097	7.33512	7.94039	8.30936	6.77284	7.23252	7.36428	7.03814	8.58218	7.36094	7.61225	7.75196	8.0363	7.965	8.03247	7.82987	7.54618	7.56139	7.71544	7.88343	7.32717	7.6914	7.66809	7.75782	8.40924	7.11483	7.2284	8.27175	8.15563	7.29019	7.44614	6.58166	7.24023	7.49714	7.33325	6.71209	6.80177	8.393	7.4215	6.86445	7.34353	7.47284	7.21485	7.16163	6.89905	6.99365	6.39322
218405_at	ABT1	activator of basal transcription 1	8.98201	8.57387	8.79101	8.95224	8.86571	9.32311	9.10936	8.90559	9.05732	8.50191	8.34986	8.68749	8.44729	8.29954	8.4754	8.2722	8.29343	8.52796	9.29248	8.60192	8.59013	8.6499	8.68568	8.19734	8.94294	8.43997	8.78959	9.17124	8.74347	8.87801	8.74215	8.24243	8.46022	8.81754	8.24088	8.24611	8.73327	8.4725	8.52587	8.65259	8.70395	8.26142	8.80313	8.89525	8.51672	8.4107	8.94252
213497_at	ABTB2	ankyrin repeat and BTB (POZ) domain containing 2	7.50236	7.85792	8.32131	8.22096	8.25758	7.81896	7.59155	7.47876	7.59994	8.3953	7.50177	7.85011	8.05439	7.86752	7.8197	8.0196	7.80223	7.76295	8.42256	7.99071	8.46611	7.54193	7.88039	7.98973	7.7537	7.853	7.84678	7.92072	7.86561	7.51368	9.34289	7.93017	8.8159	8.62344	7.81527	7.93803	8.46608	7.66418	7.79906	7.6757	8.06864	8.12819	8.41669	7.75523	7.68574	7.92213	8.21029
202025_x_at	ACAA1	acetylCoA acyltransferase 1	8.71048	8.66311	8.90694	9.24205	8.76788	8.82334	9.78084	9.09711	8.86219	8.69567	8.94392	8.52526	8.03233	8.73503	8.29682	8.3403	8.13678	8.75736	9.19864	8.82865	9.08632	10.1753	9.37846	9.20078	9.08061	10.3109	8.85917	8.85886	9.14624	8.66101	8.38171	8.59452	9.02711	8.43906	8.36009	8.77051	9.04099	9.05251	8.6894	8.69203	9.44228	8.58595	9.58111	9.09864	8.55061	8.87948	9.09364
214274_s_at	ACAA1	acetylCoA acyltransferase 1	7.89494	7.5308	7.87638	8.52755	7.91749	8.02217	9.26717	7.14143	7.96569	8.19068	8.6949	8.10148	7.39916	8.22986	7.91622	7.83731	7.44939	8.31162	8.36415	7.9262	8.44749	9.71765	8.66618	8.37512	8.10192	9.47716	8.01235	7.9068	8.42176	8.43741	8.1535	8.10541	8.72304	8.16994	8.3793	8.42119	9.07045	9.1156	8.37559	8.50822	9.54065	8.30681	9.64248	9.11019	7.85073	8.82266	9.06562
202002_at	ACAA2	acetylCoA acyltransferase 2	7.42225	7.23423	7.48721	7.67467	7.63537	7.13893	7.37543	7.86902	7.55626	7.06143	7.0639	7.4218	7.2577	7.15851	7.29197	7.29002	7.15494	7.24398	7.35611	7.64592	7.34392	7.14759	7.49317	7.62459	7.44538	8.24551	7.36015	7.22822	7.50873	7.13046	7.22568	7.22882	7.26746	6.94089	7.29168	7.70587	7.36542	7.51314	7.24838	7.26783	7.16399	7.37097	7.43556	7.7944	7.46769	7.54982	7.67529
202003_s_at	ACAA2	acetylCoA acyltransferase 2	7.19794	8.8658	9.62503	8.66072	7.63295	8.76027	6.83074	8.06598	9.13394	6.84548	7.46875	8.70607	8.61646	6.99171	8.45573	8.59057	9.21181	7.62348	9.10123	9.22035	9.63471	7.58206	8.79222	9.05752	9.13795	10.6949	7.4931	7.51624	9.25722	7.25549	7.03208	9.05979	7.97175	8.01865	9.25737	7.33687	8.54728	9.90742	7.07854	7.67415	9.53277	8.2364	9.64489	7.02368	8.20058	8.78078	6.60469
212186_at	ACACA	acetylCoA carboxylase alpha	9.15674	8.52973	10.0471	9.14778	9.50132	9.25892	9.15025	8.90749	9.27366	9.02532	9.58454	8.51039	8.40689	8.67496	9.65679	8.42429	9.11674	9.22944	10.0193	9.33563	9.35202	9.46846	9.73566	9.85739	9.98884	9.03533	9.25056	9.58644	9.97333	10.0356	9.69238	10.0487	10.5549	10.4039	10.4081	10.4263	9.21478	10.0747	9.89889	9.94252	9.47381	10.2457	10.3383	9.5584	8.90823	10.4101	10.6401
214358_at	ACACA	acetylCoA carboxylase alpha	7.49773	7.18908	7.68327	7.08798	7.20613	7.35757	7.67062	7.65646	7.4467	8.4293	8.14633	8.0602	7.82604	8.10859	7.9657	8.30727	8.44986	7.96127	7.40165	8.20473	7.64281	7.78881	7.91228	7.45875	7.89588	7.24533	8.03879	7.94784	7.85594	7.46737	7.29915	7.19183	7.84717	7.734	8.04976	7.43601	7.39151	7.58138	7.40131	7.80064	7.31968	7.25821	8.25613	7.64641	7.25039	7.54673	7.69821
214584_x_at	ACACB	acetylCoA carboxylase beta	6.78391	6.81135	6.7499	6.65058	6.84566	6.73154	6.72086	6.72596	6.85999	6.87812	6.7829	6.91853	6.9413	6.96385	6.92038	6.94995	6.925	6.99191	6.63605	6.76705	6.5962	6.64578	6.82386	6.76664	6.72177	6.87748	6.63673	6.56236	6.65953	6.52292	6.52791	6.72024	6.65734	6.80389	6.65809	6.53045	6.73454	6.81525	6.67371	6.58204	6.65141	6.79402	6.60381	6.56861	6.56499	6.66475	6.55383
221928_at	ACACB	acetylCoA carboxylase beta	7.36634	7.50699	7.27387	7.00897	7.38654	7.20544	7.11408	7.62971	7.39595	7.52833	7.222	7.70939	7.59959	7.70117	7.44594	7.52517	7.64464	7.52368	7.17015	7.66636	7.26557	7.26728	7.50867	7.45657	7.26092	8.40854	7.24559	7.00065	7.05412	6.88672	7.40743	7.40853	6.88249	6.94023	7.35873	7.47784	7.0945	7.26371	6.98367	6.92737	7.04112	7.64285	7.04121	6.89013	6.94892	6.87599	7.28074
43427_at	ACACB	acetylCoA carboxylase beta	6.18467	6.442	6.291	5.9518	6.22328	6.17376	6.29357	6.65476	6.18505	6.66499	6.57906	6.72527	6.75457	6.83744	6.76295	6.81038	6.91875	6.66949	6.48984	7.03748	6.54143	6.47264	6.74228	6.85799	6.51385	7.32024	6.46854	6.46174	6.42406	6.25774	6.89067	6.76993	6.2863	6.12066	7.11468	6.47785	6.33501	6.78889	6.39753	5.91671	6.35426	6.95898	6.47618	6.38431	5.93674	6.18596	6.57603
49452_at	ACACB	acetylCoA carboxylase beta	6.34669	6.52122	6.27797	5.94377	6.19099	6.26932	6.19236	6.68758	6.2962	6.61962	6.32568	6.50515	6.54556	6.6306	6.52054	6.53287	6.78249	6.4882	6.42845	7.02053	6.4638	6.34102	6.64161	6.85205	6.3855	7.17135	6.41602	6.40725	6.34489	6.21275	6.91867	6.73101	6.155	5.77016	7.13254	6.1351	6.10783	6.55004	6.04807	5.97281	6.53967	6.92575	6.44411	6.27162	5.69918	6.07773	6.23598
219986_s_at	ACAD10	acylCoA dehydrogenase family, member 10	7.81981	8.16952	7.65771	7.9645	8.18746	7.87517	7.94693	7.76854	7.99424	7.86854	7.76276	7.61137	7.55617	7.99719	8.00522	7.72376	8.00327	7.56366	7.52346	7.88462	7.6807	7.71385	7.9363	8.24433	7.8091	7.79124	7.74047	7.81617	7.65464	7.29735	7.46425	7.46949	7.24992	7.15167	7.45055	7.5307	7.51422	7.5739	7.27245	7.08608	7.1695	7.28362	7.29685	7.40269	7.4402	7.66445	7.3096
221669_s_at	ACAD8	acylCoA dehydrogenase family, member 8	6.51974	6.43542	7.25974	6.52941	6.84487	6.47366	7.28283	7.15494	6.99584	6.25053	6.60049	6.9764	6.30734	6.18913	6.87784	6.71128	6.48635	6.01533	7.96502	6.32273	7.55117	6.49636	6.54619	6.74762	6.82297	6.70052	6.41377	6.43316	7.70922	7.83014	6.24774	7.0146	7.46357	6.95236	7.37328	6.64118	7.26855	6.61404	6.6722	7.11505	6.2726	5.70143	7.52291	6.1432	6.37351	6.29018	6.85455
206068_s_at	ACADL	acylCoA dehydrogenase, long chain	5.44809	5.45901	5.58234	5.60079	5.42064	5.54436	5.7722	5.62392	5.63794	5.43706	5.38252	5.50845	5.38726	5.46438	5.3526	5.51696	5.46358	5.38963	5.47277	5.65148	5.53852	6.14621	5.47376	5.43307	5.52147	5.94201	5.66298	5.59684	5.49425	5.71693	6.0582	5.73682	6.07052	5.73216	5.60939	5.68747	5.84129	5.46377	5.51239	5.56592	5.78904	5.89509	6.08774	5.6774	5.61223	5.90835	5.88139
206069_s_at	ACADL	acylCoA dehydrogenase, long chain	5.53422	5.43817	5.55672	5.52891	5.59248	5.43089	5.51154	5.64755	5.4996	5.60066	5.62882	5.68098	5.70811	5.62767	5.66714	5.64107	5.73797	5.64909	5.47726	5.56636	5.49218	5.77772	5.60057	5.55761	5.5109	5.66516	5.60667	5.47834	5.49069	5.50474	5.40914	5.53164	5.46465	5.65304	5.3652	5.98055	5.48745	5.40215	5.52092	5.22939	5.4108	5.77558	5.47319	5.58936	5.36193	5.67608	5.55006
202502_at	ACADM	acylCoA dehydrogenase, C4 to C12 straight chain	7.43008	7.38763	6.85622	7.74832	7.48938	8.04886	8.03681	6.96738	8.31089	7.47591	8.53918	7.61895	8.36671	6.94063	9.22604	8.36954	7.87913	7.59119	8.25866	7.59556	7.73992	7.6113	7.55033	8.79421	8.62721	8.42888	7.70798	8.34394	7.80198	8.40345	8.11923	7.7177	7.7627	7.32964	8.1451	7.89948	7.51284	9.04966	8.16674	8.16021	8.08803	8.38014	8.75923	7.63178	7.84197	8.65205	9.10597
202366_at	ACADS	acylCoA dehydrogenase, C2 to C3 short chain	8.18422	8.46075	8.10718	8.62338	8.59924	8.18161	8.8016	8.1456	8.34341	8.3601	8.36917	8.05677	7.99526	8.25806	8.10211	8.23261	8.14111	8.12862	7.87587	8.35687	8.05166	8.11522	8.40376	8.55672	7.97759	8.32587	8.10261	8.36346	8.35711	7.51302	7.45481	7.51997	7.42504	7.60182	7.82027	7.73646	7.8601	7.73849	7.33868	7.6345	7.80758	7.19913	8.14592	7.7359	7.63618	7.7598	7.84835
205355_at	ACADSB	acylCoA dehydrogenase, shortbranched chain	5.48607	5.50906	5.45872	5.4895	5.52165	5.4176	5.83102	5.58112	5.64653	5.78919	6.07866	5.84431	5.67569	5.62624	5.69727	5.64042	5.82222	5.74754	5.57992	5.6819	5.61899	5.73103	5.73383	5.54797	5.58168	5.52453	5.72092	5.88063	6.00444	6.15308	5.71791	5.58112	5.72811	5.69033	5.46083	5.81752	5.77574	6.05435	6.01814	5.79714	5.80411	5.86218	5.81363	5.64807	5.79519	5.8833	5.87796
200710_at	ACADVL	acylCoA dehydrogenase, very long chain	9.51074	9.08559	9.52829	10.4035	9.55212	9.52365	9.88782	10.0739	9.95943	8.33288	9.72726	8.4257	9.24037	8.81229	9.42656	9.07981	10.0551	9.28285	9.57303	9.45707	9.24133	9.91598	9.53793	9.68286	9.75789	10.5816	9.34255	10.212	9.85445	10.2314	10.111	9.57024	9.71516	9.21022	10.1091	9.41725	9.84429	10.0162	9.29675	9.15916	10.3639	10.6868	10.1568	10.1738	9.80263	10.586	9.35808
205679_x_at	ACAN	aggrecan	7.3414	7.69125	7.58523	7.43523	7.59261	7.2185	7.47207	7.78798	7.48419	7.40479	7.49099	7.7198	7.72009	7.69051	7.59215	7.50389	7.71151	7.52972	7.38407	7.76783	7.45657	7.5871	7.64834	7.8543	7.39144	7.88991	7.62809	7.23791	7.47067	7.28564	7.39514	7.51442	7.36095	7.43343	7.03087	7.57113	7.61226	7.18232	7.08462	7.30725	7.13088	7.35483	7.33604	7.81244	7.64597	7.25692	7.44229
207692_s_at	ACAN	aggrecan	6.69156	6.83594	6.88993	6.70966	6.89595	6.86227	6.89696	7.29642	6.78506	6.76784	6.80122	6.85311	6.81837	6.77759	6.73622	6.89406	6.84722	6.82107	6.68474	6.78568	6.64364	6.69316	6.81643	6.79644	6.56358	7.50062	6.79579	6.67673	6.76865	6.75341	6.99106	6.94509	6.71792	6.80727	6.55737	6.86684	6.82838	6.8565	6.67762	6.97443	6.6547	6.69388	6.78231	7.12363	6.99423	6.83044	6.81291
217161_x_at	ACAN	aggrecan	7.35206	7.63314	7.70503	7.4637	7.68145	7.34283	7.56192	7.68378	7.375	7.72297	7.46609	7.90857	7.88711	7.82253	7.69299	7.79301	7.78153	7.74906	7.43934	7.86185	7.58344	7.64847	7.75122	7.87136	7.47725	7.77054	7.66164	7.39558	7.51273	7.31562	7.42174	7.71126	7.54233	7.42486	7.31725	7.82472	7.6038	7.46204	7.43082	7.4452	7.44431	7.40909	7.33388	7.76043	7.62075	7.54038	7.59558
205212_s_at	ACAP1	ArfGAP with coiledcoil, ankyrin repeat and PH domains 1	7.53893	7.32662	7.59679	7.40389	7.38249	7.54876	7.24743	8.28377	7.51168	5.78519	5.76685	5.75981	5.85778	5.95944	5.93589	5.7334	5.89758	5.79521	6.93086	6.84368	6.65996	6.95831	6.93764	6.91391	7.11295	7.04058	6.92626	6.86012	6.90907	7.27371	6.92418	7.31803	7.32232	6.99967	7.14464	7.43876	6.7698	7.36647	7.25832	6.91708	7.21339	6.86871	7.42464	7.62009	7.41236	7.62641	7.44491
205213_at	ACAP1	ArfGAP with coiledcoil, ankyrin repeat and PH domains 1	6.16673	6.18177	6.6989	6.16289	6.6555	5.98611	6.28411	6.5352	6.45685	6.48992	6.4095	6.75352	6.82936	6.51438	6.45139	6.41623	6.79502	6.44321	6.37162	6.62576	6.35051	6.62443	6.51709	6.55718	6.59503	6.67466	6.60303	6.33939	6.31298	6.00025	5.9574	6.22745	6.16427	5.93329	5.60124	5.58519	5.95939	6.15789	5.94956	5.92608	5.69796	5.97212	5.89259	6.40646	5.99139	5.90839	6.30521
212476_at	ACAP2	ArfGAP with coiledcoil, ankyrin repeat and PH domains 2	6.99793	6.88692	6.51667	7.79672	6.28765	7.42031	6.73413	5.96282	7.12583	8.88253	7.62411	7.41634	6.96973	7.49366	7.16932	7.2085	6.51621	7.37195	6.62891	6.22508	7.64478	7.05384	7.12689	6.95939	6.6607	6.74036	7.23551	7.29097	7.58199	7.43796	7.43534	7.94451	7.03116	7.63807	7.23441	7.08186	7.43583	7.81168	7.38308	7.58661	7.31954	7.60377	7.09305	7.00115	7.40113	7.25855	7.82144
212477_at	ACAP2	ArfGAP with coiledcoil, ankyrin repeat and PH domains 2	5.23374	5.22414	5.29032	5.21064	5.31987	5.16906	5.12675	5.13619	5.38118	5.38246	5.2271	5.35327	5.36809	5.33952	5.32939	5.35587	5.34717	5.34461	5.21754	5.20578	5.26044	5.321	5.35846	5.28914	5.27059	5.19012	5.26414	5.26511	5.25591	5.13134	5.19601	5.18538	5.32609	5.455	5.12076	5.32494	5.3379	5.34597	5.3292	5.24146	5.2502	5.32966	5.41804	5.35079	5.31522	5.2254	5.46633
205412_at	ACAT1	acetylCoA acetyltransferase 1	9.28986	9.21245	9.39016	9.24035	9.25373	9.72314	9.82752	10.2694	10.7727	9.61072	10.1183	10.1522	9.85204	8.34809	10.5396	9.81407	10.5674	9.02966	10.0615	10.0648	9.97037	8.99556	9.67817	10.7253	10.8491	10.4732	9.26305	10.92	10.4399	9.75909	9.2555	9.0362	9.88144	9.01942	9.24908	9.78831	8.81098	11.3422	9.93306	10.6277	9.61387	9.42006	11.0988	9.68534	8.46506	9.55629	9.29106
209608_s_at	ACAT2	acetylCoA acetyltransferase 2	8.51297	8.68674	8.98959	9.42058	8.26584	9.44414	9.21983	9.02668	8.79848	7.87211	9.32157	8.84586	7.89499	9.26973	8.18714	7.9035	8.45212	9.25257	9.80371	8.56504	8.59676	8.85064	9.19007	8.29135	9.23888	8.98179	9.22298	6.8068	8.84785	9.72971	9.02406	8.47459	9.68127	9.7494	9.89122	9.33259	8.45002	10.0311	10.6563	9.86822	9.61243	9.22537	9.61544	7.79766	8.15273	9.05147	9.67785
202323_s_at	ACBD3	acylCoA binding domain containing 3	8.09462	7.02807	7.53414	7.60367	7.63542	6.91384	7.6226	7.19453	7.08495	7.35036	7.52394	7.53522	7.65135	7.44815	7.12916	7.77668	7.62259	7.45802	7.84307	8.18941	8.32167	8.02888	8.35445	7.15346	7.29581	7.02123	8.22695	8.56279	7.53881	7.03106	7.75637	8.54389	8.48203	7.05628	7.81893	8.4378	8.98239	6.56708	7.2564	7.57023	7.17478	7.42012	7.2147	8.40467	8.31793	8.22177	7.14247
202324_s_at	ACBD3	acylCoA binding domain containing 3	8.63472	8.13563	7.98988	8.60065	7.94984	8.36427	8.39311	7.6965	7.39943	8.94495	8.42517	8.07547	8.1345	8.53003	8.03542	8.51462	8.02497	8.00221	8.13497	8.46836	9.22002	8.61237	8.8993	7.63119	8.02932	7.87099	8.7705	9.15878	8.35269	8.58613	9.03663	8.87531	8.788	8.84634	8.84757	8.7404	9.33452	8.05624	9.11263	8.49764	8.79192	9.11856	8.85676	8.83686	9.88255	9.12212	8.86509
219413_at	ACBD4	acylCoA binding domain containing 4	7.47279	7.531	7.67409	7.31069	7.85156	7.42739	7.5946	7.92663	7.67623	7.79536	7.5098	7.5581	7.84358	7.54221	7.6507	7.60904	8.06582	7.55164	7.73357	8.05405	7.79768	7.45512	7.52693	7.95255	7.76093	7.58276	7.52053	7.50232	7.47036	7.21166	7.77445	7.53118	7.41718	7.26974	7.18278	7.48349	7.45746	7.48478	7.3687	7.16606	7.39177	7.26675	7.67845	7.61251	7.45862	7.78194	7.45134
206690_at	ACCN1	amiloridesensitive cation channel 1, neuronal	6.48318	6.66206	6.28627	6.48638	6.71688	6.61094	6.62807	6.57138	6.73034	6.57988	6.43884	6.79747	7.09467	6.8665	6.71717	6.74498	6.98432	6.74169	6.51976	6.8084	6.49823	6.65431	6.56072	6.60559	6.55204	6.69064	6.61233	6.41245	6.32574	6.296	6.85073	6.60811	6.71443	6.63757	6.2228	6.93898	6.66274	6.68157	6.64908	6.44794	6.64122	6.52731	6.63045	6.94997	6.60744	6.59756	6.66294
205156_s_at	ACCN2	amiloridesensitive cation channel 2, neuronal	7.34484	7.59072	7.3743	7.28777	7.48318	7.2958	7.35118	7.40899	7.87643	7.87553	7.39765	7.79689	8.18488	8.06589	7.81654	7.98435	7.78399	7.67875	7.19337	7.44281	7.27459	7.22	7.36038	7.41903	7.39512	7.13197	7.29982	7.14513	7.20066	7.067	7.08904	7.27905	7.10436	6.7993	6.98003	7.36621	7.15679	7.75139	7.13908	7.06396	6.82357	7.16251	7.1605	7.34495	7.10739	7.40261	7.23982
37953_s_at	ACCN2	amiloridesensitive cation channel 2, neuronal	6.48634	6.5997	6.6682	6.33013	6.5396	6.16939	6.29705	6.95175	6.81704	7.01495	6.79181	6.90596	7.32587	6.87182	7.04949	7.01285	6.94899	6.88018	6.38339	6.62919	6.50303	6.45471	6.54955	6.44764	6.49951	6.42387	6.50594	6.28972	6.38483	6.28426	6.08059	6.30437	6.15161	6.01145	6.14672	6.3749	6.05301	6.68499	6.18809	6.16974	6.16047	6.31473	6.1685	6.33503	6.03175	6.18726	6.21659
207561_s_at	ACCN3	amiloridesensitive cation channel 3	6.24842	6.26223	6.42732	6.51776	6.44382	6.37079	6.23921	6.70455	6.34049	6.41312	6.27099	6.44576	6.31972	6.39132	6.3756	6.46364	6.43285	6.25586	6.44545	6.49181	6.3031	6.42196	6.39306	6.31062	6.34338	7.10517	6.35123	6.04694	6.13336	6.06138	6.10609	6.18645	6.02983	6.09181	5.95363	6.14106	6.26798	6.06526	5.92842	6.25434	6.11163	6.17542	6.13703	6.03871	6.14176	6.131	5.98144
221226_s_at	ACCN4	amiloridesensitive cation channel 4, pituitary	7.21598	7.2901	7.40015	7.19881	7.52283	7.00725	7.20147	7.98407	7.53591	7.18534	7.06916	7.26695	7.27875	7.40477	7.25012	7.3179	7.31997	7.25081	6.99925	6.95371	7.09606	7.04839	7.01601	6.97463	7.04422	7.80165	7.07902	6.96819	6.89279	6.7524	6.71397	6.82722	6.72917	6.69941	6.59762	7.09765	6.63935	6.83908	6.80815	6.73901	6.7614	6.56068	6.72985	7.45643	6.94212	6.98963	6.85273
204617_s_at	ACD	adrenocortical dysplasia homolog (mouse)	8.77942	8.86256	8.36877	8.17215	8.25252	8.89007	8.11535	9.08078	8.44056	8.81278	8.62165	8.5104	8.84072	8.27797	8.18582	8.76173	8.40825	8.6025	8.8702	8.76876	8.82997	8.67902	8.44512	8.64001	9.29532	9.40333	8.42207	9.56517	9.08967	9.62823	9.37304	9.38829	9.15374	8.95255	9.11197	8.762	8.7978	9.19671	9.27783	10.1289	10.1057	8.5236	8.92583	8.72346	9.06046	8.71501	9.27278
209749_s_at	ACE	angiotensin I converting enzyme (peptidyldipeptidase A) 1	6.87008	7.19363	6.99497	6.95772	7.08661	6.9562	7.07984	7.2933	7.13599	6.66441	6.67205	6.83519	6.7928	6.87729	6.72294	6.80784	6.79472	6.7676	6.65985	6.7432	6.6879	6.57864	6.53941	6.71211	6.66163	6.97969	6.77771	6.60679	6.62095	6.51373	6.62447	6.77929	6.88762	6.6246	6.581	6.9705	6.41611	6.55106	6.79115	6.69414	6.37611	6.72234	6.35404	6.78938	6.87498	6.67606	6.50251
219962_at	ACE2	angiotensin I converting enzyme (peptidyldipeptidase A) 2	5.45179	5.38362	5.45477	6.27895	5.624	5.30426	5.43763	5.54186	5.30847	5.63704	5.71372	5.55775	5.49435	5.68718	5.5204	5.63176	5.57424	5.56897	5.25467	5.36443	5.37389	5.77499	5.50743	5.38018	5.22195	5.73246	5.45433	5.25151	5.62414	5.53278	5.90238	5.29497	5.295	5.21167	5.27979	5.41083	5.32611	5.35719	5.18281	5.42046	5.28332	5.23824	5.26196	5.93549	5.68045	6.07621	5.64394
222257_s_at	ACE2	angiotensin I converting enzyme (peptidyldipeptidase A) 2	5.94153	5.71209	5.76776	6.92712	5.95623	5.61529	5.67845	5.76214	5.85161	5.95883	6.04422	5.8987	6.08654	6.10026	5.82794	5.96037	5.9765	5.92455	5.69695	5.73881	5.68686	6.33451	6.16617	5.82725	5.69183	6.42272	5.69395	5.61288	6.04656	5.69092	6.10635	5.99728	5.94615	5.66396	5.795	5.86593	6.04974	5.80312	5.81662	5.93822	5.66558	5.55445	5.72116	6.84804	6.18747	6.93356	6.30468
205377_s_at	ACHE	acetylcholinesterase	6.42335	6.69065	6.77728	6.61074	6.70484	6.65133	6.48776	7.15777	6.7893	6.81833	6.81241	7.17132	7.39127	6.95718	7.00942	7.08324	7.2969	6.94148	6.78989	7.01402	6.96718	6.89784	6.90263	6.93138	6.89189	7.5869	6.92819	6.87964	6.82063	6.81925	6.69812	6.62456	6.55281	6.66	6.55334	6.44594	6.66329	6.76926	6.66203	6.67186	6.6856	6.70741	6.71351	6.89738	6.65518	6.74471	7.15091
205378_s_at	ACHE	acetylcholinesterase	5.9091	5.92838	6.10864	6.17406	6.2428	5.73002	6.19272	6.26529	6.00621	5.72732	5.73443	5.6929	5.84944	5.82296	5.61971	5.7774	5.71584	5.67811	5.73959	5.83131	5.71182	5.76561	5.83642	5.74751	5.80275	6.8694	5.8822	5.82458	5.72289	5.74438	5.76021	5.55604	5.73021	5.6031	5.69356	5.55135	5.36363	5.67387	5.57823	5.47882	5.60304	5.72812	5.63225	5.92439	5.62333	5.54171	5.94387
210332_at	ACHE	acetylcholinesterase	7.14142	7.19812	7.33829	7.28096	7.30554	7.09909	7.24746	7.92432	7.26453	6.55983	6.58109	6.73586	6.66171	6.92778	6.71605	6.61629	6.8224	6.60721	7.07422	7.12982	6.83818	7.10596	7.00161	7.12093	7.06518	8.08443	7.36519	7.01625	6.92331	6.97983	6.9789	7.09009	7.25959	6.78542	6.74793	7.24037	6.69593	6.94757	6.98439	6.74862	6.78748	6.7682	7.2008	7.29044	7.31938	7.00908	7.16263
201715_s_at	ACIN1	apoptotic chromatin condensation inducer 1	8.73541	8.38005	8.45514	8.97136	8.18076	8.75723	9.14439	8.90342	8.98936	7.34836	8.19166	8.03469	8.15832	7.89107	7.99073	8.26856	7.81396	8.17784	8.32977	8.03122	8.03094	7.87938	8.09192	7.88716	8.26197	7.74982	8.09342	8.52342	8.69908	8.58706	8.4866	7.99887	8.27788	8.32284	8.25749	8.05861	8.31059	8.66934	8.28447	8.38538	8.584	8.76251	8.51289	8.36011	8.98167	8.19111	8.311
201127_s_at	ACLY	ATP citrate lyase	9.54986	9.32874	10.2491	9.43676	8.98001	9.3315	9.71369	10.249	9.41232	7.8435	8.43483	8.66095	8.85721	8.443	8.76231	8.71047	8.46528	8.73986	10.4606	10.3887	9.72544	9.07329	9.33179	9.39023	10.1933	8.99522	9.68792	9.42902	9.33517	9.0999	8.5594	8.25876	9.07221	9.01498	9.15677	9.6504	7.95691	8.43846	9.58747	9.45598	8.87946	8.87818	9.40294	8.58985	8.38177	9.58806	8.67036
201128_s_at	ACLY	ATP citrate lyase	10.5647	10.6236	11.3196	10.4557	8.84118	10.6459	10.87	10.703	10.446	8.87858	9.97758	10.2353	10.2288	9.97627	10.4779	10.5497	10.0411	10.1478	11.4011	11.5365	10.8548	10.176	10.3689	10.7301	10.8469	10.2848	10.7598	10.3517	10.3613	10.5346	10.0612	9.66888	10.349	10.3739	10.6714	10.8906	9.67121	10.1307	10.9096	10.7593	10.3081	10.4725	10.7195	9.73865	9.68255	10.8051	10.1244
210337_s_at	ACLY	ATP citrate lyase	10.4257	9.95852	11.0221	10.1389	8.93493	9.57461	10.449	10.9872	10.2161	8.13535	9.04194	9.41436	9.39799	8.99861	9.32842	9.54028	9.15022	9.52181	11.2809	11.1877	10.5241	9.66954	9.89092	10.1427	10.9358	10.0692	10.3456	10.1915	10.0328	9.91455	9.44541	8.93792	9.88244	9.84743	9.92099	10.3335	8.61713	9.16722	10.3059	10.1537	9.66621	9.55733	10.0802	9.15279	9.04938	10.2391	9.34504
218981_at	ACN9	ACN9 homolog (S. cerevisiae)	5.30545	5.20543	6.08829	5.27369	5.63855	5.76064	5.90332	5.28006	6.18131	6.76216	6.96396	5.99375	6.5505	5.83094	7.19371	7.18696	6.16872	6.66869	6.41496	6.20111	6.04852	5.60944	5.90175	6.36089	6.45817	5.79175	6.30861	5.91235	5.99493	6.67226	5.90252	5.78058	5.73838	5.65788	6.41269	6.07406	6.14988	6.12655	5.36855	5.89934	5.84035	5.79981	6.1678	6.27084	5.40721	6.26131	5.34079
207071_s_at	ACO1	aconitase 1, soluble	8.13165	8.28499	9.52601	8.30232	8.46227	9.36419	8.32925	9.49381	8.82558	8.80301	8.42161	9.18585	8.84637	8.82896	8.6833	8.60591	8.71456	8.74856	8.6136	9.68897	8.36108	7.91271	8.23882	8.33436	8.15811	10.2031	7.84555	8.4174	8.31906	8.52941	7.90983	7.68424	9.17096	8.88005	7.59075	7.52275	8.0717	8.78148	8.6628	9.21599	8.33403	10.0607	9.11779	7.18286	8.40146	8.56244	7.82453
200793_s_at	ACO2	aconitase 2, mitochondrial	8.74882	8.70884	9.296	9.57747	8.52793	8.33888	9.50484	9.0809	9.24001	7.92878	8.60304	8.47926	8.49198	8.13853	8.17702	8.75653	8.28457	8.72069	8.96834	9.369	8.59548	9.06868	9.15549	9.51026	8.84066	8.96254	9.0569	8.9445	9.24782	9.36401	9.23128	9.55204	9.1498	9.33687	9.68552	8.95332	8.95718	9.75366	9.51856	9.47894	8.4614	9.06827	8.80448	10.0462	9.46605	8.93103	9.46026
217307_at	ACO2	aconitase 2, mitochondrial	7.26367	7.24434	7.43496	7.17603	7.49654	7.08071	7.17579	7.38092	7.57126	7.29208	7.24967	7.29668	7.48362	7.49907	7.28772	7.44947	7.50847	7.35397	7.09349	7.26232	6.90135	7.18743	7.15964	7.20358	7.01581	7.58243	7.1228	6.78593	7.07332	6.51025	6.74541	6.83081	6.87342	6.6557	6.81051	6.69873	6.7666	7.23549	7.05163	6.64937	6.6349	6.55521	7.09713	7.22677	6.73745	6.71919	7.0631
202982_s_at	ACOT1 ACOT2	acylCoA thioesterase 1 acylCoA thioesterase 2	8.32107	8.00327	6.34092	6.9246	7.19253	7.29642	7.43955	7.46493	7.81997	6.17773	6.44956	6.95726	6.99774	6.99803	7.26676	6.24203	7.77339	6.81569	7.79482	7.46892	6.27005	7.45041	6.26897	7.87161	7.12133	7.40694	7.03822	7.18364	6.99036	7.85762	7.9719	7.55461	7.7339	7.1702	6.89335	6.98495	5.94422	9.06123	8.42737	7.39854	8.91797	7.38573	8.91628	5.82958	5.70392	7.85192	7.10614
214763_at	ACOT11	acylCoA thioesterase 11	8.27688	7.42266	8.14738	7.94777	7.89438	7.24418	8.82835	7.60128	7.82357	8.39551	8.54251	8.15957	7.97789	8.14322	7.84812	8.02274	7.99099	8.17642	7.76715	7.87577	8.15204	8.66464	8.65662	8.65317	7.76173	8.71695	7.73845	7.70483	8.61271	7.13035	7.73862	7.41399	8.5382	7.60855	7.54631	7.51889	7.67262	7.31877	7.38035	7.39935	8.2497	7.45633	7.42647	8.06384	7.60666	8.37148	8.23862
216103_at	ACOT11	acylCoA thioesterase 11	5.60923	5.78156	5.84223	5.73484	5.97157	5.81918	5.74745	6.04112	5.78296	6.33819	6.03086	6.32504	6.16201	6.30767	6.06996	6.34122	6.11019	6.2503	5.77698	5.82618	5.75728	5.88313	5.73075	5.88926	5.64522	5.98453	5.91784	5.72958	5.71731	5.75106	5.76287	5.70713	5.65593	5.50194	5.74038	5.93317	5.67669	5.66502	5.7006	5.59735	5.81017	5.60115	5.68002	5.74142	5.83325	5.72923	5.81084
204565_at	ACOT13	acylCoA thioesterase 13	7.50265	8.62507	8.22212	9.8369	7.9766	9.24129	8.51341	6.36174	8.56021	9.0594	8.63871	6.89131	8.26937	6.60585	7.05804	7.76574	9.07939	7.74977	9.22093	9.68234	8.77167	9.13388	9.82835	8.95152	7.77031	8.16297	9.08691	7.04729	8.85195	9.19463	9.45085	9.181	8.76632	8.91912	9.6707	10.1299	9.50558	9.53157	8.75046	7.84839	9.27084	8.04208	9.70445	10.6597	8.46055	9.95968	9.7675
208002_s_at	ACOT7	acylCoA thioesterase 7	9.67598	10.2457	10.3731	10.9035	9.53468	10.627	8.47509	9.98641	9.82083	8.95811	9.33862	9.90301	9.23233	9.1968	8.80559	8.22686	8.55949	8.8914	10.0355	9.28055	9.85596	8.77304	9.79148	9.69632	10.5758	9.72565	9.1193	10.4159	10.1468	10.6271	10.125	9.30758	9.49237	9.78276	10.0517	9.40168	9.58266	10.163	9.67595	10.8593	11.0219	9.53195	9.3461	8.89479	8.09342	9.49453	9.81277
215728_s_at	ACOT7	acylCoA thioesterase 7	8.25786	8.48604	9.01688	9.10916	8.15956	8.47303	7.70677	8.91341	8.45631	7.5821	7.7953	8.17334	7.71905	7.73145	7.406	7.23333	7.53662	7.63358	8.5505	8.00356	8.31712	7.71812	8.32017	8.12562	9.03251	8.59998	7.85807	8.95048	8.58118	8.91229	8.28864	7.79566	8.10666	8.07653	8.25425	8.0944	7.9974	8.37201	8.04745	9.1712	9.28332	7.74284	8.03405	8.03666	7.44905	8.11912	8.23241
204212_at	ACOT8	acylCoA thioesterase 8	7.75447	7.93825	7.83552	7.7303	8.09641	8.43748	7.76293	8.21409	7.7404	8.16312	8.14225	7.42198	7.2548	7.69052	7.74058	7.36811	7.8222	7.5701	8.58207	7.36176	8.53678	7.61495	7.93001	8.37572	7.85997	7.89904	8.2438	8.29289	8.17828	8.14891	8.6672	8.90196	8.19715	8.76954	8.03344	8.53882	8.67086	8.50756	8.50154	8.57003	8.43518	8.08444	8.28335	8.47662	8.38019	8.83391	8.76827
221641_s_at	ACOT9	acylCoA thioesterase 9	9.1957	9.65075	10.1731	9.42906	8.54689	10.0598	8.69546	9.92471	10.0046	8.96828	9.1366	10.4952	9.94086	9.35686	8.75186	9.37383	9.65226	8.66302	9.5955	9.72536	9.16975	9.23627	8.93571	8.2764	9.43442	9.2879	10.0517	9.89512	8.97151	10.5075	9.77932	9.62503	10.2107	10.1588	9.47047	9.46803	9.8099	9.9745	9.63636	10.7837	11.387	9.59934	9.28579	9.60199	10.3235	9.74419	8.23294
207656_s_at	ACOX1	acylCoA oxidase 1, palmitoyl	6.5255	6.61433	6.53378	6.46861	6.54724	6.28223	6.53158	7.27126	6.77713	6.43078	6.54023	6.57584	6.52905	6.63858	6.61498	6.68713	6.66558	6.62468	6.50533	6.59544	6.45336	6.59532	6.53236	6.58398	6.46143	7.16064	6.74106	6.59169	6.40924	6.24542	6.01847	6.15578	6.25739	5.9844	6.12492	6.26849	5.78491	6.0721	6.18221	6.25845	6.19923	6.08687	6.12752	6.2626	6.39894	6.07314	6.22942
209600_s_at	ACOX1	acylCoA oxidase 1, palmitoyl	6.82755	6.39192	7.28645	9.53909	7.48288	6.45432	8.91994	6.5764	6.38324	7.435	7.97237	6.58654	6.7276	7.13662	6.81291	7.42976	6.68218	7.11324	8.46025	7.87068	8.31149	7.74336	8.11131	6.53297	7.15463	9.20202	7.2483	7.14551	7.87208	7.69298	7.23807	7.21857	8.14352	7.52305	7.70009	7.72255	7.707	7.37654	7.53232	7.53884	7.96846	7.29594	8.9087	7.3129	9.41496	7.88685	7.95581
209601_at	ACOX1	acylCoA oxidase 1, palmitoyl	6.00119	6.00244	6.05406	5.91124	6.04693	5.8978	5.99025	6.38249	6.1668	6.0978	5.97147	6.11226	6.1021	6.19305	6.20207	6.14501	6.23717	6.1829	6.02011	6.20771	5.98996	6.10679	6.15749	6.12962	6.1502	5.96744	6.0332	6.08909	6.09997	5.85909	5.76545	6.1577	5.97662	5.82754	5.81217	5.95058	5.84015	6.1399	5.99508	5.84097	5.99642	5.99234	5.97614	6.05333	6.29593	6.12238	6.25835
213501_at	ACOX1	acylCoA oxidase 1, palmitoyl	6.5726	5.78839	7.24296	8.97592	6.92089	6.15131	8.41463	6.26149	5.93081	7.11631	7.52218	6.02841	6.27487	6.21491	6.25402	6.96331	6.05971	6.6906	7.85559	7.19975	8.01639	7.26782	7.70756	6.09585	6.50134	8.63647	6.71041	6.53823	7.5344	7.17531	6.60485	6.8249	7.58506	7.01757	7.27909	6.83183	7.17045	6.69248	7.05689	6.90761	7.12527	6.79872	8.26955	6.70042	8.79256	6.98817	7.13811
205364_at	ACOX2	acylCoA oxidase 2, branched chain	6.64019	6.4537	6.42807	6.29085	6.50674	6.28802	6.58425	6.79556	7.83693	6.59465	6.42229	6.47256	6.54648	6.65643	6.46628	6.52527	6.54274	6.49432	6.36724	8.27968	6.47604	6.39695	6.56554	6.48103	6.85265	6.92499	6.48885	6.27855	6.40458	6.31155	6.55335	6.03511	6.12731	6.04539	6.08387	6.25086	6.41507	7.28096	6.75794	6.10898	7.32815	6.4385	6.09611	6.25809	6.07147	6.29841	6.25402
204241_at	ACOX3	acylCoA oxidase 3, pristanoyl	6.40513	6.58761	6.52665	7.42997	6.72758	6.74136	6.83607	6.4942	6.59042	7.01084	6.74542	6.86993	6.49617	6.82496	7.06661	6.81432	6.70083	6.68544	6.52179	6.72814	6.71267	6.66294	6.91783	6.91787	7.04828	6.63786	6.78075	6.59855	7.05206	7.11713	6.83285	7.73553	7.58858	7.54223	7.39797	7.31836	8.08637	7.18613	7.36033	7.06128	7.4308	7.47786	6.99591	7.14485	8.78468	7.2041	7.20217
204242_s_at	ACOX3	acylCoA oxidase 3, pristanoyl	6.52832	6.66386	6.65446	7.23491	6.73538	6.91709	6.85278	7.196	6.88118	6.8773	6.76906	6.8557	6.77099	6.83689	7.07464	6.84147	6.81464	6.8176	6.81223	7.12917	6.94817	7.1143	7.14982	7.23534	7.31923	7.83378	7.06225	6.8294	7.56341	7.35023	7.04613	7.3976	7.32137	7.6056	6.98823	7.08628	7.62678	7.07703	6.95007	7.07169	6.96035	7.11523	6.86016	7.25168	8.94552	7.51913	7.07376
220845_at	ACOXL	acylCoA oxidaselike	5.7911	5.86644	5.83012	5.9795	5.93418	5.77361	5.88808	5.93428	5.76136	5.77936	5.78535	5.80521	5.78857	5.74103	5.75408	5.88369	5.87176	5.83421	5.5893	5.70743	5.72079	5.60379	5.576	5.58028	5.57592	6.22757	5.65994	5.64498	5.69792	5.72152	5.67736	5.7804	5.76345	5.55448	5.67453	5.89847	5.8846	5.63045	5.77837	5.64805	5.7537	5.53883	5.5442	5.87202	6.83696	5.67405	5.58953
201629_s_at	ACP1	acid phosphatase 1, soluble	10.1516	8.95605	10.1287	9.80384	10.014	8.90387	9.91495	8.99585	9.61436	9.21625	9.50741	9.5544	9.5074	8.705	8.87475	9.31035	9.22987	9.79159	9.2584	10.4751	9.89497	9.55799	9.61395	9.36041	9.71223	8.94119	9.21227	10.554	10.1451	10.4453	9.78105	10.2496	10.3017	10.5151	9.5775	10.2132	8.76958	9.71779	10.4004	10.0417	9.66768	9.42466	10.0144	9.80223	8.4554	9.62102	9.63131
201630_s_at	ACP1	acid phosphatase 1, soluble	9.07707	9.46826	10.5489	9.73875	9.54109	9.83186	10.3626	9.27848	9.76237	10.5426	10.4177	10.2259	9.93522	9.58809	9.925	9.27033	9.76644	9.64916	9.67773	10.9071	10.4014	10.0844	10.2709	10.519	10.1232	10.1539	9.35263	9.96867	9.98032	9.23677	10.3973	9.8742	10.4149	10.4914	9.83892	9.75028	10.1653	9.90059	10.1506	9.6918	9.46746	9.96523	9.53549	9.8712	9.60664	10.1716	9.66459
215227_x_at	ACP1	acid phosphatase 1, soluble	9.80509	8.73274	9.94769	9.71075	9.68698	9.26963	9.73494	8.97618	9.33472	9.56625	10.1047	9.47962	9.48956	8.73597	9.39408	9.56184	9.36057	9.63307	9.65317	10.2319	10.401	9.76446	9.66659	9.70354	9.90604	9.76925	9.62441	10.0724	9.93685	10.1166	9.09432	9.858	9.74113	9.77317	9.76163	9.84765	9.12863	9.27542	9.6457	9.63737	9.44347	9.13928	9.41342	9.66051	8.94749	9.49886	9.32644
202767_at	ACP2	acid phosphatase 2, lysosomal	8.54751	8.85542	9.16665	8.97391	9.76869	8.72008	9.12893	8.80384	8.60921	9.27373	8.85326	8.60794	8.55988	8.84146	8.64546	8.78372	9.01485	8.353	9.44591	8.60422	9.07298	8.25784	8.07926	8.46969	8.80608	9.13229	9.12942	9.15736	8.82402	8.62498	9.46128	8.91102	8.4467	9.3054	8.49325	8.51848	8.77994	8.16888	8.43993	8.43124	8.1749	7.9329	8.78596	8.07766	8.43392	9.00093	9.3669
204638_at	ACP5	acid phosphatase 5, tartrate resistant	7.19172	7.07562	7.26283	6.84924	7.15005	6.91054	7.03523	7.67297	7.28479	7.06522	6.87156	7.17593	7.022	7.31815	7.16583	7.34774	7.22201	7.0878	6.89887	6.96253	6.95675	7.14585	6.95564	7.22727	6.9682	7.56078	7.07279	7.21333	6.64555	6.5388	6.77618	6.54372	6.48747	6.91376	6.43153	6.78582	6.64631	6.81026	6.85787	6.4823	6.53319	6.69318	6.66517	6.89822	6.63417	6.89436	6.71432
218795_at	ACP6	acid phosphatase 6, lysophosphatidic	8.3211	7.95039	8.64018	8.45889	8.47317	8.42728	8.89412	7.68348	7.54402	8.92916	9.99347	7.95859	7.81781	8.21943	9.2743	8.84417	8.45526	8.59863	9.2569	8.66871	9.56859	8.85717	7.87131	9.02485	9.25874	9.79784	8.85747	8.56874	9.01054	8.60652	9.39985	7.18533	9.51586	8.61533	8.92737	8.97591	8.29796	7.93181	8.49696	8.53751	9.7359	8.05631	8.9023	7.73763	8.14586	9.72313	9.46214
204393_s_at	ACPP	acid phosphatase, prostate	6.52875	6.56517	6.69338	6.55674	6.49814	6.39168	6.65684	6.59586	6.56519	6.95119	6.86525	6.88911	7.0532	6.9819	6.8143	7.03124	7.00891	6.85847	6.46163	6.63023	6.51125	6.48533	6.6485	6.56184	6.46508	6.84315	6.6088	6.33851	6.44548	6.2987	6.47367	6.43372	6.4257	6.2829	6.34414	6.37104	6.37052	6.36916	6.15839	6.21454	6.41752	6.28501	6.14028	6.40921	6.1659	6.33245	6.57376
207427_at	ACR	acrosin	7.39446	7.30808	7.37223	7.12385	7.42405	7.26595	7.24887	7.48962	7.5225	7.33201	7.22248	7.28693	7.38219	7.47941	7.52255	7.46096	7.55451	7.43797	7.1348	7.26081	7.22224	7.2608	7.35875	7.29074	7.24862	7.49106	7.21825	7.01485	7.03933	7.02622	7.01671	7.0809	7.07831	6.95207	6.81652	7.19082	7.02625	7.10175	6.95478	6.90921	6.94783	6.99927	7.19818	7.16836	6.98882	7.36602	7.10136
206776_x_at	ACRV1	acrosomal vesicle protein 1	6.55295	6.71458	6.80591	6.48574	6.82337	6.528	6.48311	6.71232	7.00749	6.95483	6.86254	7.04462	7.24649	7.11557	7.14934	7.10173	7.09405	7.01081	6.72591	6.93099	6.72903	6.84171	6.94969	6.84978	6.75483	6.54614	6.66649	6.64613	6.66298	6.37132	6.34152	6.40872	6.37761	6.36966	6.15928	6.27147	6.35525	6.43671	6.42288	6.20181	6.12834	6.33362	6.35384	6.27046	6.21374	6.40496	6.26873
207969_x_at	ACRV1	acrosomal vesicle protein 1	6.69918	6.87012	6.87964	6.74125	7.12986	6.69899	6.5947	6.95894	7.14681	7.16936	7.07658	7.26349	7.52973	7.26398	7.38851	7.32911	7.39839	7.23658	6.84552	7.06133	6.91444	6.98955	7.00046	6.97891	6.91856	6.88107	6.91891	6.81869	6.76315	6.53965	6.5722	6.61378	6.6239	6.52941	6.17427	6.58336	6.51829	6.66569	6.44833	6.43411	6.61491	6.49463	6.54805	6.65212	6.4983	6.91091	6.58731
207973_x_at	ACRV1	acrosomal vesicle protein 1	6.61216	6.71263	6.84668	6.42837	6.9215	6.59433	6.42328	6.59851	6.94958	7.0965	6.87031	7.2724	7.544	7.24503	7.18178	7.34757	7.17426	7.06993	6.72211	6.90512	6.72121	6.82741	6.9002	6.82771	6.64662	6.53395	6.6157	6.53384	6.60106	6.41398	6.21284	6.51973	6.50014	6.32395	6.26799	6.27849	6.19272	6.28447	6.19194	6.21304	6.30245	6.2238	6.16717	6.42887	6.27939	6.43454	6.30133
207990_x_at	ACRV1	acrosomal vesicle protein 1	6.63619	6.86657	6.86909	6.57719	6.93708	6.59725	6.52553	6.8106	6.944	7.02192	6.95148	7.10887	7.36254	7.15494	7.16846	7.14916	7.07757	7.06712	6.74184	6.89425	6.75162	6.92567	6.84396	6.82439	6.86273	6.62751	6.80712	6.60703	6.63546	6.32242	6.37171	6.49526	6.48177	6.44827	6.20727	6.57477	6.3811	6.63069	6.44026	6.39316	6.35917	6.37564	6.45875	6.69038	6.37611	6.40301	6.52531
207991_x_at	ACRV1	acrosomal vesicle protein 1	6.64031	6.76349	6.81988	6.58869	6.80232	6.55008	6.4858	6.67973	6.90687	6.91842	6.81623	6.9521	7.13329	7.08456	7.03246	7.05787	6.91065	6.9737	6.80025	6.87037	6.7801	6.79308	6.79962	6.88616	6.83732	6.59535	6.9011	6.60371	6.69542	6.33137	6.51331	6.6088	6.59691	6.35357	6.20742	6.45166	6.44055	6.49212	6.20998	6.33796	6.31678	6.28601	6.4546	6.43191	6.35637	6.34183	6.45776
208013_s_at	ACRV1	acrosomal vesicle protein 1	6.57811	6.52548	6.8135	6.3791	6.70154	6.50207	6.23283	6.74193	6.95331	6.90131	6.82131	7.17957	7.3313	7.13928	7.06442	7.25536	7.17477	7.09036	6.65649	6.71499	6.64321	6.61627	6.80684	6.65974	6.46485	6.59318	6.68757	6.43738	6.6403	6.28842	6.47122	6.88067	6.32229	6.17375	6.10387	6.28278	6.21288	6.36988	6.20343	6.13695	6.27637	6.29618	6.27059	6.43342	6.35354	6.48136	6.30251
206465_at	ACSBG1	acylCoA synthetase bubblegum family member 1	6.50875	6.37528	6.51859	6.29704	6.51084	6.37961	6.31767	6.43607	6.72181	6.67857	6.60165	6.79303	6.82737	6.82798	6.79347	6.82006	6.77295	6.82294	6.56963	6.64561	6.60426	6.78036	6.67278	6.77743	6.62618	6.40128	6.62327	6.46231	6.86945	6.12159	5.96306	6.18755	6.30209	6.08751	5.94196	6.15902	6.07124	6.26181	6.06613	6.12981	6.09518	6.0526	6.38029	6.12525	6.0681	6.31717	6.00173
206466_at	ACSBG1	acylCoA synthetase bubblegum family member 1	5.93176	5.9666	6.06393	5.77151	6.04076	5.90942	5.94119	6.05911	6.00203	6.07818	6.05035	6.06533	6.08343	6.02167	6.06166	6.16021	6.09096	6.1072	5.87253	5.92412	5.83749	5.88365	5.83382	5.85059	5.78327	5.87079	5.88077	5.83762	5.84088	5.49099	5.72489	5.72285	5.65465	5.58411	5.75257	5.62709	5.69418	5.67071	5.54689	5.42642	5.66801	5.58274	5.57916	5.72002	5.57458	5.66514	5.77911
221716_s_at	ACSBG2	acylCoA synthetase bubblegum family member 2	6.77117	6.68396	7.07758	6.51361	6.74512	6.78371	6.58205	6.84835	7.09723	6.88798	6.64603	7.00461	6.99211	7.03178	7.08394	7.13766	7.23429	6.91594	6.47217	6.54086	6.48799	6.64783	6.43773	6.63565	6.61545	6.87079	6.57109	6.36416	6.39103	6.4063	6.63472	6.49006	6.3638	6.31409	5.74812	6.62618	6.47673	6.45824	6.26343	6.19766	6.34012	6.55182	6.35118	6.35329	6.5285	6.66601	6.39243
218844_at	ACSF2	acylCoA synthetase family member 2	7.81826	7.72364	8.27381	8.96636	9.1308	7.90461	9.35155	7.48037	7.6928	8.76379	8.43114	7.52718	7.67531	8.17714	7.95024	7.66002	7.91957	8.03502	8.20872	7.79508	8.66796	8.53028	8.50688	8.30256	7.84973	9.1568	7.65162	7.52415	9.1681	7.80374	7.95741	7.44347	8.863	8.09593	8.70665	8.57548	8.9771	8.01754	8.25298	7.96906	8.30232	8.15469	8.95694	7.75869	9.09749	9.94308	9.3871
201963_at	ACSL1	acylCoA synthetase longchain family member 1	6.15253	4.9279	5.32777	7.23535	8.1777	7.10021	9.20143	7.08353	7.05307	7.86678	8.22447	7.96019	9.01652	6.31779	7.39529	6.20274	5.23882	8.36991	5.58514	6.29195	6.86229	8.53019	8.26553	9.1242	6.49452	8.75693	6.31766	6.21856	9.02312	7.98048	7.95001	7.56656	8.60125	7.35034	7.8294	8.77903	9.6428	7.62351	6.83815	8.44984	7.87164	7.33847	9.85972	8.3447	8.63865	9.18617	8.98642
207275_s_at	ACSL1	acylCoA synthetase longchain family member 1	7.03566	5.78861	6.4883	7.63155	8.79114	7.10966	9.36177	7.95313	7.62823	7.46684	7.63315	7.66681	8.31619	6.54014	7.20184	6.55188	5.94782	7.9978	6.46559	7.11805	7.60578	8.91414	8.85559	9.60218	7.80724	9.5479	7.2244	7.20379	9.37938	7.86518	7.88005	7.5252	8.70216	7.21837	7.84234	8.54873	9.05779	7.42885	7.17089	8.28836	7.77126	7.31173	9.62057	8.37752	8.73128	9.00003	8.96165
201660_at	ACSL3	acylCoA synthetase longchain family member 3	7.56423	7.71957	8.84742	9.90366	9.34367	8.43213	8.90643	8.04514	9.06475	10.1686	9.18167	7.96151	7.89275	9.19227	9.43646	7.82144	8.59851	9.1732	8.0688	9.07311	7.83763	8.73729	9.4204	8.64829	9.59464	9.548	8.65916	8.45541	9.59176	8.64525	9.64634	8.86901	10.7979	9.60396	9.66958	10.6034	10.1188	9.7671	9.85925	8.75056	8.79833	10.1059	8.89464	8.5679	9.40987	8.70943	8.85329
201661_s_at	ACSL3	acylCoA synthetase longchain family member 3	6.90007	7.35193	8.3749	9.42828	8.90899	8.02067	8.57031	6.74532	8.48107	9.6946	8.72075	7.12795	7.07172	8.8621	9.13264	7.56511	8.26301	9.12866	7.18483	8.08451	6.83958	8.07112	8.65946	7.68032	8.71025	8.69424	7.77568	7.62348	8.85188	8.32752	9.07314	8.34909	10.344	9.18685	9.19099	10.2297	9.58272	9.18502	9.18484	8.09178	8.26163	9.08547	8.14522	7.4739	8.74574	7.87478	8.20576
201662_s_at	ACSL3	acylCoA synthetase longchain family member 3	9.59768	7.84601	9.44345	10.5343	9.80368	8.73423	10.228	8.63249	8.65879	10.3926	10.2543	7.53229	7.85265	9.02917	9.55441	8.65159	8.55544	10.0724	8.64787	9.16062	9.24049	9.40785	9.51594	8.35116	9.44098	9.15772	9.52063	8.89997	9.57039	9.30234	9.21401	9.43552	10.8807	9.98469	9.97681	10.6612	9.5885	9.45657	9.76916	9.35237	9.71539	9.45976	9.50787	9.58134	9.27835	9.28417	9.58508
202422_s_at	ACSL4	acylCoA synthetase longchain family member 4	6.22738	6.76758	6.1488	5.21876	5.54086	6.68696	5.69164	6.24837	5.10588	5.56268	6.23249	7.86861	6.3826	6.71922	7.99582	6.35917	6.40796	6.96742	6.27666	5.8292	6.16603	5.61614	5.85731	6.7669	6.75832	5.25234	6.18682	6.1646	5.757	6.73279	6.29175	6.22192	6.65754	6.5018	6.61991	6.32525	6.35605	5.67236	6.8271	6.49824	6.36664	6.86777	6.44545	5.74413	6.62753	6.21294	6.15028
218322_s_at	ACSL5	acylCoA synthetase longchain family member 5	7.00218	7.95266	7.10774	6.60682	6.71893	7.27314	8.91039	6.69575	6.67359	8.68861	9.88516	6.80151	6.81015	7.57443	8.06146	7.04439	6.80499	7.9576	7.99378	6.29975	7.18363	6.90027	6.90806	6.21435	7.97328	9.13396	6.45668	6.0525	7.64953	6.43205	7.0076	5.80133	8.77823	6.68475	5.66819	6.39863	7.24614	5.95266	5.73355	6.75273	7.25462	7.51674	6.24648	6.31867	8.35791	8.03022	9.8452
211207_s_at	ACSL6	acylCoA synthetase longchain family member 6	5.44169	5.63949	5.71186	5.46254	5.60682	5.51616	5.51595	5.5598	5.77266	5.72307	5.67178	5.74442	5.74361	5.73625	5.81879	5.76606	5.74853	5.76528	5.58479	5.57536	5.56003	5.59559	5.54502	5.53193	5.54043	5.3522	5.54903	5.54	5.53517	5.35673	5.35954	5.34996	5.37043	5.42821	5.31122	5.21508	5.41711	5.40628	5.20255	5.28825	5.40197	5.25983	5.33712	5.36633	5.33549	5.17423	5.27782
213683_at	ACSL6	acylCoA synthetase longchain family member 6	5.74193	5.94022	5.92525	5.75084	5.93436	5.80112	5.75921	5.82901	6.08306	6.07249	5.84094	6.02828	6.0723	6.02197	6.05611	6.08765	5.98592	6.08445	5.68789	5.8678	5.67046	5.80348	5.87325	5.96984	5.76837	5.47315	5.69594	5.55759	5.72898	5.63197	5.92085	5.83099	5.97756	5.59144	5.5378	5.95667	6.03783	5.83388	5.78308	5.91212	5.76152	5.84174	5.88682	5.96976	5.88	5.92098	6.05943
216409_at	ACSL6	AcylCoA synthetase longchain family member 6	6.67985	6.7801	6.71549	6.67021	7.08987	6.50758	6.83092	6.92821	6.92449	7.23364	7.23467	7.27684	7.39208	7.05287	7.37737	7.36207	7.37752	7.30669	6.74126	6.97218	6.91694	6.90833	7.08909	7.17497	6.88739	6.99551	7.03608	6.91551	6.89539	6.28946	6.6638	6.44338	6.69063	6.66444	6.34808	6.62443	6.49363	6.55521	6.61042	6.30918	6.36166	6.45324	6.43054	6.87243	6.52232	6.63582	6.58277
215432_at	ACSM1	acylCoA synthetase mediumchain family member 1	6.49027	6.31164	6.62202	6.40194	6.58706	6.41195	6.41952	6.69397	6.61175	6.34338	6.34987	6.36101	6.36593	6.6369	6.26186	6.46371	6.454	6.40693	6.31008	6.34007	6.12985	6.43253	6.45556	6.26753	6.18188	6.89396	6.33204	6.24382	6.27628	5.91256	6.03128	6.03029	5.95871	6.08996	5.72659	6.27172	6.18013	5.97788	5.90623	5.77059	5.95481	5.89093	6.05916	6.30154	6.077	6.15052	6.19303
214069_at	ACSM2A ACSM2B	acylCoA synthetase mediumchain family member 2A acylCoA synthetase mediumchain family member 2B	6.65869	6.44385	6.70823	6.43089	6.71752	6.51347	6.56988	7.5261	6.82723	6.67619	6.76023	6.86969	6.84585	6.76514	6.71098	6.83786	6.84881	6.66974	6.54813	6.58809	6.47791	6.66986	6.49291	6.50235	6.60805	8.44228	6.68795	6.28055	6.40957	6.00792	6.36645	6.02373	6.37804	5.97362	5.9084	6.44164	5.92623	6.18537	6.30445	6.22638	6.10843	6.07035	6.31401	6.47843	6.63968	6.2326	6.4526
205942_s_at	ACSM3	acylCoA synthetase mediumchain family member 3	5.99859	6.2834	6.22822	6.08275	6.63287	6.06808	6.29931	6.42725	6.38001	6.50817	6.23479	6.6067	6.67631	6.53781	6.50977	6.81032	6.53498	6.50394	6.07485	7.06517	6.06273	6.19261	6.1778	9.47578	6.10044	6.83208	6.10595	6.17951	7.11111	5.63217	6.03546	5.67139	5.99932	5.64393	5.84922	5.99032	6.07212	5.98754	6.1018	5.46714	5.54498	6.16047	6.1481	5.89315	5.87587	6.06625	5.8593
210377_at	ACSM3	acylCoA synthetase mediumchain family member 3	5.48805	5.57076	5.61088	5.4861	5.63689	5.47783	5.46441	5.7884	5.65966	5.75906	5.58157	5.66953	5.74725	5.60105	5.62463	5.7113	5.73537	5.65091	5.45015	6.22379	5.49016	5.6009	5.42248	9.53424	5.59826	6.24605	5.55948	5.45444	6.22726	5.42688	5.45864	5.268	5.27011	5.48468	5.7559	5.32529	5.57158	5.69316	5.44078	5.4226	5.50173	5.53295	5.42948	5.36717	5.59009	5.49984	5.62284
220061_at	ACSM5	acylCoA synthetase mediumchain family member 5	6.67204	6.59068	6.75605	6.51562	6.99661	6.60296	6.58591	7.29326	7.06441	6.50898	6.47238	6.7429	6.74024	6.78853	6.64713	6.84976	6.80208	6.69795	6.67414	6.94277	6.58619	6.88552	6.71278	6.95772	6.8825	7.55211	6.78047	6.73274	6.75903	6.29207	6.62344	6.77539	6.90968	6.67618	6.5591	6.73591	6.43856	6.64976	6.73	6.40405	6.66316	6.52277	6.57563	7.13823	6.71753	6.74947	6.83228
89977_at	ACSM5	acylCoA synthetase mediumchain family member 5	6.75364	6.74908	6.91252	6.61908	7.02096	6.75723	6.62132	7.0401	7.07315	7.23678	7.05171	7.33353	7.37401	7.29276	7.24009	7.31302	7.1823	7.22067	6.74819	6.88578	6.81458	6.81063	6.87841	6.9447	6.7441	6.93883	6.88924	6.64633	6.73231	6.23807	6.46307	6.48611	6.47248	6.46612	6.23856	6.65686	6.41538	6.4483	6.43776	6.32855	6.31071	6.30696	6.3302	6.51659	6.37065	6.545	6.55543
219616_at	ACSS3	acylCoA synthetase shortchain family member 3	6.55454	6.53247	6.6914	6.14624	6.67798	6.63769	6.37452	7.00592	6.8949	6.81704	6.48469	6.72661	6.96741	6.91549	7.37335	6.98675	7.00788	6.78419	6.82159	6.58877	6.33485	6.48328	6.16868	6.39365	6.94208	6.48865	6.6844	6.85136	6.24052	6.21931	5.99923	6.18895	5.8886	6.03464	5.70633	6.06597	6.00546	6.30493	6.04336	6.12975	6.18713	6.19497	6.15905	6.0227	5.8867	6.27141	6.25171
203872_at	ACTA1	actin, alpha 1, skeletal muscle	6.27641	6.49517	6.32333	6.18672	6.31238	6.33567	6.28177	6.75867	6.47863	5.78947	5.74058	6.19259	6.04813	6.03175	6.03099	5.9718	5.89537	6.17929	6.17743	6.14945	6.18558	6.08185	6.01718	6.11531	6.30321	6.35104	6.21139	6.93134	6.15381	6.1776	6.04429	6.30705	5.94539	6.95124	5.86807	6.06568	8.16473	6.03525	6.18971	6.10533	5.84224	5.97122	6.08257	6.27346	10.5397	6.07894	5.92917
200974_at	ACTA2	actin, alpha 2, smooth muscle, aorta	7.62693	13.0125	7.82177	9.92684	7.42822	7.36441	7.65688	7.57043	7.59298	7.67834	8.78675	7.67584	7.92133	8.07886	8.48703	7.73074	7.58811	7.67121	7.8603	7.97232	7.54111	8.9203	8.07706	7.63462	9.44058	7.16559	7.69771	7.36862	7.4722	9.14874	8.1271	11.1969	8.82094	7.59512	6.85999	8.00346	8.76141	8.95337	9.05163	6.92194	7.25877	10.1173	7.14968	8.39577	8.75023	7.27972	7.21592
215787_at	ACTA2	Actin, alpha 2, smooth muscle, aorta	5.94327	6.1136	6.20185	5.8561	6.13785	5.97201	5.83127	5.97827	6.05975	6.07836	6.05774	6.1871	6.20721	6.30025	6.16572	6.16882	6.24153	6.17208	5.84345	5.90914	5.80074	5.90677	5.95394	6.01091	5.90787	5.85785	5.74596	5.72331	5.72031	5.67729	5.70538	5.70261	5.94087	5.76983	5.77626	5.83578	5.65844	5.94144	5.69024	5.81728	5.72434	5.62595	5.65465	5.65425	5.69153	5.79008	5.82996
200801_x_at	ACTB	actin, beta	13.9053	14.1495	13.9604	13.8083	13.8363	13.9882	13.4752	13.7934	13.5767	13.3832	13.2557	13.9701	13.7383	13.9147	13.877	13.8139	13.2462	13.9804	13.9612	13.9812	14.03	13.724	13.9484	13.5741	13.9178	13.8766	13.9314	13.8374	14.0575	13.5647	13.5352	13.6276	13.7101	13.6255	13.9837	13.6075	13.6461	13.2772	13.5226	13.7848	13.6082	13.4504	13.4853	13.4209	13.8119	13.6705	13.5502
213867_x_at	ACTB	actin, beta	13.3982	13.6973	13.3452	13.3302	13.3276	13.5331	13.0307	13.2959	13.187	12.9214	12.6713	13.4093	13.2224	13.4208	13.2425	13.2996	12.5857	13.4141	13.459	13.3819	13.465	13.2158	13.3824	13.0045	13.363	13.3545	13.3242	13.3929	13.4875	13.1075	13.0632	13.1477	13.1338	13.1593	13.4535	13.1374	13.2179	12.8176	13.0481	13.2237	13.1302	12.911	13.0115	12.9758	13.2871	13.1794	12.9832
205132_at	ACTC1	actin, alpha, cardiac muscle 1	7.18345	8.40355	7.30119	6.98831	7.2583	7.48494	7.05073	7.63473	7.23678	7.22037	7.1621	7.54254	7.49526	7.51896	7.44285	7.44757	8.87551	7.48057	7.08418	7.17148	7.27063	7.08042	7.20106	7.04132	7.26129	7.51256	7.16542	7.00944	7.13362	6.6477	6.64452	6.80192	6.69675	6.84302	6.63466	6.8125	6.59763	6.58087	6.888	6.97517	6.84933	6.7161	6.61941	6.82877	6.89737	6.86814	6.71948
201550_x_at	ACTG1	actin, gamma 1	13.5102	13.4806	13.3376	13.5753	12.907	13.7401	13.4478	13.5624	13.465	13.0827	12.7599	13.6225	12.9889	13.8965	13.5633	13.2038	12.9962	13.5391	13.7015	13.7667	14.0184	13.4693	13.4274	13.3989	13.6054	13.4918	13.6088	13.6093	13.4545	13.8242	13.4931	13.2559	13.5449	13.6688	13.3943	13.5281	13.7887	13.5057	13.593	13.4836	13.7226	13.4394	13.6787	13.3673	13.8753	13.4282	13.2253
211970_x_at	ACTG1	actin, gamma 1	12.7515	12.664	12.5987	12.7899	12.1679	12.8789	12.6339	12.8735	12.5332	12.3164	12.2108	12.9076	12.2873	13.1527	12.9534	12.4316	12.3756	12.8134	12.9791	13.1091	13.3094	12.7515	12.7533	12.7207	12.9305	12.7381	12.961	12.7656	12.7016	12.9099	12.6298	12.3888	12.834	12.7429	12.6241	12.6558	12.9027	12.6609	12.7499	12.7379	12.8096	12.7181	12.7789	12.4759	13.1121	12.5895	12.5203
211983_x_at	ACTG1	actin, gamma 1	13.597	13.6042	13.4765	13.6679	13.1472	13.8713	13.5836	13.6002	13.5017	13.1878	13.0688	13.7244	13.0902	13.9354	13.6859	13.3285	13.0987	13.6734	13.7211	13.8287	14.0542	13.5568	13.5582	13.4724	13.6986	13.5372	13.7162	13.6331	13.493	13.6328	13.3759	13.1347	13.453	13.513	13.2983	13.3822	13.6592	13.3911	13.4769	13.4122	13.5332	13.3816	13.5095	13.2057	13.7801	13.2916	13.1606
211995_x_at	ACTG1	actin, gamma 1	13.2636	13.3709	13.0638	13.2589	12.6344	13.5216	13.11	13.3757	13.1497	12.8192	12.5411	13.4495	12.8615	13.7371	13.3817	13.0165	12.8558	13.4085	13.5098	13.6378	13.9267	13.251	13.2696	13.2834	13.3646	13.2856	13.4747	13.3973	13.2824	13.5823	13.3077	13.0775	13.4078	13.5071	13.2399	13.2861	13.6176	13.2501	13.3918	13.2956	13.505	13.2428	13.4573	13.1408	13.7155	13.2604	12.996
212363_x_at	ACTG1	actin, gamma 1	12.9346	12.9685	12.6891	12.8972	12.1364	13.1457	12.7294	12.9714	12.7156	12.3885	12.1874	13.095	12.5058	13.4024	13.1566	12.6571	12.542	13.0351	13.3344	13.4775	13.7871	12.9628	13.0663	13.0938	13.1215	12.9859	13.3485	13.1295	13.044	13.1049	12.8448	12.5683	13.0129	13.0332	12.8136	12.8087	13.1353	12.8192	12.9358	12.9008	13.0601	12.8683	13.0098	12.6125	13.3479	12.7915	12.5414
212988_x_at	ACTG1	actin, gamma 1	13.3361	13.3379	13.217	13.3643	12.7958	13.4226	13.2324	13.4634	13.134	12.9575	12.9754	13.6084	12.995	13.7836	13.6333	13.1042	13.1224	13.4929	13.5533	13.7485	13.9499	13.3652	13.4239	13.3906	13.5256	13.3493	13.6414	13.3592	13.3529	13.3475	13.1203	12.9251	13.3404	13.2184	13.1712	13.1248	13.4075	13.1475	13.2547	13.2985	13.2613	13.2652	13.213	12.9584	13.6543	13.1021	13.0733
213214_x_at	ACTG1	actin, gamma 1	13.225	13.2278	13.1272	13.3157	12.7961	13.5214	13.2266	13.2561	13.1997	12.795	12.5813	13.3302	12.7096	13.5803	13.2095	12.9589	12.6191	13.2867	13.3199	13.3537	13.6152	13.16	13.1256	13.0134	13.2684	13.1557	13.2255	13.2747	13.0785	13.3549	13.0676	12.834	13.0952	13.2545	12.9246	13.0999	13.3744	13.0978	13.1622	13.0295	13.2906	12.9946	13.2294	12.9498	13.4384	13.0007	12.7631
221607_x_at	ACTG1	actin, gamma 1	13.5543	13.5986	13.325	13.6548	13.0987	13.7668	13.5831	13.5676	13.6352	13.2767	12.99	13.736	13.1325	13.9424	13.5478	13.4221	12.9844	13.7323	13.6681	13.6506	13.9574	13.5033	13.532	13.3924	13.5226	13.535	13.5515	13.6858	13.4835	13.7011	13.4363	13.1926	13.3432	13.5728	13.2744	13.4626	13.7396	13.4405	13.4865	13.3251	13.6609	13.2954	13.5646	13.3288	13.7472	13.3793	13.0712
202274_at	ACTG2	actin, gamma 2, smooth muscle, enteric	7.57652	11.8785	7.31422	6.89123	7.22907	7.31826	7.12601	8.13488	7.18905	7.05627	6.87582	7.47171	7.39194	7.52399	7.38467	7.04202	7.21903	7.29956	7.17887	7.4617	7.44183	7.2903	7.19537	7.10767	7.65313	7.59683	7.22662	7.25995	7.22716	6.84123	6.54179	9.5076	6.86821	6.89606	6.64081	6.78738	7.87295	6.6358	12.5525	6.911	6.67766	6.4664	6.57832	6.69763	8.8197	6.85814	6.62381
202666_s_at	ACTL6A	actinlike 6A	8.09116	8.15436	8.4442	7.7988	7.62172	8.92734	7.96458	7.12447	8.76233	9.16911	9.232	8.88596	9.28019	9.57448	8.59766	9.2074	7.96499	9.27804	8.43884	7.90579	8.72945	7.40917	7.71861	7.64131	8.13081	7.57604	8.42945	8.86707	8.49349	7.83032	7.78889	7.4354	7.16213	8.10436	8.29513	7.65466	7.23408	7.65441	7.74458	7.67221	8.08821	7.84091	8.09228	6.70318	6.86722	7.72943	7.64976
206013_s_at	ACTL6B	actinlike 6B	6.0949	6.09503	6.15165	6.07338	6.07308	6.06719	6.17191	6.31735	6.05917	5.96848	5.86991	5.96806	6.0605	5.96691	6.02952	6.02675	6.11345	5.99645	6.00449	6.04369	6.16768	6.05048	6.12884	6.11416	6.05458	6.4033	6.1594	5.84716	6.00912	5.63782	5.82013	5.87027	5.72756	5.6831	5.94002	6.03093	5.62386	5.80581	5.76676	6.06503	5.80861	5.85255	5.75496	5.8696	6.12332	5.79441	6.0744
206014_at	ACTL6B	actinlike 6B	6.83586	6.91591	6.99378	6.69695	7.13774	6.92111	6.75024	7.4356	7.04667	7.35392	7.06363	7.5576	7.59868	7.33579	7.3483	7.5598	7.48909	7.49717	6.81629	7.10856	6.96431	6.94174	7.05475	7.07554	6.9142	7.29437	6.97937	6.85475	6.85323	6.36539	6.6027	6.79392	6.43724	6.4609	6.17079	6.72583	6.45246	6.48108	6.73635	6.51872	6.574	6.3304	6.51614	7.07459	6.50174	6.38874	6.58893
220501_at	ACTL7A	actinlike 7A	6.48087	6.40528	6.65749	6.42553	6.73894	6.49425	6.55896	7.05842	6.65061	6.54274	6.42779	6.89985	7.05936	6.79064	6.76302	6.92659	6.95442	6.76123	6.67858	6.77805	6.76298	6.77183	6.5801	6.76045	6.62136	7.32102	6.82426	6.61092	6.62906	6.58733	6.79722	6.83901	6.57283	6.66133	6.2925	6.90037	6.64464	6.78712	6.82255	6.61655	6.46065	6.54882	6.91207	6.9243	6.85663	6.84602	6.99729
220498_at	ACTL7B	actinlike 7B	6.46328	6.82532	6.76576	6.63179	6.72751	6.51402	6.955	7.18224	6.72321	7.13297	7.06369	7.38884	7.21875	7.24196	7.12126	7.28877	7.30064	7.2912	6.90936	7.1733	7.07482	6.88481	7.06432	7.18619	6.90014	7.27155	6.96017	7.05092	6.97682	6.46716	6.69223	6.38185	6.45969	6.32034	6.22667	6.46402	6.42324	6.47641	6.26616	6.54927	6.44607	6.50867	6.35848	6.55897	6.61485	6.20668	6.42213
214957_at	ACTL8	actinlike 8	7.49294	7.46533	7.68421	7.41175	7.67878	7.42268	7.48365	7.59813	7.7901	7.2981	7.22819	7.48237	7.61915	7.62383	7.51454	7.57362	7.6106	7.38555	7.55513	7.48084	7.42739	7.70693	7.64062	7.6081	7.5951	10.3587	7.69691	7.41707	7.53422	7.25143	7.15158	7.29734	7.32055	7.14763	6.7714	7.27702	7.30844	7.22906	7.47962	7.09639	7.34737	7.13665	7.23555	7.72331	7.48512	7.31077	7.20391
208636_at	ACTN1	actinin, alpha 1	11.465	11.6128	10.5094	11.3148	9.48195	11.1527	9.99497	11.8548	10.4242	10.4793	9.86309	11.0855	9.93594	11.0232	11.0013	10.4615	9.96059	10.7801	11.3194	9.70844	10.7785	11.338	10.5926	9.32625	11.0579	9.61065	11.3544	11.2561	10.6986	11.3253	10.8141	11.1872	11.3624	11.5213	10.77	11.2368	11.5089	10.583	11.2983	11.2607	11.2891	12.257	10.6667	9.92881	11.9596	10.6603	10.5729
208637_x_at	ACTN1	actinin, alpha 1	12.4989	12.6938	11.0353	12.1142	10.2812	12.0801	10.5674	12.5429	11.1765	10.2648	9.85881	11.2125	9.8885	11.3166	10.8452	10.5519	9.88882	10.9435	11.7049	10.1602	11.1783	11.9999	10.9587	9.62071	11.7296	10.158	11.711	12.0064	11.0276	11.7343	11.161	11.5648	11.7776	12.0101	11.0414	11.629	11.5239	10.816	11.699	11.6249	11.7791	12.9258	10.9494	10.1775	12.5474	10.8618	10.7926
211160_x_at	ACTN1	actinin, alpha 1	10.3596	10.6363	8.92671	10.0613	8.66212	10.1608	8.76642	10.3164	9.35906	8.54452	8.06764	9.14213	8.02051	9.39718	8.94778	8.76008	7.97193	8.99646	9.54167	8.30387	9.00413	9.73106	8.96182	7.96135	9.61261	8.2629	9.41186	9.89094	9.01401	9.71322	9.30668	9.55316	9.75476	10.0287	9.05598	9.74882	9.66467	9.03351	9.63263	9.53294	9.73155	10.7376	9.1786	8.30465	10.403	8.9964	8.79276
203861_s_at	ACTN2	actinin, alpha 2	7.26614	7.2701	7.32211	7.05903	7.45424	7.2047	7.16744	7.67896	7.29279	7.35331	7.21762	7.70979	7.5984	7.85023	7.56311	7.60149	7.61166	7.5167	6.91314	7.05632	6.97733	7.11672	6.88179	6.94581	7.0409	7.42747	7.47194	6.74428	6.79506	6.85851	7.23112	7.27389	7.34823	7.27212	6.93014	7.29335	7.24073	7.16839	7.30477	7.14336	6.88542	7.67226	7.01829	7.5738	7.28635	6.99176	7.49789
203862_s_at	ACTN2	actinin, alpha 2	5.43027	5.22585	5.31038	5.19205	5.18901	5.22278	5.1996	5.59683	5.29966	5.24012	5.15705	5.22101	5.18342	5.17266	5.12093	5.25311	5.10653	5.22072	5.1647	5.11556	5.10525	5.24712	5.26066	5.20824	5.25517	5.68776	5.3081	5.23395	5.18394	5.24288	5.18799	5.30719	5.30581	5.20335	5.25234	5.50743	5.09292	5.28073	5.30852	5.37246	5.36887	5.30227	5.31787	5.397	5.28119	5.35799	5.57633
203863_at	ACTN2	actinin, alpha 2	5.90247	6.07102	5.99843	5.78237	5.96147	5.82173	5.93746	5.95722	5.90805	5.96702	5.94175	5.98298	5.95322	6.03918	6.13643	6.09163	5.98533	5.99296	5.88896	5.93455	5.94289	5.96004	5.98757	6.05471	5.88991	5.60397	5.97453	5.91732	5.84567	5.54963	5.82095	5.88283	5.67436	5.71938	5.99149	5.72541	5.7982	5.78996	5.65719	5.60524	5.91811	5.88737	5.70006	5.70569	5.76412	5.84575	5.87277
203864_s_at	ACTN2	actinin, alpha 2	6.51021	6.72377	6.60202	6.22762	6.70178	6.52757	6.45653	6.62171	6.72704	6.9289	6.87269	7.024	7.09261	7.07909	7.08367	6.96588	7.1353	7.03791	6.51663	6.66241	6.63051	6.58179	6.74637	6.87882	6.39635	6.87759	6.6227	6.43751	6.4068	6.16573	6.43161	6.51247	6.41832	6.29565	6.17024	6.45334	6.52463	6.21478	6.29311	6.21444	6.42847	6.36244	6.28336	6.13278	6.44157	6.33868	6.38087
206891_at	ACTN3	actinin, alpha 3	6.69959	6.80293	6.94405	6.7534	6.82058	6.82499	6.72824	7.25491	6.89942	6.83392	6.81387	7.01713	6.89891	7.0446	6.88951	6.90972	6.98697	6.90262	6.72046	6.7973	6.67708	6.91446	6.76112	6.76569	6.88982	7.21568	6.75375	6.73122	6.74149	6.74323	6.34998	6.65786	6.70955	6.76329	6.33116	6.56327	6.42116	6.50372	6.83335	6.67107	6.5665	6.92926	6.62622	6.8555	6.86786	6.37117	6.62616
200601_at	ACTN4	actinin, alpha 4	10.7812	11.4416	10.7593	10.7286	9.78819	10.9971	10.6592	10.8767	10.6007	9.37793	10.2281	10.3189	9.63594	10.5926	11.6933	9.26344	9.28262	10.2524	10.4323	11.0124	10.5637	10.3286	10.3644	10.3312	12.0514	10.108	10.6583	9.8339	10.0451	9.62926	9.37702	9.36391	9.91597	9.57992	9.55547	9.53481	10.0294	9.71956	9.97183	10.0082	9.16065	11.5192	9.82408	9.47002	10.4797	9.84002	9.62426
222230_s_at	ACTR10	actinrelated protein 10 homolog (S. cerevisiae)	11.3053	10.0948	9.75618	10.2403	9.11135	9.77405	9.97391	10.0198	9.97245	9.79514	9.83185	9.39896	8.399	9.32644	9.43802	9.39854	9.6374	9.06811	9.70729	9.65545	9.41468	10.6133	9.89107	9.10687	9.51296	9.67341	9.68109	10.448	9.83191	10.1484	9.89271	9.77087	10.3083	10.2911	10.0832	9.8293	10.0758	10.4084	10.2004	10.0945	10.2251	10.3738	9.96738	9.8457	10.3158	9.57946	9.75311
200720_s_at	ACTR1A	ARP1 actinrelated protein 1 homolog A, centractin alpha (yeast)	9.42656	10.2276	9.8175	9.47014	8.62742	9.05543	8.94208	10.0783	9.73915	8.54658	8.67378	9.53411	9.00438	8.24976	8.85535	8.4573	8.43644	8.82849	9.99329	9.02496	9.35426	9.2484	9.23031	9.2482	10.1813	9.21332	9.3518	9.6832	9.64851	10.3905	9.45405	9.28165	9.60285	9.75703	9.69293	9.0139	8.30304	9.80446	9.38091	9.80663	9.11805	9.06797	9.14875	9.36449	9.34043	8.91264	8.97827
200721_s_at	ACTR1A	ARP1 actinrelated protein 1 homolog A, centractin alpha (yeast)	8.97713	9.99938	9.41709	9.28279	8.45697	9.13019	8.74104	9.52773	9.30164	8.28191	8.61945	9.30714	9.01363	8.49869	8.66605	8.35538	8.3268	8.33507	9.4764	9.30136	9.04124	8.90547	9.05144	9.13119	9.87575	8.94558	9.05024	9.36261	9.0085	9.31518	8.68941	8.69521	8.77008	9.22123	8.99556	8.40819	7.86582	9.24844	9.0009	8.92869	8.41844	8.9742	8.89574	9.01371	8.90076	8.93324	8.83042
202135_s_at	ACTR1B	ARP1 actinrelated protein 1 homolog B, centractin beta (yeast)	9.04725	8.48031	9.01827	9.13576	9.4225	8.76985	9.13105	8.7443	8.81909	9.39518	9.56374	8.76331	8.83013	9.18239	9.09466	8.98117	9.1842	8.97925	9.32274	8.87234	9.15069	9.19011	8.94905	9.39045	9.14547	9.38814	9.61783	9.52516	9.3449	8.83434	8.96543	9.26479	9.26046	8.62022	8.84439	9.09366	9.1516	8.93496	9.75523	8.64204	9.13266	9.22702	9.04108	9.56526	9.11637	9.2605	8.62401
200727_s_at	ACTR2	ARP2 actinrelated protein 2 homolog (yeast)	10.0923	9.00408	9.73687	9.88424	9.38479	8.30631	10.47	10.8528	9.45303	8.44319	9.37534	9.43123	9.48416	8.99393	9.18601	9.9279	9.20624	9.82035	10.2304	9.87301	10.2632	10.1192	10.242	9.88887	10.3714	9.99559	9.80638	10.055	10.5681	9.33552	7.90975	8.59801	8.13091	8.2359	8.10741	8.60845	7.7387	8.08677	9.48898	9.1137	9.27047	8.72326	8.36329	7.60063	9.05636	7.83509	8.50904
200728_at	ACTR2	ARP2 actinrelated protein 2 homolog (yeast)	9.86381	10.0622	10.5134	10.4519	10.2036	10.7683	11.0244	11.4469	10.2287	10.4086	10.7185	10.5659	10.3622	9.71874	10.179	10.5169	9.84725	10.7179	10.4954	10.7652	11.1765	10.9547	10.9013	10.9782	11.0642	10.7236	10.3866	10.9366	11.0002	11.0464	10.8285	11.032	11.1153	11.1702	10.6718	10.9885	11.0405	11.1018	11.5674	11.2626	11.2954	11.307	10.6531	10.6422	11.5303	10.6955	10.8657
200729_s_at	ACTR2	ARP2 actinrelated protein 2 homolog (yeast)	9.43313	9.10221	9.32019	9.8156	8.6874	9.09109	10.3141	9.36219	8.9442	9.68013	10.0388	9.71692	9.6763	9.10635	9.49233	10.2716	9.32269	10.2013	9.6121	9.75878	10.0079	9.8392	9.53171	9.53199	9.83994	9.22903	9.3207	9.83425	10.0903	10.5914	9.3719	9.82316	9.78609	9.62374	9.46875	9.57248	9.61476	9.40156	10.2815	9.73783	9.89181	9.98218	9.61249	9.31677	10.2024	9.39802	9.26968
200996_at	ACTR3	ARP3 actinrelated protein 3 homolog (yeast)	10.4934	9.86365	10.4516	9.81987	9.123	10.4943	10.2271	10.0862	9.9809	10.072	10.335	10.6816	10.3947	9.72413	9.75716	10.4207	9.91833	10.5416	10.1398	10.233	10.5047	10.5562	10.5206	11.4244	10.1905	10.2457	10.0421	10.5618	10.0962	11.1552	10.308	10.2533	10.2691	10.7865	10.2744	10.0209	10.2299	10.4147	10.8127	10.8881	10.0147	10.1978	10.3368	10.3879	10.956	9.80937	9.93146
213101_s_at	ACTR3	ARP3 actinrelated protein 3 homolog (yeast)	12.0531	11.7323	11.8517	11.3865	10.8749	12.0207	11.7197	11.7715	11.6124	11.733	11.8219	12.1294	11.7298	11.4982	11.5753	11.9007	11.3567	11.9465	11.6761	11.7726	11.8275	11.9648	11.9307	12.5019	11.7256	11.5744	11.69	11.8222	11.4934	12.0318	11.4965	11.4524	11.4455	11.6896	11.3749	11.2341	11.4214	11.5547	11.9036	11.8564	11.1913	11.3201	11.4127	11.3025	12.0576	11.0451	11.1988
213102_at	ACTR3	ARP3 actinrelated protein 3 homolog (yeast)	9.96488	10.0535	10.0041	9.7573	9.15446	10.5726	9.84864	10.2242	10.0816	10.1369	10.3465	10.9348	10.3432	10.1694	10.3951	10.3245	9.83767	10.607	10.0165	10.074	10.2144	10.3758	10.2586	11.1362	10.1939	9.28653	10.1123	9.983	9.80882	10.515	9.89773	10.081	10.121	10.4299	9.80552	9.65829	10.2079	10.3426	10.7537	10.6237	9.20849	10.1578	10.0869	9.76866	10.9571	9.47453	9.71907
218868_at	ACTR3B	ARP3 actinrelated protein 3 homolog B (yeast)	6.24626	6.16748	5.92774	6.04365	5.88943	5.79767	6.64923	5.9845	6.18378	6.62179	6.43406	6.55508	6.67025	6.43455	6.67556	7.29468	6.52478	6.48214	6.96588	6.42516	6.38487	6.7574	6.08607	6.28993	6.06559	6.24949	6.24292	6.85139	6.57687	7.09413	5.89759	7.28288	5.95725	6.04563	6.64733	6.21351	6.33808	6.76722	6.79694	6.11096	6.19064	6.78863	6.37595	6.89082	7.10321	6.42	6.49988
219623_at	ACTR5	ARP5 actinrelated protein 5 homolog (yeast)	8.25155	7.97474	8.50102	8.07116	8.02134	8.42699	7.94694	8.18746	8.30128	8.28644	8.0416	8.76288	8.14536	8.30974	8.15525	8.1677	8.17221	8.05094	8.22358	8.51168	7.97346	7.78649	8.08463	7.98562	8.18014	8.67866	8.36588	8.29456	8.27896	8.98461	8.23903	8.3971	8.12451	8.56808	8.5616	8.50211	8.32651	8.43965	7.75658	8.83411	8.20114	8.02056	7.86767	7.49195	8.18516	8.0757	8.15369
222147_s_at	ACTR5	ARP5 actinrelated protein 5 homolog (yeast)	7.16224	6.57925	7.48036	7.16604	7.02087	6.99611	6.61029	6.89516	7.05556	6.67672	6.71136	7.32245	6.44572	6.86337	6.54247	6.63216	6.49377	6.86458	7.05853	7.3481	6.67569	6.1989	6.82351	6.4654	6.95271	6.05407	7.28255	7.27651	7.14266	7.81828	6.94912	6.43135	6.68524	7.16022	7.10543	6.78643	6.88035	6.91042	6.26124	7.57807	6.64267	6.46413	6.30715	6.21751	6.82079	6.57726	6.7799
218395_at	ACTR6	ARP6 actinrelated protein 6 homolog (yeast)	6.7312	6.27601	7.0571	7.06654	6.54386	6.96302	7.36717	6.21815	7.04231	7.16829	7.91241	7.05589	7.11358	5.82575	6.62361	6.20168	7.10764	6.80455	6.72258	6.9542	7.00846	6.50181	7.07105	6.67603	6.87305	7.15098	6.8138	8.06802	7.53512	7.80029	8.04816	7.47625	7.61033	8.55216	8.41775	7.77443	7.8008	8.32201	8.19203	7.84069	7.72851	7.58212	7.98424	7.32031	7.87773	7.11382	7.48493
218658_s_at	ACTR8	ARP8 actinrelated protein 8 homolog (yeast)	6.07513	6.09169	6.41503	5.87132	6.15152	6.19219	6.55536	6.0986	6.41053	6.13589	5.97534	6.32956	6.20811	6.49291	6.26995	6.33294	6.31186	6.22252	6.76601	6.30659	6.1344	6.48205	6.33472	6.91207	6.43537	6.06648	6.23447	6.35623	6.34421	6.85971	6.17127	6.25536	6.39101	6.09081	6.65299	5.93777	6.80344	6.27822	6.50201	6.34	6.71713	6.90805	6.64321	6.1189	6.47654	6.37295	6.32746
203935_at	ACVR1	activin A receptor, type I	7.03386	6.93612	7.25256	6.67818	6.24658	7.57586	7.21852	7.06584	7.59686	7.36817	7.03379	6.96149	6.76468	7.05074	7.36076	6.97979	6.5966	6.7429	6.7131	7.5053	7.1684	8.33854	7.64982	7.66988	7.06338	6.45877	6.9276	6.78259	6.27734	7.48543	6.90832	8.232	7.59036	7.62051	7.33704	7.74277	7.91315	8.10822	8.61071	8.00129	7.70175	7.78958	7.48951	7.65801	8.93378	7.15146	7.59162
205209_at	ACVR1B	activin A receptor, type IB	7.19548	7.10378	7.67438	7.25646	7.32873	7.18604	7.28954	7.25715	7.62198	7.70159	7.63467	7.70785	7.70021	7.35402	7.56314	7.64517	7.54411	7.74012	7.50405	7.60967	7.40932	7.8333	7.49685	7.83654	7.17746	6.48678	7.6309	8.01703	8.0286	6.90604	6.70307	7.07516	7.08654	7.2144	6.55571	6.85805	6.70914	6.8526	6.71031	6.87498	7.10953	6.68029	6.85127	7.05963	7.58433	6.89258	6.88482
208218_s_at	ACVR1B	activin A receptor, type IB	6.22747	6.08793	6.31551	6.06023	6.2426	6.22735	6.1895	6.36229	6.45724	6.29083	6.26009	6.36529	6.45123	6.35975	6.29681	6.34896	6.40905	6.29955	6.31988	6.31464	6.30961	6.32338	6.3148	6.34613	6.30711	6.64496	6.24769	6.26825	6.41259	6.26824	5.98485	6.1593	6.20326	6.1058	6.20819	6.30917	6.18323	6.24681	6.24088	6.11039	6.34488	6.08928	6.13117	6.54829	6.20639	6.42338	6.28306
208219_at	ACVR1B	activin A receptor, type IB	6.48743	6.4609	6.56464	6.21938	6.47925	6.4396	6.46638	6.87227	6.64162	6.63182	6.48946	6.7171	6.72984	6.75857	6.66904	6.80387	6.63508	6.68158	6.42263	6.59877	6.40324	6.70398	6.46794	6.62831	6.7257	6.99888	6.56272	6.65967	6.49764	6.52082	6.92118	6.51584	6.40826	6.4126	6.35807	6.67883	6.43456	6.68862	6.71265	6.37939	6.573	6.35369	6.50197	6.89629	6.57843	6.58865	6.73103
208222_at	ACVR1B	activin A receptor, type IB	6.68675	6.73348	6.7067	6.56917	6.82561	6.68167	6.62092	6.72154	6.72058	6.55513	6.42551	6.57967	6.59477	6.72431	6.5353	6.65561	6.636	6.47234	6.49502	6.59304	6.42431	6.5104	6.49009	6.59786	6.48305	7.13921	6.58039	6.55093	6.46497	6.43348	6.82237	6.8259	6.7116	6.55309	6.64938	6.75678	6.77101	6.67606	6.58553	6.58285	6.6538	6.79766	6.68852	6.74898	6.86877	6.77684	6.68288
208223_s_at	ACVR1B	activin A receptor, type IB	6.45246	6.22452	6.52362	6.27683	6.43631	6.43035	6.2721	6.7759	6.58603	6.68842	6.68734	6.86135	6.74991	6.78841	6.65812	6.73059	6.71513	6.75004	6.48597	6.41509	6.37108	6.56804	6.49782	6.3774	6.45909	6.91387	6.50857	6.47092	6.61059	6.63106	6.5335	6.40087	6.36726	6.38691	6.02391	6.69113	6.50897	6.31808	6.32869	6.29713	6.20039	6.16449	6.33157	6.41588	6.40279	6.66385	6.58864
213198_at	ACVR1B	activin A receptor, type IB	8.39891	8.55975	8.44943	8.83748	8.25829	8.39527	8.57913	7.92288	8.69496	8.835	8.45936	8.19828	8.59573	8.26823	8.0085	8.06719	7.96232	8.39663	8.19665	8.74286	8.22832	8.68912	8.48877	8.97139	7.91115	7.32435	8.75349	8.78461	9.10795	8.26953	8.79193	8.98897	8.76285	8.94254	8.62778	8.96484	8.2618	8.96933	8.55106	8.18871	8.23642	8.4744	8.47235	8.70855	9.09908	9.14964	9.13308
205327_s_at	ACVR2A	activin A receptor, type IIA	7.95839	8.31366	8.08505	7.99879	7.68718	8.22139	8.1662	7.8594	7.99412	8.34641	8.46849	8.43344	8.30942	8.32356	8.29854	8.46776	8.43571	8.2547	8.06478	8.05577	8.14233	8.14597	8.08583	8.14712	7.81377	7.55157	8.00734	7.91494	7.87485	7.85071	8.14982	8.47331	8.28374	8.61208	7.78216	7.46014	8.02663	7.77085	7.62328	7.97399	8.31587	7.72383	8.07758	7.91024	7.5795	7.59986	8.12682
220028_at	ACVR2B	activin A receptor, type IIB	7.44789	7.35312	7.85844	7.32644	7.65976	7.52289	7.46561	7.73247	7.58658	8.09687	7.69545	8.06624	8.13886	7.8449	8.00543	7.9057	7.8944	7.87686	7.93611	7.71259	7.89659	7.69744	7.8031	8.0424	7.78883	7.70464	7.71414	7.87094	7.64561	7.29638	7.48537	7.29469	7.31051	7.31582	7.39767	7.25635	7.26023	7.27478	7.24519	7.17216	7.1629	7.46985	7.19926	7.10415	6.82741	7.30381	7.18129
210838_s_at	ACVRL1	activin A receptor type IIlike 1	6.73111	6.7809	6.78579	6.70771	7.16626	6.47385	6.93566	7.10042	6.98446	7.09123	7.10038	7.36929	7.28054	7.25172	7.2509	7.28306	7.18546	7.28622	6.86007	6.91904	6.95698	6.94079	7.06506	7.17572	6.91684	7.47805	6.99915	6.86728	6.96672	6.82134	6.68315	6.9017	6.90127	6.84571	6.59823	6.95254	6.70134	6.8092	6.87003	6.9498	6.88537	7.10935	6.88649	7.44248	7.01003	6.94295	7.05168
205260_s_at	ACYP1	acylphosphatase 1, erythrocyte (common) type	6.70513	8.07429	7.38615	7.33875	7.72278	7.31053	6.53608	6.9139	7.7414	6.88868	7.62737	7.31671	6.17226	6.30181	7.38777	6.94913	6.95244	6.24396	7.83432	6.7818	7.97877	6.56089	7.26588	6.18228	8.06306	7.53455	7.46243	7.03467	6.89165	8.51069	8.49799	7.17989	7.178	7.47856	8.13846	8.01398	7.02561	8.4423	8.17489	8.42026	9.18931	7.54921	8.70586	7.42661	6.13417	7.83834	7.71689
206833_s_at	ACYP2	acylphosphatase 2, muscle type	6.36004	6.25197	6.67701	6.90713	7.846	6.64815	7.71548	6.9426	6.29034	6.74509	8.43133	6.5859	6.60659	6.49112	6.79184	6.48761	6.85945	6.68364	7.16824	6.72452	7.26595	7.77617	7.20298	8.06475	6.37797	7.18742	6.74929	6.74752	6.12902	7.2231	7.64184	8.06203	6.64714	6.72514	7.69138	7.05729	7.38758	6.38831	6.99402	6.62703	7.81584	8.99058	6.98666	7.30727	7.96772	7.57804	6.86413
204639_at	ADA	adenosine deaminase	8.1338	7.02039	7.71486	8.33287	6.43912	7.68752	6.00097	6.65048	8.24658	9.79359	7.00049	7.76209	8.97633	8.90271	7.457	7.00575	8.2319	8.4465	6.44623	8.579	7.19631	7.0727	7.69209	7.27884	7.38377	6.7541	6.61416	7.30271	7.24523	7.34624	7.65802	6.81814	8.67039	7.64956	6.21347	8.73849	8.77911	8.28572	8.16108	7.69163	6.21482	6.45646	7.28393	6.73398	6.02686	8.15468	7.98974
216705_s_at	ADA	adenosine deaminase	7.68918	6.48743	7.27062	7.9193	6.35855	6.89343	5.97819	6.69595	7.44294	9.02803	6.6623	7.0065	8.2865	8.231	6.68429	6.36418	7.43251	8.00488	6.25893	7.97684	6.96911	6.58532	7.19677	6.80955	7.10607	6.90985	6.54283	7.05808	6.96229	7.06559	7.562	6.74501	8.41908	7.34793	6.18826	8.31816	8.51365	7.99681	7.88345	7.55072	6.38847	6.18378	7.26672	6.76165	6.47031	7.72369	7.72529
202603_at	ADAM10	ADAM metallopeptidase domain 10	9.92303	9.66826	10.4119	10.3856	8.9018	9.67141	11.0285	8.66204	9.85138	9.94328	10.4602	9.18088	10.5487	9.77115	9.01203	10.6601	8.71658	10	9.81755	9.75881	10.2644	10.7508	10.2813	10.4681	9.35249	10.3084	10.6215	9.59983	10.4312	9.62355	9.17035	10.0178	10.3719	10.0095	10.5353	10.4743	10.6683	10.1939	9.79802	10.0681	9.80456	10.0598	9.78314	9.53092	10.5473	10.6269	10.6751
202604_x_at	ADAM10	ADAM metallopeptidase domain 10	8.82567	7.72744	8.7862	8.99618	7.94719	7.49954	9.43914	7.67091	8.20864	7.99213	8.6699	7.58585	8.97969	7.97007	7.35768	8.94789	7.46713	8.36779	8.18125	8.11809	8.80941	9.36172	8.64337	8.67416	7.97689	8.82067	8.63166	7.99926	8.99516	7.49472	6.69591	7.73883	7.83013	7.86833	8.24205	8.15266	8.26125	7.44066	7.54007	8.24692	7.88436	7.31471	7.96458	7.44009	8.05964	8.47893	8.48046
214895_s_at	ADAM10	ADAM metallopeptidase domain 10	8.15463	7.49914	8.50404	8.40538	7.0164	7.03567	9.32781	6.83236	8.02465	7.8406	8.48553	7.28461	8.63025	7.82358	6.86782	8.57864	6.84806	8.00119	8.21876	8.09363	8.63439	9.27521	8.59649	8.85975	7.59849	8.54423	8.79824	7.82964	8.96804	7.11108	6.52967	7.87007	8.35714	8.14046	8.32862	8.13731	8.25792	7.64224	7.50632	7.99001	7.76269	7.62402	7.58291	6.87202	8.21241	8.13469	8.29623
207880_at	ADAM11	ADAM metallopeptidase domain 11	7.45856	7.48119	7.4452	7.33142	7.72224	7.26174	7.34771	7.8225	7.65472	7.39931	7.45101	7.55134	7.77457	7.68909	7.49815	7.48309	7.54807	7.51428	7.39068	7.47178	7.32315	7.41108	7.55119	7.34912	7.39145	8.2414	7.60025	7.25051	7.33338	7.12223	7.39307	7.5318	7.36531	7.27613	6.97302	7.28271	7.05927	7.08866	7.13173	7.18255	6.8528	7.26488	7.29809	7.55702	7.12698	7.23686	7.61467
202952_s_at	ADAM12	ADAM metallopeptidase domain 12	7.09354	8.94109	5.86442	5.63028	6.06449	6.59703	7.75601	6.71295	6.8072	6.11492	6.1028	6.19367	6.13783	6.12702	6.46741	6.0821	6.55525	6.23422	5.84465	5.90142	5.96086	6.39939	6.60438	6.17666	6.42006	5.73607	5.85589	5.87698	6.35066	6.8773	6.9306	5.69894	6.46433	6.42643	5.82156	5.77983	6.10775	7.39305	6.35037	7.23561	6.20234	6.95138	5.72503	5.90082	5.87501	6.65674	8.0102
204943_at	ADAM12	ADAM metallopeptidase domain 12	7.26058	7.4445	7.67257	6.99164	7.60384	7.2449	7.2026	8.00085	7.68236	7.95742	7.71257	7.97293	7.85787	7.90749	7.98684	7.8954	7.95273	7.83524	7.52925	7.29853	7.46622	7.51864	7.47726	7.49334	7.45544	6.95631	7.48859	7.06845	7.29788	7.0031	7.20396	6.97773	7.30003	7.16258	6.8583	7.02678	7.03866	7.24654	7.06395	6.9387	6.79463	6.95797	6.79447	7.20623	6.982	7.40563	7.29513
213790_at	ADAM12	ADAM metallopeptidase domain 12	6.06031	8.4001	5.87667	5.59621	5.92429	6.44243	6.65173	6.8861	6.73624	5.78495	5.64781	5.80581	5.8755	5.83554	6.16147	5.98942	5.9943	5.87497	5.58244	5.67606	5.71458	6.19249	6.21025	5.92937	6.14461	6.09865	5.77635	5.78593	5.93989	6.18988	7.10697	5.84484	6.17389	6.64116	5.67788	6.16137	6.39014	7.60256	6.16549	7.59141	6.09936	8.21577	5.66718	6.06272	5.9431	6.97025	9.03982
215613_at	ADAM12	ADAM metallopeptidase domain 12	6.35898	6.39183	6.4255	6.17132	6.45615	6.22112	6.28804	6.23056	6.60777	6.44857	6.36959	6.49326	6.51885	6.56014	6.37733	6.7382	6.47408	6.56735	6.21726	6.21941	6.22461	6.22436	6.34967	6.22204	6.20968	6.68286	6.10789	6.06482	6.13552	6.18107	6.25651	6.13122	6.39083	6.04479	5.83082	6.25472	6.5309	6.37509	6.06688	6.10523	5.9074	6.40326	6.15148	6.26615	6.19831	6.20372	6.51024
217007_s_at	ADAM15	ADAM metallopeptidase domain 15	8.61278	7.63359	8.60464	8.23589	8.5913	7.03794	8.05887	8.39881	7.90834	8.19449	8.08808	7.55512	8.61074	8.14842	7.59354	7.7464	8.62558	7.70453	8.61685	7.97303	8.54014	8.66578	8.19429	7.88808	8.1419	9.54216	8.56258	9.66837	9.09957	7.17497	8.05235	7.36376	7.47324	7.28755	7.71734	7.60817	7.34343	7.47641	7.55785	7.82802	7.50504	7.14784	8.8138	8.05019	7.54629	7.69228	8.01557
205745_x_at	ADAM17	ADAM metallopeptidase domain 17	7.03197	7.51059	7.73271	7.79899	7.32501	7.46927	7.24327	6.96607	7.64953	7.6992	7.24064	7.20632	7.16537	7.28374	6.98563	7.4213	7.20526	7.18938	7.56045	7.87283	7.75992	8.1891	7.55912	7.62714	6.72215	7.17475	7.68889	7.46096	7.67191	7.75038	8.33474	8.54263	8.27883	8.3483	8.16386	8.26517	8.58379	8.25599	7.55258	7.77842	8.27722	8.36165	7.55227	7.56747	7.96868	7.86195	7.95776
205746_s_at	ADAM17	ADAM metallopeptidase domain 17	6.84573	7.41183	7.58713	7.94495	7.64069	7.00503	6.87675	7.19566	7.52061	7.21215	7.19301	7.17197	7.12671	7.05747	7.01892	7.20729	7.31015	7.00084	7.32854	7.25847	7.52105	7.89095	7.2679	7.29646	6.82559	7.01861	7.63848	7.63356	8.14673	6.95231	7.34924	7.58203	7.38756	7.32247	7.06204	7.56912	7.59424	7.40566	6.56729	7.10011	7.51847	6.93008	6.94828	6.96934	6.87748	7.13692	7.04382
213532_at	ADAM17	ADAM metallopeptidase domain 17	7.97067	8.39426	8.56858	8.89767	8.42614	8.25842	8.46358	7.34829	8.32165	9.24976	8.17499	7.66267	7.88671	7.80385	7.5394	8.11962	7.76143	7.93216	8.62331	9.04018	8.99301	9.39838	8.81179	8.75087	7.50535	7.39878	8.84315	8.6704	9.02046	8.18277	8.91009	9.11293	8.93755	8.91122	8.76086	9.21278	9.19998	8.94387	8.1813	8.09642	8.91773	9.02389	8.06497	8.48887	8.4852	8.75985	8.46488
207597_at	ADAM18	ADAM metallopeptidase domain 18	6.22811	6.27903	6.04838	6.04187	6.22534	6.19195	6.18141	6.27831	6.29063	6.44985	6.34342	6.5143	6.39846	6.53649	6.46668	6.49919	6.48676	6.49136	6.12808	6.03939	6.04878	6.11925	6.14195	6.11233	6.05117	6.18927	6.20765	6.15702	6.06819	6.01645	6.30247	6.18616	6.09547	6.12837	6.03861	6.22214	6.15716	6.24178	6.1323	6.06797	6.10349	6.09276	6.0398	6.25527	5.95706	6.01504	6.05948
209765_at	ADAM19	ADAM metallopeptidase domain 19	7.02097	8.52664	8.3953	8.24674	6.93199	7.98739	6.32031	7.21987	7.66403	7.05443	6.94751	7.53285	7.17014	7.46746	7.97063	7.08241	7.00906	7.36632	7.04466	6.66964	7.25105	6.79732	7.66796	6.92369	8.64993	6.71911	6.72008	6.67014	8.82269	7.357	8.49141	6.74854	9.36726	8.83505	8.22359	8.01075	7.53331	7.66212	8.93753	7.48577	6.89721	8.05184	6.04953	6.61528	8.88275	8.07876	7.38335
221128_at	ADAM19	ADAM metallopeptidase domain 19	6.73997	6.95719	6.68987	6.64752	7.03871	6.70744	6.96987	7.34624	6.90245	7.22369	7.02011	7.16828	7.1667	7.44293	7.20086	7.2104	7.14281	7.19656	6.81032	6.944	6.75753	6.79638	6.68036	6.91826	6.69173	7.35029	6.91936	6.78936	6.67387	6.79998	7.09311	6.91492	6.78929	6.79333	6.81073	6.79207	6.61597	6.8128	6.57463	6.68968	6.51858	6.98003	6.6233	6.93655	6.91992	6.69582	6.97098
207664_at	ADAM2	ADAM metallopeptidase domain 2	5.39666	5.43234	5.37822	5.29793	5.48429	5.32352	5.3366	5.42465	5.40623	5.51329	5.51266	5.57829	5.52983	5.51156	5.49494	5.4962	5.6039	5.54033	5.48485	5.34865	5.41785	5.41031	5.48116	5.45661	5.42007	5.69558	5.45458	5.34135	5.43739	5.25045	5.40852	5.37713	5.30083	5.51657	5.44312	5.38729	5.44814	5.4627	5.31067	5.46819	5.4025	5.26235	5.28482	5.51815	5.48431	5.38622	5.62899
207422_at	ADAM20	ADAM metallopeptidase domain 20	6.69454	6.74203	7.06848	6.5494	6.8445	6.76837	6.54314	6.89477	6.88361	6.69578	6.68989	6.74709	6.64223	6.79706	6.93802	6.86172	6.71236	6.82133	6.55107	6.46878	6.31567	6.61533	6.6431	6.51603	6.68871	6.75255	6.53914	6.36957	6.4435	6.32221	6.45482	6.23888	6.40173	6.22702	6.18804	6.50757	6.32147	6.43939	6.53157	6.21443	6.33449	6.20836	6.51462	6.60472	6.27542	6.30722	6.375
207423_s_at	ADAM20	ADAM metallopeptidase domain 20	6.95322	6.96055	7.05693	6.71368	7.11043	6.64508	6.80199	7.081	7.04566	7.35769	7.23643	7.58879	7.56632	7.50354	7.27676	7.44104	7.36554	7.40669	7.0395	7.13887	7.11319	7.01731	7.13902	7.16395	6.94284	7.23208	7.01426	6.87938	6.96456	6.22926	6.78875	6.68595	6.51294	6.48729	6.40751	6.64354	6.54299	6.54423	6.37202	6.66749	6.53471	6.57492	6.74042	6.72131	6.61187	6.78983	6.71725
207665_at	ADAM21 ADAM21P1	ADAM metallopeptidase domain 21 ADAM metallopeptidase domain 21 pseudogene 1	6.16762	6.27922	6.29827	6.01348	6.3685	6.20209	6.02327	6.31059	6.32785	6.45687	6.29914	6.52731	6.60655	6.52	6.54746	6.54631	6.64543	6.44257	6.07349	6.19704	6.11613	6.12978	6.10383	6.3166	6.1462	5.38995	6.10995	5.86087	6.12563	6.03995	6.11669	5.94574	6.03112	5.73361	5.76716	6.18777	5.86388	5.92365	5.99565	5.80402	5.74653	6.06676	6.02233	5.82218	5.93582	6.1008	5.91051
206615_s_at	ADAM22	ADAM metallopeptidase domain 22	5.12924	5.05265	5.1259	5.10669	5.03306	5.11294	5.09153	5.2186	5.16075	5.10538	5.19767	5.1733	5.19986	5.09506	5.11826	5.13382	5.10869	5.0982	5.23517	5.13348	5.18545	5.06402	5.18597	5.10985	5.17171	5.44672	5.1508	5.08497	5.11497	5.38737	5.34678	5.12932	5.037	5.36672	5.06879	5.27159	5.21998	5.17403	5.29614	5.08488	5.34558	5.19109	5.23897	5.31946	5.10163	5.38111	5.37264
206616_s_at	ADAM22	ADAM metallopeptidase domain 22	6.11899	6.27244	6.64458	6.25037	6.51463	6.13854	6.2727	6.52991	6.40571	6.70646	6.59748	6.74233	6.7491	6.51894	6.76171	6.59943	6.81673	6.67846	6.36346	6.38217	6.4223	6.28279	6.39026	6.25206	6.35206	6.24967	6.41905	6.18374	6.31744	5.84478	5.81414	5.69416	5.7465	5.84597	5.61711	5.79578	5.67351	5.98829	5.79716	5.7567	5.94399	5.68512	5.7492	6.03045	5.72533	5.77084	5.8807
208226_x_at	ADAM22	ADAM metallopeptidase domain 22	6.6259	6.55119	6.67688	6.54518	6.71564	6.4369	6.57855	6.89341	6.99275	6.94798	6.7672	6.95052	7.05705	6.97672	6.9036	7.04956	7.00057	6.94354	6.72787	6.75888	6.78247	6.62578	6.74203	6.66609	6.71719	6.73689	6.71009	6.51253	6.60189	6.91795	6.83252	6.59274	6.6678	6.62341	6.58659	6.49982	6.63585	6.82321	6.51605	6.67539	6.94035	6.75265	6.73666	6.87707	6.49543	7.1193	6.606
208227_x_at	ADAM22	ADAM metallopeptidase domain 22	7.11318	6.96941	7.01336	6.78054	6.94426	6.90089	6.99223	7.23331	7.47124	7.42045	7.27866	7.47476	7.70245	7.47502	7.46581	7.64699	7.60352	7.41489	7.2194	7.28232	7.32669	7.22651	7.1151	7.18311	7.18853	7.037	7.16106	6.89229	7.01746	7.10431	7.31551	6.96366	6.93924	6.77512	6.76281	7.01519	6.84881	7.03805	6.96633	6.70974	7.1925	6.7772	6.81473	6.91067	6.89676	7.19313	6.9078
208237_x_at	ADAM22	ADAM metallopeptidase domain 22	7.1834	7.11539	7.18521	7.01331	7.24717	7.06242	7.11793	7.37229	7.57019	7.53615	7.26322	7.41289	7.74458	7.59097	7.54997	7.82146	7.60524	7.49475	7.21072	7.32024	7.23272	7.19476	7.17418	7.20434	7.12999	7.28512	7.21706	7.00552	7.10076	7.30179	7.41427	6.93663	7.08119	6.91955	6.96886	7.00221	6.98666	7.26996	6.85566	6.88868	7.27367	7.08086	6.92714	7.24797	7.00234	7.188	7.08917
213411_at	ADAM22	ADAM metallopeptidase domain 22	5.86162	6.16563	6.11132	5.81694	6.07633	5.89192	5.94624	6.11384	6.30116	6.19343	6.01673	6.28452	6.22116	6.39879	6.2086	6.21727	6.15869	6.19724	6.11661	6.03782	6.07822	5.95989	6.04709	6.16026	5.99044	6.20675	5.9671	5.8707	5.98294	5.73574	6.90382	5.93607	5.85347	5.94413	5.70138	5.83468	5.71845	6.5714	6.0448	5.77476	6.01175	6.46232	5.80314	5.81116	5.74528	6.3442	6.03094
206046_at	ADAM23	ADAM metallopeptidase domain 23	6.79865	7.11604	7.08284	6.91219	7.20217	7.08914	7.00107	7.62513	7.80675	7.17055	7.04764	7.41107	7.27216	7.30137	7.35049	7.39103	7.06105	7.22084	7.02033	7.7527	7.85836	7.41415	7.33641	7.03968	7.36844	6.6669	7.1782	6.84109	6.89432	6.27953	6.58685	6.69409	6.50918	6.85729	6.70733	6.80184	6.8857	6.84053	7.22208	6.51911	6.66893	7.03166	7.51799	7.57322	6.87575	6.96148	6.81921
213808_at	ADAM23	ADAM metallopeptidase domain 23	5.0797	5.18651	5.2605	5.15648	5.19295	5.35332	5.30844	5.6394	5.59306	5.42611	5.44299	5.68431	5.51299	5.49925	5.78485	5.61352	5.49876	5.49509	5.2981	5.96261	5.4066	5.52352	5.52037	5.38729	5.48303	5.27525	5.31538	5.33576	5.25731	5.06229	5.24502	5.25679	5.25916	5.18647	5.23949	5.15126	5.57426	5.30669	5.51829	5.31069	5.01386	5.75933	5.3835	5.58111	5.42095	5.27957	5.15918
205997_at	ADAM28	ADAM metallopeptidase domain 28	6.00023	5.92759	6.88955	5.78713	6.06099	5.9087	6.03827	6.33923	6.3057	6.39259	7.54268	6.10015	6.27954	7.78216	6.25446	6.30547	6.37406	6.36661	5.7851	5.87398	5.82838	6.07531	5.76887	6.01561	5.92784	7.26627	6.00682	5.78641	5.73911	5.86913	6.81526	6.04874	6.22005	5.9738	6.49355	5.78422	6.92801	5.68586	5.8144	5.98589	5.90287	5.84438	5.71249	6.16014	5.90079	6.98405	5.93278
208268_at	ADAM28	ADAM metallopeptidase domain 28	5.17883	5.23538	5.35603	5.1524	5.25583	5.12965	5.05448	5.06145	5.19362	5.33675	5.31017	5.38892	5.38349	5.58977	5.41654	5.43168	5.43383	5.43537	5.16262	5.2929	5.21894	5.23516	5.31118	5.32973	5.12613	5.29376	5.18854	5.19384	5.18221	4.9791	5.11894	4.92959	5.01099	4.94757	5.02423	4.89531	5.13275	4.94121	4.78922	4.96387	4.98607	5.15989	5.07338	5.05033	4.96477	5.34443	5.06876
208269_s_at	ADAM28	ADAM metallopeptidase domain 28	7.64388	7.70384	7.60112	7.34903	7.84828	7.56896	7.21312	8.13747	7.52551	7.26765	7.31681	7.46239	7.40275	7.73282	7.30733	7.21936	7.28246	7.59553	7.10572	7.00033	7.1611	7.2767	7.24222	7.01562	7.22952	8.28585	7.2606	6.96837	7.10979	7.004	6.97396	7.27382	7.2141	7.06791	6.97415	7.33995	7.03448	7.15709	6.9889	6.80304	6.87993	7.09795	6.90023	6.98619	7.329	7.53302	6.9517
221337_s_at	ADAM29	ADAM metallopeptidase domain 29	6.6304	6.51656	6.73453	6.2611	6.62249	6.39479	6.34072	6.67722	6.62879	6.80403	6.66609	6.94971	6.99048	6.88081	6.98109	6.94658	6.93528	6.94899	6.40725	6.52255	6.4376	6.37618	6.48056	6.56209	6.44319	6.68097	6.60122	6.23874	6.33481	6.21783	6.52779	6.52454	6.37185	6.3972	6.36742	6.30293	6.495	6.33524	6.42847	6.43967	6.32936	6.35924	6.31241	6.51314	6.46449	6.49993	6.6252
221446_at	ADAM30	ADAM metallopeptidase domain 30	6.79593	6.72897	6.66776	6.49836	6.72591	6.67359	6.61081	6.9691	6.70567	6.67436	6.65552	6.7722	6.76192	6.79956	6.77801	6.93772	6.91486	6.79908	6.66442	6.76595	6.54216	6.89055	6.85985	6.70855	6.66586	7.40643	6.69942	6.66887	6.56712	6.48689	6.62764	6.82007	6.55111	6.61741	6.44051	6.99094	6.57421	6.58735	6.58772	6.61946	6.59403	6.50604	6.62293	6.89528	6.62007	6.64556	6.51039
216276_s_at	ADAM3A	ADAM metallopeptidase domain 3A	5.33875	5.34604	5.45417	5.24054	5.30628	5.39537	5.3108	5.43397	5.41208	5.37992	5.38067	5.42206	5.56495	5.3497	5.38857	5.46764	5.464	5.43179	5.31402	5.29327	5.31724	5.30697	5.34753	5.3226	5.24219	5.80417	5.31173	5.30599	5.31955	5.22233	5.39134	5.39027	5.21904	5.1568	5.19618	5.22712	5.28493	5.23725	5.35522	5.17686	5.42606	5.29326	5.45839	5.44562	5.24548	5.35473	5.31496
216998_s_at	ADAM5P	ADAM metallopeptidase domain 5, pseudogene	6.58631	6.64819	6.73149	6.66156	6.8046	6.72303	6.57446	6.76958	6.98606	6.83685	6.67404	7.01954	7.04594	6.92469	6.80485	6.94201	7.11741	6.86883	6.43278	6.58831	6.52024	6.64626	6.6169	6.74436	6.55731	6.59736	6.48821	6.33643	6.41179	6.15341	6.31384	6.27951	6.18835	6.38528	6.11543	6.29372	6.35112	6.41599	6.324	6.2856	6.20487	6.14818	6.37519	6.39805	6.28449	6.7188	6.50406
217003_s_at	ADAM5P	ADAM metallopeptidase domain 5, pseudogene	6.06304	6.1505	6.1051	6.03238	6.18393	5.99414	5.94785	6.09881	6.32697	6.33291	6.12377	6.49385	6.43862	6.48027	6.37747	6.46097	6.45526	6.42632	5.97587	6.15798	6.06817	6.0446	6.1	6.02873	6.07712	6.13041	6.10937	5.97304	6.04668	6.05634	6.04619	5.96109	6.11484	6.11612	5.9187	6.17739	6.07267	5.99867	5.99869	6.11237	5.99462	6.08199	6.06293	6.12222	6.10202	6.16521	6.25997
211238_at	ADAM7	ADAM metallopeptidase domain 7	6.10712	6.11324	6.24916	6.11051	6.31153	6.07761	6.14866	6.24737	6.28723	6.32026	6.27339	6.33441	6.36286	6.38432	6.33024	6.33	6.37932	6.36163	6.22939	6.32637	6.28074	6.26014	6.23821	6.3643	6.20519	6.37543	6.33891	6.28169	6.17174	6.36531	6.41248	6.32735	6.27525	6.27824	6.01659	6.27105	6.23115	6.20391	6.25964	6.25926	6.35388	6.34282	6.18477	6.3849	6.42127	6.38166	6.25614
211239_s_at	ADAM7	ADAM metallopeptidase domain 7	5.36652	5.30919	5.42888	5.3031	5.39069	5.49118	5.35734	5.40715	5.51669	5.27677	5.24167	5.26468	5.24758	5.29447	5.25128	5.34227	5.30281	5.28416	5.25894	5.20611	5.16661	5.30249	5.20674	5.27896	5.24052	5.34771	5.23285	5.20908	5.21768	5.37595	5.33598	5.48817	5.30375	5.33774	5.39149	5.63471	5.27438	5.35517	5.52025	5.18035	5.34278	5.23093	5.30779	5.24171	5.31347	5.38549	5.43728
205179_s_at	ADAM8	ADAM metallopeptidase domain 8	6.82027	6.14303	6.86027	7.48353	6.75599	5.87455	6.43685	6.80962	6.60057	6.44281	6.27177	6.53055	6.33768	6.69619	6.30132	6.44858	6.36026	6.57724	7.87002	6.41295	6.3134	6.43512	6.24991	6.36755	6.38354	7.23761	6.78831	6.49032	6.82631	6.27989	6.09532	6.04852	6.05878	6.37642	5.95954	6.26072	6.21019	6.24759	6.28059	6.31771	6.15127	5.89332	6.16293	6.34669	6.15922	6.47087	6.23295
205180_s_at	ADAM8	ADAM metallopeptidase domain 8	8.38346	7.5323	8.64449	9.51686	8.11679	6.93992	7.24545	7.98585	7.07592	7.27282	7.25241	7.31265	7.28192	8.29062	7.00568	7.29295	7.3887	7.75376	9.13256	7.16097	7.36922	7.1207	6.9019	6.8779	7.24178	8.1258	8.11945	7.21731	8.03734	6.93426	7.30964	6.64185	7.49551	7.26088	6.91969	7.3464	8.50543	7.09619	7.18638	8.40604	8.39475	7.26487	6.7157	7.34173	7.82764	8.31228	7.10341
202381_at	ADAM9	ADAM metallopeptidase domain 9	9.59849	10.1805	9.9667	8.62223	8.69465	9.87976	8.90004	9.23729	9.8363	9.51913	10.5731	9.50267	9.82536	10.0619	10.1559	9.96318	8.79614	10.8038	9.18678	9.64559	10.0621	10.9226	9.99944	10.4764	9.67837	9.88968	9.85177	9.1855	10.8669	9.41278	8.98965	9.83581	10.4969	10.0168	9.82597	10.1203	11.1314	10.6421	10.4967	10.0076	9.96389	9.32789	11.0225	9.42052	10.4771	9.67774	8.49258
206134_at	ADAMDEC1	ADAMlike, decysin 1	5.25101	5.45021	5.45207	5.27728	5.4313	5.39201	5.31926	5.41097	5.73538	5.60605	5.52478	5.62471	5.59223	5.59271	5.56064	5.61137	5.63312	5.55963	5.36605	5.43106	5.33667	5.45584	5.42115	5.44194	5.32374	5.421	5.35648	5.29508	5.29324	5.27566	5.21161	5.17553	5.1829	5.21197	5.13041	5.48995	5.3963	5.25082	5.11297	5.11577	5.25134	5.29646	5.1412	5.21311	5.13791	5.25966	5.17492
222162_s_at	ADAMTS1	ADAM metallopeptidase with thrombospondin type 1 motif, 1	8.6363	6.37964	7.42476	10.8636	7.8948	9.92988	9.41186	9.97663	8.05765	6.26805	6.21906	6.64984	8.00118	6.37425	6.2052	6.42099	8.23076	7.55741	6.00868	6.35028	5.93912	8.03288	7.15773	9.11768	6.11848	6.11687	8.5329	6.04879	5.98106	6.67208	5.5536	9.22352	9.67667	9.31593	8.23686	9.90663	9.87652	7.25696	7.58077	10.3533	6.14689	7.09379	5.86045	8.59394	8.27064	6.78465	6.01004
221421_s_at	ADAMTS12	ADAM metallopeptidase with thrombospondin type 1 motif, 12	6.89533	7.11895	7.21572	6.67003	7.04051	6.84777	6.84341	7.32628	7.08547	7.13014	6.95777	7.27957	7.24493	7.31501	7.36969	7.33466	7.37186	7.27363	6.88041	7.06235	6.98255	6.84036	6.93351	6.9752	6.88232	6.96983	7.07279	6.82287	6.69155	6.50477	6.94719	6.82182	6.81009	6.80607	6.58547	6.82144	6.82452	6.67479	6.75286	6.93395	6.78668	6.70018	6.74536	6.58295	6.72391	6.87686	6.81621
220208_at	ADAMTS13	ADAM metallopeptidase with thrombospondin type 1 motif, 13	7.56573	7.70819	7.92076	7.56335	7.74532	7.55542	7.81278	8.02097	7.97159	8.03415	7.89825	8.23645	8.10887	8.19974	8.16216	8.1263	8.15404	8.09752	7.89792	8.07936	7.98112	8.09894	8.02688	8.0076	7.93192	7.99335	7.95542	7.81282	7.76301	7.32097	7.37755	7.45124	7.47261	7.33639	7.17442	7.45916	7.3621	7.3862	7.20466	7.33145	7.34382	7.43038	7.30282	7.58134	7.45409	7.40199	7.58964
214454_at	ADAMTS2	ADAM metallopeptidase with thrombospondin type 1 motif, 2	6.89558	6.92478	6.94646	6.67024	7.14531	6.77369	6.9111	6.85201	7.03671	7.1057	6.94361	7.34414	7.39222	7.29733	7.5577	7.29047	7.26469	7.23898	6.71805	6.81283	6.95993	6.90864	6.91646	6.95203	7.59501	7.4423	7.00429	6.65864	6.96845	6.28979	6.66046	6.50104	6.50326	6.52503	6.15612	6.74862	6.41249	6.56317	6.61062	6.63963	6.50797	6.65141	6.55766	6.96629	6.493	6.54065	6.62052
214535_s_at	ADAMTS2	ADAM metallopeptidase with thrombospondin type 1 motif, 2	6.10041	6.34082	6.56902	6.24673	6.28169	6.34121	6.22945	6.66228	6.49144	6.45148	6.46272	6.87944	6.92063	6.69703	7.07236	6.63846	6.86743	6.78088	6.54032	6.7573	6.62312	6.52392	6.5719	6.70587	7.43663	6.84547	6.68341	6.46812	6.51955	6.58169	6.76266	6.68373	6.76797	6.66953	6.35346	6.67025	6.54552	6.83247	6.76106	6.48909	6.45771	7.28452	6.62509	6.84408	7.11569	6.83809	6.62806
220717_at	ADAMTS20	ADAM metallopeptidase with thrombospondin type 1 motif, 20	5.78648	5.77466	5.80643	5.75659	5.78941	5.65907	5.75851	5.82999	5.78809	5.98429	5.96551	6.03968	5.94771	6.01654	5.97208	5.98868	5.98995	6.02651	5.66439	5.89473	5.77311	5.81697	5.84066	5.74388	5.70152	5.88973	5.92253	5.82201	5.71716	5.73172	5.90162	5.78193	5.82238	5.99345	5.61521	5.96135	5.77006	5.98794	5.98945	5.81575	5.90085	5.89304	5.89212	5.86652	6.47876	5.87009	5.98378
214913_at	ADAMTS3	ADAM metallopeptidase with thrombospondin type 1 motif, 3	5.16811	6.1143	5.87585	5.26982	5.30837	5.30176	5.27564	5.52121	5.55824	5.38898	5.33809	5.40184	5.92231	5.49554	5.45059	5.74144	5.35443	5.43766	5.50403	5.30934	5.19071	5.29679	5.26705	9.07882	5.40377	5.22431	5.52147	5.37519	5.37617	5.09487	5.02161	5.46788	5.14288	5.14268	5.95346	5.18664	5.09624	5.52887	5.77269	5.05462	5.12816	5.81277	5.06757	5.18993	5.29427	5.24673	5.1703
219935_at	ADAMTS5	ADAM metallopeptidase with thrombospondin type 1 motif, 5	5.30062	5.60413	5.82701	5.34577	5.69338	9.62095	5.63463	5.68281	6.02481	5.45822	5.4224	5.68999	5.71978	5.50727	5.72272	5.61419	6.64178	5.50124	5.339	5.45633	5.28324	5.39633	5.4675	5.46139	5.32442	5.13764	5.25875	5.23451	5.22462	4.99288	5.05891	8.333	5.17686	5.12363	5.21657	5.14143	5.00952	5.08394	5.38207	5.42762	5.14694	5.12779	5.23585	4.90705	5.21187	5.20776	5.22856
220866_at	ADAMTS6	ADAM metallopeptidase with thrombospondin type 1 motif, 6	6.35494	6.67711	6.39253	6.25485	6.3954	6.41563	6.29016	6.61283	6.5854	6.81614	6.62266	6.87708	6.8621	6.88396	6.97556	6.89144	6.83447	6.78883	6.42217	6.51899	6.37173	6.49081	6.44007	6.54825	6.78916	6.32023	6.50349	6.37972	6.27344	6.25117	6.36136	6.66419	7.16423	6.32935	6.08503	6.33818	6.26611	6.14363	6.53646	6.32858	6.18063	6.34773	6.1056	6.16294	6.2392	6.20795	6.33036
220705_s_at	ADAMTS7	ADAM metallopeptidase with thrombospondin type 1 motif, 7	7.9415	7.93729	7.70183	7.8611	8.14228	7.47014	8.16023	8.65535	8.00364	7.63049	7.59443	7.52561	7.59402	7.75497	7.62034	7.67415	7.59657	7.60326	7.59457	7.58265	7.47251	7.47479	7.62332	7.53056	7.4125	8.21783	7.61041	7.47577	7.44224	7.13093	6.9927	7.16311	7.07824	7.07329	7.03287	7.27656	7.1333	7.15808	7.27176	6.95395	7.21325	7.25037	7.21628	7.54257	7.42227	7.15472	7.12469
220706_at	ADAMTS7	ADAM metallopeptidase with thrombospondin type 1 motif, 7	6.88111	6.77825	6.94516	6.85969	6.85378	6.82147	6.72321	7.28697	7.01592	6.64534	6.64261	6.65935	6.7539	7.03695	6.4487	6.6452	6.67323	6.53064	6.72848	6.70577	6.62039	6.90029	6.833	6.84214	6.78269	7.21213	6.82836	6.64846	6.70703	6.29267	6.21543	6.41258	6.39394	6.31432	6.13744	6.66538	6.26544	6.38897	6.3328	6.27592	6.32835	6.10833	6.2187	6.63289	6.51072	6.44182	6.33627
220676_at	ADAMTS8	ADAM metallopeptidase with thrombospondin type 1 motif, 8	5.74445	6.02168	5.84245	5.90054	6.01053	5.80354	6.09962	6.0475	5.94301	6.00088	5.84434	5.99936	5.82008	6.14779	5.84662	6.0301	5.92067	6.12679	5.77737	5.84464	5.83398	5.83615	5.73607	5.91819	5.68679	5.88958	5.72557	5.82978	5.72121	5.60294	5.56191	5.69337	5.39529	5.29987	5.62011	5.62236	5.41733	5.85223	5.51517	5.54482	5.55373	5.63048	5.73342	5.75698	5.64937	5.5973	5.65286
220677_s_at	ADAMTS8	ADAM metallopeptidase with thrombospondin type 1 motif, 8	6.56898	6.94461	7.00796	6.81265	7.04281	6.87041	7.01761	7.39557	6.97763	6.94396	6.70874	7.01181	6.92079	7.10866	6.98835	7.03324	6.98139	6.99618	6.80101	6.86802	6.87596	6.78681	6.99524	6.7756	6.85481	7.90305	6.82703	6.83737	6.75626	6.56471	6.28797	6.35312	6.48472	6.54756	6.19985	6.61641	6.2383	6.33782	6.78756	6.58584	6.26904	6.32543	6.64057	6.91824	6.43226	6.64222	6.76625
220287_at	ADAMTS9	ADAM metallopeptidase with thrombospondin type 1 motif, 9	6.54767	6.70929	6.60672	6.3156	6.75524	6.32361	6.33128	6.43582	6.6161	6.75036	6.53685	6.86156	6.76766	6.8202	6.71471	6.68496	6.79398	6.75286	6.50012	6.49776	6.36817	6.39613	6.58004	6.55232	6.19277	6.06769	6.19836	6.11958	6.31027	6.00893	6.29378	6.28337	6.22355	6.59659	6.13317	6.28129	6.30391	6.19116	6.15606	6.05887	6.32841	6.25058	6.29838	6.37839	6.15476	6.53206	6.3395
206629_at	ADAMTSL2	ADAMTSlike 2	6.25797	6.15558	6.2635	6.18748	6.18679	6.23174	6.12412	7.07247	6.52918	5.52459	5.52337	5.54736	5.58516	5.79149	5.44275	5.51667	5.61195	5.55911	6.05136	6.06163	5.98315	6.13987	5.99559	6.01317	6.27948	7.33846	6.18289	5.98552	6.07836	6.35138	6.27053	6.17998	6.24373	5.98228	6.19311	6.29329	5.93516	6.13749	6.26344	6.28826	5.93201	5.94764	5.94324	6.36239	6.42773	6.16671	6.25051
213974_at	ADAMTSL3	ADAMTSlike 3	5.41638	5.51425	5.73837	5.51339	5.60457	5.62209	5.61804	5.58903	5.79563	5.92255	5.80868	6.01748	5.93907	5.9748	5.95804	5.94724	6.08924	5.89444	5.58958	5.81125	5.76447	5.65642	5.82389	6.5403	5.61583	5.61493	5.77638	5.61635	5.7245	5.42467	5.40023	5.39324	5.36402	5.70502	5.63118	5.58565	5.80329	5.36725	5.34773	5.46578	5.62531	5.58737	5.51503	5.49695	5.57399	5.75531	5.68523
220578_at	ADAMTSL4	ADAMTSlike 4	6.68594	6.77067	6.65447	7.63588	7.69079	7.23195	6.52139	7.00104	6.75886	7.12826	6.82136	7.13203	7.15181	7.16285	7.06373	7.14472	7.18935	7.25746	6.6799	6.70044	6.63122	6.70007	6.58608	6.71818	6.84012	7.1989	6.88022	6.58796	6.81763	6.64558	6.65441	6.58381	6.78739	6.29356	6.20824	6.99229	6.54737	6.43049	6.61357	6.83618	6.823	6.56951	6.59887	6.7821	7.16836	8.11777	6.63938
219150_s_at	ADAP1	ArfGAP with dual PH domains 1	8.21667	7.31141	8.08112	7.67976	8.19003	7.5793	7.98188	8.72939	7.69877	7.34803	7.22572	6.75892	6.8273	6.88081	6.69586	6.78169	6.88196	6.98503	8.59642	7.21651	7.48508	7.4057	7.36374	7.46985	7.39968	8.71252	7.76759	7.69764	8.57569	7.12523	7.48392	7.21588	7.63729	7.12056	8.14367	7.94346	7.69117	6.97811	7.1816	7.2199	7.36193	7.14032	7.1928	7.58994	8.40002	7.4718	7.56362
90265_at	ADAP1	ArfGAP with dual PH domains 1	9.61452	8.86054	9.53373	9.03105	10.1516	8.47615	9.41705	9.0505	8.73061	9.82793	9.71468	9.17947	9.39504	9.36537	9.05672	9.34015	9.17497	9.48025	10.1741	8.851	9.37145	8.92674	9.2345	9.05779	8.8203	9.96138	9.48629	9.11923	10.2579	8.38895	9.23115	8.83458	9.45831	9.00724	10.0391	9.55369	9.49105	8.43418	8.50915	8.94507	8.95817	8.57095	8.46734	9.07538	9.92517	8.96494	9.31311
219358_s_at	ADAP2	ArfGAP with dual PH domains 2	6.47348	6.44525	6.7414	6.58221	6.68405	6.7844	6.84781	6.74513	6.55694	7.2674	6.74651	7.16128	6.96471	6.98072	6.83668	7.05401	7.08461	6.93565	6.76148	7.36242	6.60337	6.53694	6.59214	7.28385	6.51269	6.61313	6.61409	7.26235	6.9752	6.89247	6.75639	6.68724	6.64645	6.41542	6.30076	6.57235	6.91744	6.62067	6.50239	6.45179	6.5533	6.71717	7.33512	7.03061	6.90626	6.6132	6.44029
201786_s_at	ADAR	adenosine deaminase, RNAspecific	10.8363	10.7208	10.4034	11.3291	10.5747	10.4471	10.451	10.6403	9.86901	9.96557	10.4094	9.9499	10.9258	10.4514	9.62368	10.5256	9.31575	9.87188	10.693	10.5434	10.5165	10.6484	10.4904	10.3445	9.90716	11.1616	11.3255	10.7589	10.6687	10.7393	11.9788	11.0588	10.8088	10.7297	11.8426	11.1654	11.0727	10.7402	10.5758	10.5743	10.7322	10.774	11.2618	11.0249	11.3161	11.1432	10.9475
203865_s_at	ADARB1	adenosine deaminase, RNAspecific, B1	5.69096	6.69671	6.81579	6.66179	6.02284	8.76498	5.79436	8.02933	6.28163	6.2536	5.84845	6.81161	6.92554	6.20439	6.57247	6.08871	8.32347	5.76529	6.9845	6.11506	6.50474	5.87357	6.0996	6.22131	6.75612	5.65383	5.97646	5.87626	6.05128	9.31203	6.56041	8.30486	7.8255	7.05926	7.26885	7.31523	6.7463	6.66684	8.84136	7.68113	6.97714	7.51802	6.6178	6.88061	6.2846	7.35044	5.89264
207999_s_at	ADARB1	adenosine deaminase, RNAspecific, B1	7.18667	7.28361	7.33524	7.14645	7.53447	7.48986	7.1641	7.8865	7.32497	7.55215	7.4908	7.66301	7.57994	7.64176	7.6761	7.64553	7.67478	7.519	7.38994	7.29026	7.26265	7.24668	7.27456	7.28565	7.17016	7.46636	7.21385	7.06137	7.15005	7.93154	6.89055	7.01187	7.10553	6.82833	6.74357	7.08462	6.7551	6.96845	7.32069	6.78884	6.76417	6.85834	6.83912	7.24423	6.79824	7.09373	7.19515
209979_at	ADARB1	adenosine deaminase, RNAspecific, B1	7.9185	7.95566	7.98897	7.94729	8.05115	7.71605	8.04651	8.58042	8.0642	7.1884	6.97511	7.12701	7.22898	7.35131	7.16468	7.10813	7.17001	7.06049	7.45582	7.32122	7.32151	7.55251	7.45944	7.53976	7.67481	7.57424	7.4464	7.46532	7.37943	7.14709	7.13755	7.12225	7.27882	6.98672	6.97347	7.31757	6.90741	7.11995	7.10642	6.99091	7.21657	6.94966	7.11252	7.31075	7.55777	7.41692	7.25035
220648_at	ADARB2	adenosine deaminase, RNAspecific, B2	6.12772	6.12376	6.13493	5.9596	6.32815	6.1115	6.06555	6.39887	6.34458	6.54868	6.44739	6.53517	6.6527	6.56262	6.47234	6.67026	6.73183	6.57118	6.09255	6.35142	6.19621	6.20344	6.2226	6.22205	6.11987	6.60317	6.17524	6.15562	6.08184	6.14577	6.2853	6.14582	6.32413	5.99066	5.88717	6.27366	5.93728	6.355	6.28585	6.36532	6.02047	6.13214	6.23855	6.7576	6.16296	6.24664	6.46858
219384_s_at	ADAT1	adenosine deaminase, tRNAspecific 1	7.41302	7.55115	6.76601	7.13073	7.04798	7.32907	7.07626	6.96415	6.57354	7.20456	8.04141	7.40275	7.16146	6.9878	7.21577	7.66468	7.3038	7.1756	7.56912	7.38273	7.53845	7.26375	7.37128	7.39477	7.3362	7.56002	7.61782	7.1984	7.46604	7.6234	8.04625	8.68412	7.9691	7.55595	8.31945	7.8604	8.46361	7.4137	8.35009	8.37469	8.39977	7.45174	7.48804	7.70216	8.23223	7.72036	8.12162
221893_s_at	ADCK2	aarF domain containing kinase 2	8.07526	7.57797	8.50262	8.13082	7.93147	7.58814	8.22262	8.61458	8.8854	8.82317	8.23191	8.5031	8.64176	7.84343	9.4958	8.1244	8.39597	8.25727	8.6638	8.03962	8.21782	8.40571	8.20696	7.95264	9.75118	8.88989	7.41229	8.771	8.19668	8.52213	7.94716	7.00723	7.69377	7.87092	7.50099	7.71035	7.56797	8.55823	7.49639	8.17938	8.5638	8.04102	7.63348	8.26902	8.04189	7.76169	7.98428
221894_at	ADCK2	aarF domain containing kinase 2	7.56663	7.52388	7.82741	7.63438	7.75108	7.49358	7.81961	8.19242	8.0041	7.87662	7.64132	7.79436	7.77885	7.55712	8.03067	7.77875	7.75605	7.62922	7.72228	7.72538	7.56928	7.79367	7.64342	7.62953	8.18819	8.64017	7.46847	7.86399	7.67828	7.93284	7.65114	7.49182	7.69843	7.60634	7.40536	8.0868	7.40852	8.06522	7.59346	7.78955	7.95981	7.67775	7.67129	8.28952	7.82582	7.56283	7.87108
222117_s_at	ADCK2	aarF domain containing kinase 2	7.02743	6.93987	7.30815	6.69759	7.4151	6.97506	6.78645	7.20796	7.29732	7.25033	6.96007	7.23202	7.26408	7.20738	7.39813	7.49151	7.4907	7.15218	6.86797	6.9865	6.71445	6.94593	6.77719	6.83489	6.80648	6.87559	6.80066	6.56567	6.71109	6.39921	6.42583	6.62843	6.26129	6.28036	6.40192	6.60845	6.74765	6.76246	6.76972	6.48699	6.69525	6.64998	6.38763	6.61258	6.48451	6.68068	6.65661
44120_at	ADCK2	aarF domain containing kinase 2	7.80043	7.39753	8.06668	7.87595	7.88221	7.33021	8.07965	8.51558	8.34919	8.43417	8.07697	8.1691	8.24284	7.52304	9.1687	8.04363	8.07992	7.89218	8.25498	7.79792	7.9854	8.24362	8.0437	7.94349	9.26301	9.05463	7.3729	8.60783	7.97584	8.97443	8.62257	7.44526	8.1928	8.33727	8.05573	8.66485	8.22332	9.04561	8.13071	8.61606	9.04146	8.49686	8.00349	9.106	8.54616	8.33867	8.57281
218168_s_at	ADCK3	aarF domain containing kinase 3	7.29688	6.83165	7.0162	6.91249	7.48636	7.49608	7.3224	6.91099	7.17664	7.32748	7.85072	7.55694	7.79819	7.54874	7.87261	7.49921	7.71672	7.37221	8.08018	7.8012	7.87012	7.09934	7.94269	7.94499	7.70707	7.12051	7.56054	8.29661	7.69494	7.70906	7.77034	7.0817	7.15855	7.22065	7.15556	7.18322	6.95598	7.63706	8.01193	7.28704	7.90859	7.88441	7.92696	8.36522	6.9236	8.36917	7.89182
220434_at	ADCK4	aarF domain containing kinase 4	6.15209	6.09829	6.18867	6.09123	6.14616	6.10725	6.18025	6.41514	6.21074	6.21241	6.2843	6.33569	6.26632	6.39251	6.21661	6.26298	6.30392	6.3502	6.25751	6.33304	6.11272	6.21397	6.17745	6.13622	6.09498	6.78649	6.19856	6.13846	6.0331	6.2133	6.68538	6.44418	6.32223	6.22033	6.22328	6.47863	6.39272	6.68422	6.27986	6.49033	6.10908	6.28112	6.23989	6.25547	6.13799	6.39391	6.43753
213245_at	ADCY1	adenylate cyclase 1 (brain)	6.11358	5.98774	6.88039	6.07978	6.32246	6.02992	6.39317	6.08295	6.24552	7.19127	7.09612	6.36221	6.74793	6.23171	6.37053	6.45463	6.51122	6.56499	6.12037	6.18249	6.82764	6.16296	6.71145	6.17177	6.06611	6.18147	6.09698	6.18333	6.0006	5.91729	6.29418	6.39359	6.17941	5.9575	5.95732	6.43312	6.95939	6.12145	6.5142	5.71272	5.97965	6.26201	5.84517	6.33088	5.96547	7.84261	6.0718
215340_at	ADCY1	adenylate cyclase 1 (brain)	6.50414	6.48754	6.51528	6.47489	6.72626	6.56687	6.47132	6.91925	6.99118	6.75819	6.61565	6.94646	7.03531	6.90523	6.94944	6.99872	6.95856	6.78308	6.46764	6.60234	6.52469	6.47152	6.42145	6.65319	6.33001	7.06384	6.54176	6.38003	6.25406	6.24671	6.52038	6.52591	6.51843	6.3646	6.06478	6.29579	6.22896	6.48457	6.41115	6.1907	6.43423	6.07769	6.11053	6.70533	6.46206	6.25922	6.38808
215348_at	ADCY1	adenylate cyclase 1 (brain)	7.01603	7.06131	7.23882	7.17061	7.32208	6.99027	7.08728	7.81986	7.09767	6.87811	6.8772	7.02782	6.95151	6.97453	6.80754	6.91241	6.97953	6.95408	7.14635	7.09264	7.02874	7.01474	7.0125	6.96982	6.94467	7.70545	7.22988	7.00459	6.8776	6.61548	6.97636	6.67637	6.74545	6.62577	6.60658	6.84603	6.63602	6.55779	6.67906	6.81396	6.90894	6.81037	6.83984	7.09888	6.88275	6.70602	6.62484
214547_at	ADCY10	adenylate cyclase 10 (soluble)	5.7753	5.7287	5.81337	5.65382	5.95055	5.73476	5.72414	5.81819	5.78575	5.7619	5.70972	5.80891	5.71862	5.86925	5.75841	5.83544	5.78608	5.75336	5.67507	5.68657	5.62593	5.63745	5.59025	5.6942	5.64152	5.71926	5.68492	5.60494	5.70184	5.56387	5.67156	5.5201	5.68492	5.49883	5.5686	5.52561	5.49202	5.76748	5.59239	5.68275	5.63294	5.67876	5.42805	5.75339	5.89138	5.76409	5.6024
217305_s_at	ADCY10	adenylate cyclase 10 (soluble)	6.05516	6.10012	6.21911	6.00339	6.16765	6.10784	5.93982	6.20921	6.07947	6.45258	6.35377	6.57649	6.56322	6.47927	6.46265	6.52897	6.52664	6.56439	6.20563	6.28025	6.26119	6.14588	6.24902	6.09458	5.98736	6.34398	6.24044	6.07816	6.09321	5.99753	6.03613	6.03991	6.07729	6.10827	5.87383	5.95092	6.09089	6.17355	6.08937	5.78706	5.93811	5.81382	5.94522	6.08928	6.03014	6.11358	5.9854
213217_at	ADCY2	adenylate cyclase 2 (brain)	6.37029	6.48087	6.28318	6.35355	6.47147	6.44666	6.22903	6.45843	6.6217	6.94669	6.73388	7.15717	7.10646	7.18451	7.11644	7.14228	7.04737	7.11133	6.41977	6.57972	6.4897	6.36447	6.57185	6.59104	6.32406	6.29733	6.49874	6.44033	6.29184	6.39591	6.58926	6.71596	6.60738	6.66677	6.54937	6.57822	6.74591	6.84056	6.56868	6.57485	6.60208	6.64898	6.34672	6.33323	6.65655	6.30565	6.6239
213219_at	ADCY2	adenylate cyclase 2 (brain)	5.96089	5.82331	6.06976	5.70028	5.98865	5.83746	5.78273	5.93514	5.99897	6.15436	6.0143	6.35595	6.13007	6.06807	6.18908	6.13746	6.22088	6.11018	5.84488	6.00429	5.95133	5.85015	5.85073	5.8986	5.82042	5.96636	5.94525	5.82832	5.88034	5.53262	6.07598	5.77844	5.70995	5.60913	5.86588	5.79488	5.63455	5.81792	5.8258	5.6535	5.72927	5.65407	5.75594	5.65553	5.5178	5.72854	5.83515
217687_at	ADCY2	adenylate cyclase 2 (brain)	6.3471	6.64444	6.49708	6.33408	6.41242	6.23022	6.42316	6.31427	6.73824	6.77231	6.5584	6.91826	6.92769	7.03471	6.82068	6.97571	6.83843	6.83034	6.49472	6.64979	6.51797	6.57171	6.54426	6.70914	6.32387	6.5676	6.28841	6.14745	6.27328	6.09664	6.08778	6.36796	6.01522	5.99025	5.80516	6.13761	6.05458	6.10023	5.7391	5.68761	6.1175	6.05692	6.14947	6.36755	6.07412	5.94009	6.01279
209320_at	ADCY3	adenylate cyclase 3	8.28415	7.97627	8.49285	7.77247	8.50703	8.15593	8.29687	8.83907	8.38872	8.31116	8.04835	7.77007	7.9116	8.1758	8.22944	8.06955	8.15627	7.83736	8.35971	8.22415	8.05903	8.48072	8.223	7.91739	8.37818	8.0578	8.36033	8.36763	8.22516	8.66155	8.44575	8.54321	8.42726	8.1901	8.04774	8.59656	8.01186	8.17594	8.36319	8.46303	8.20626	7.83844	7.75922	8.55869	7.77832	8.12936	8.07968
209321_s_at	ADCY3	adenylate cyclase 3	7.72137	7.22013	8.2026	6.72366	8.05148	7.34224	7.6803	8.34656	7.9723	8.28925	7.71101	7.79695	7.80213	7.95178	7.99192	7.8288	7.87751	7.72238	8.3259	7.96041	7.62546	8.15849	7.70338	7.23999	8.05095	7.73365	7.94365	8.21343	8.10915	8.89306	8.08242	8.44578	8.19975	8.04329	7.89175	8.2206	7.90828	7.74287	8.55338	8.46727	7.98807	7.69997	7.36182	8.0584	7.28695	7.42018	7.82498
209195_s_at	ADCY6	adenylate cyclase 6	7.73079	8.28017	7.93297	7.96737	8.22164	7.94351	8.15748	7.61023	8.03887	8.19992	7.92536	7.89455	8.23348	7.88917	7.89757	7.80246	7.98284	7.78125	7.80575	8.03442	8.06146	7.9288	8.15174	8.22382	7.57455	8.46599	7.78378	7.56619	8.5317	7.47083	7.70639	7.73158	7.82403	7.43762	7.48991	7.60977	7.79525	7.78142	7.43322	7.44643	7.64422	7.68622	7.51058	7.73894	8.47066	8.1071	8.1683
203741_s_at	ADCY7	adenylate cyclase 7	6.31837	5.80402	6.19163	6.6536	5.30364	5.60126	5.23329	5.07248	5.72666	6.19918	5.26191	5.46844	5.59724	5.49563	6.84724	6.92185	7.03867	6.86721	5.6797	6.23373	6.08425	6.2141	5.81354	6.38555	6.75177	5.07909	6.36974	6.20976	7.59282	5.53155	6.56649	6.93615	5.48413	6.37315	6.65226	5.9615	5.30311	5.80513	6.8674	5.39448	6.21767	5.93424	6.33381	5.81091	5.15937	5.66595	6.10692
206811_at	ADCY8	adenylate cyclase 8 (brain)	6.39352	6.35972	6.502	6.51292	6.50012	6.24051	6.51715	7.31113	6.33987	6.01293	6.05951	6.33237	6.12973	6.02962	6.23978	6.43386	6.26884	6.3009	6.03409	6.02134	5.81657	6.02296	6.03011	6.01264	6.15827	7.00333	6.21991	6.07608	5.94148	5.91172	5.96385	5.85813	6.01753	5.67922	5.87053	6.09562	5.70997	5.8543	5.76946	5.985	5.96673	5.7727	5.81957	5.76837	5.99021	6.00204	5.98727
204497_at	ADCY9	adenylate cyclase 9	6.37346	8.91929	6.44505	7.39829	7.49854	7.33571	5.70836	6.82614	5.9943	6.36826	6.56476	5.63585	6.56178	6.02614	5.99976	6.00403	6.91899	5.59611	5.71336	7.28295	6.16243	6.39321	6.61156	7.14214	6.10558	4.96544	5.88361	6.21272	5.73872	7.15168	6.70474	8.51692	7.55947	7.33222	6.47258	7.57206	6.99986	7.26965	8.81458	8.2632	6.4737	7.83708	8.11564	7.46604	7.51412	8.12141	7.78942
204498_s_at	ADCY9	adenylate cyclase 9	7.0386	7.60223	7.40105	7.28016	7.36532	6.78535	7.06216	7.34327	7.00666	7.09164	7.28856	7.37156	7.52528	7.28447	7.38823	7.26866	7.7011	7.29489	6.99421	7.54479	7.26788	7.1081	7.29876	7.36536	7.29794	6.92348	7.3661	7.09443	6.97962	7.12305	7.00678	6.90311	7.14624	6.95648	6.72338	7.06971	6.68659	6.74305	7.09246	7.23769	6.92088	6.75449	7.24242	7.07919	6.94118	7.14474	6.89324
215400_x_at	ADCY9	adenylate cyclase 9	7.16886	7.15188	7.00662	6.9935	7.22378	6.96436	7.01901	7.88404	7.18938	6.96109	6.88692	7.01521	7.01082	7.24733	6.96151	6.99638	6.97738	6.99409	7.07059	6.98995	6.98931	7.10379	7.13901	7.1439	6.99203	8.11251	7.15415	7.04652	6.93977	7.04552	7.00631	6.88141	7.01446	6.91191	6.76332	7.26958	7.15932	7.2705	6.98502	6.9093	6.98542	6.93361	6.88935	7.26006	7.31699	7.07177	6.92576
206281_at	ADCYAP1	adenylate cyclase activating polypeptide 1 (pituitary)	6.48669	6.94188	6.50746	6.42857	6.62873	6.50079	6.45444	6.56108	6.60703	6.87001	6.74122	6.86049	6.91321	6.89427	6.92942	6.82017	6.79149	6.80052	6.57167	6.56418	6.63001	6.6554	6.74126	6.66912	6.60799	6.52783	6.638	6.39627	6.44426	6.39877	6.57768	6.76066	6.73762	6.3748	6.36588	6.58896	6.75512	6.71221	6.5264	6.60515	6.74475	6.50312	6.55746	6.71143	6.46765	6.47549	6.66391
207151_at	ADCYAP1R1	adenylate cyclase activating polypeptide 1 (pituitary) receptor type I	6.48289	6.53921	6.66778	6.31053	6.62974	6.44912	6.50985	6.84746	6.80279	6.92255	6.86084	7.07146	7.03036	7.1489	7.07027	6.94023	7.07797	6.91239	6.54718	6.64782	6.42408	6.82929	6.5689	6.66654	6.62525	6.59162	6.62228	6.46921	6.43616	6.25346	6.30845	6.38417	6.26354	6.20117	6.02824	6.10996	6.24764	6.33899	6.33286	6.15633	6.39119	6.30777	6.49216	6.49952	6.06562	6.30154	6.40335
208030_s_at	ADD1	adducin 1 (alpha)	7.90061	7.99765	8.01934	8.52478	8.21487	9.30303	8.91735	8.20612	8.07344	8.08584	8.0734	7.60119	7.03117	7.97095	8.01877	7.56733	6.94025	7.58315	8.00594	7.70258	8.09667	8.2627	8.40788	8.82735	8.32508	8.38397	7.73661	7.84743	7.9814	8.7943	8.2898	8.4925	8.18479	9.53411	8.78085	9.15469	9.09095	8.6283	8.76582	8.68408	9.19642	9.14095	8.42101	8.98948	9.32164	8.85686	8.77812
214726_x_at	ADD1	adducin 1 (alpha)	8.84734	8.98816	8.94357	9.05816	9.16206	9.23844	9.39947	8.7809	9.12738	9.30905	9.05838	9.31865	9.3042	9.4955	9.26691	9.3283	9.25648	9.13789	9.37759	9.05069	9.31847	9.3304	9.38336	9.63332	9.48921	9.5024	9.09816	9.06641	9.23341	8.07939	8.18513	8.13918	8.28884	8.71929	8.11364	8.68204	8.49677	8.27249	8.46244	8.3799	8.42188	8.33162	8.2427	8.57822	8.49731	8.38436	8.16336
214736_s_at	ADD1	adducin 1 (alpha)	9.02225	8.93975	8.70233	9.51969	9.22934	9.9575	9.90504	9.41931	8.84851	8.72378	8.70797	8.16408	7.65651	8.62383	8.53731	8.17685	7.47551	8.4703	9.33161	8.77863	9.3453	9.62067	9.77409	9.99223	9.7445	9.60535	9.15398	9.22135	9.43366	9.69253	9.3597	9.37495	9.15804	10.3315	9.47244	10.0176	9.89971	9.46147	9.62079	9.52468	9.99715	9.98994	9.15563	9.75914	10.1966	9.55897	9.58222
205268_s_at	ADD2	adducin 2 (beta)	6.32779	7.73134	6.31874	6.05147	6.65741	6.12274	6.1641	6.59294	8.7023	6.58202	6.40459	6.69251	6.50478	6.76417	7.45588	7.19917	6.72925	6.59119	8.20524	7.48131	6.78614	6.30789	6.26748	6.28856	8.15471	6.55701	7.02492	7.85736	6.72102	9.3377	9.01627	6.47205	6.11825	5.86288	8.00279	6.23561	6.15613	8.4689	6.50994	7.24976	8.45655	7.74806	5.85276	6.24526	6.1916	6.82656	5.86919
206807_s_at	ADD2	adducin 2 (beta)	7.47392	7.39316	7.5491	7.2864	7.71095	7.56701	7.3799	8.14065	7.68361	7.33724	7.16502	7.54887	7.49738	7.33288	7.60622	7.52212	7.6673	7.47256	7.50887	7.35586	7.16717	7.41312	7.39178	7.48725	7.34239	7.93422	7.56561	7.12776	7.37389	7.48706	7.30261	7.41567	7.47557	7.16057	7.26334	7.64978	7.50759	7.70471	7.47856	7.42201	7.25731	7.33282	7.43975	7.68511	7.50477	7.72697	7.57914
201034_at	ADD3	adducin 3 (gamma)	7.53559	9.35957	8.44033	10.1737	5.20413	8.54286	7.54578	5.77861	7.74841	9.49509	8.54021	8.26105	7.16075	7.96037	8.81128	7.61036	7.60612	8.6881	8.08065	8.65895	8.92719	9.47888	8.89224	10.528	8.84227	9.03833	9.33132	8.55218	9.08918	9.2948	9.80012	6.47008	9.26018	8.99722	9.68297	9.11313	8.60768	7.13817	10.2149	8.68383	9.40832	9.95058	8.55836	8.44265	9.15901	10.3371	10.1013
201752_s_at	ADD3	adducin 3 (gamma)	7.8515	9.34495	8.69203	9.85347	6.81271	8.42007	7.73777	7.25951	8.02723	9.07547	8.21003	8.39369	8.04084	8.23038	8.47283	7.86222	7.86511	8.79177	8.22097	8.55537	9.06876	9.48058	8.92864	10.4951	8.93369	8.99763	9.13279	8.53853	8.98848	8.76948	9.23123	6.56455	8.8863	8.63872	9.22159	8.79386	8.06389	7.02873	10.0028	8.2638	8.89444	9.59492	8.27389	8.20123	8.64554	9.88399	9.71101
201753_s_at	ADD3	adducin 3 (gamma)	7.08303	9.13149	7.69131	9.56861	5.09157	8.04151	6.87489	6.34559	7.01414	9.00162	8.10394	7.69453	6.92312	7.62987	8.27806	7.11921	7.00475	8.3489	7.28891	7.87187	8.36127	8.89645	8.03056	9.87931	8.08676	8.23159	8.53197	7.62802	8.22798	9.03674	9.5304	6.67052	8.87908	8.62986	9.38634	9.1322	8.33331	6.86489	10.1515	8.39475	9.03184	9.6841	8.30825	8.58325	8.91636	10.3291	9.9411
205882_x_at	ADD3	adducin 3 (gamma)	8.10241	9.62281	8.46555	9.94463	6.95324	8.59184	8.06857	7.29902	8.222	9.46757	8.31914	8.52819	7.88034	8.50729	8.45304	8.16241	7.92787	8.99348	8.33194	8.83336	9.12753	9.46534	8.97858	10.4512	8.80396	9.06991	9.02166	8.66582	9.26244	9.19109	9.82399	6.90254	9.03505	8.96516	9.62736	9.12831	8.39344	7.20907	10.2645	8.7903	9.35003	9.78753	8.46966	8.83853	8.97773	10.5253	10.0735
207820_at	ADH1A	alcohol dehydrogenase 1A (class I), alpha polypeptide	5.87521	5.67558	5.83589	5.55065	5.73778	5.66429	5.53135	5.86484	5.90907	5.96585	5.77993	5.97775	6.01336	5.97066	5.87363	5.95582	6.01757	5.96544	5.69823	5.8146	5.60722	5.67454	5.70661	5.77371	5.65221	6.00511	5.72596	5.6907	5.63706	5.62455	5.72622	5.64637	5.38924	5.45118	5.36313	5.69924	5.36926	5.64436	5.43813	5.35671	5.31387	5.45295	5.52533	5.65016	5.4688	5.97477	5.57232
209612_s_at	ADH1B	alcohol dehydrogenase 1B (class I), beta polypeptide	5.9318	6.10013	6.23295	5.95808	6.12073	6.18339	6.07875	5.98419	6.30471	6.18151	6.03541	6.22343	6.3085	6.26483	6.2514	6.26568	6.38449	6.1304	6.10509	6.05406	6.03776	6.05385	5.92234	6.11274	5.99732	5.70974	6.06339	5.97834	5.94092	5.95012	6.05961	5.96996	5.86706	6.06648	5.98897	5.97942	5.93695	6.01273	5.95631	5.91769	5.9133	5.90597	6.01567	5.99172	6.04984	6.05587	6.05772
209613_s_at	ADH1B	alcohol dehydrogenase 1B (class I), beta polypeptide	4.94153	5.05854	5.07893	4.96815	5.11258	4.9595	5.05162	4.98121	5.09665	5.08407	5.0489	5.04952	5.11238	5.08161	5.05603	5.07643	5.11617	5.08379	5.02384	5.10673	4.9954	5.05252	5.09497	5.04649	5.0575	5.04087	5.00288	5.06823	4.96656	4.89454	5.02156	5.0859	5.00167	4.93605	4.94606	5.11056	4.80926	4.93313	4.92736	4.87165	4.96664	5.04972	5.0826	5.04737	5.14737	5.03217	5.00597
209614_at	ADH1B	alcohol dehydrogenase 1B (class I), beta polypeptide	6.11887	6.32471	6.39897	6.08005	6.2623	6.1177	6.1189	6.26595	6.62383	6.74584	6.73496	6.90606	6.86033	7.1892	6.85684	6.94878	6.80829	6.90511	6.41596	6.60606	6.52109	6.53196	6.41384	6.43872	6.48449	5.97548	6.52261	6.35416	6.37415	6.13109	6.12023	5.96998	6.18923	6.03194	5.81423	6.21275	5.9676	5.93037	6.06649	5.81336	6.00302	6.04957	5.95652	5.95124	6.08333	5.95128	5.83922
206262_at	ADH1C	alcohol dehydrogenase 1C (class I), gamma polypeptide	5.90218	5.79807	5.90379	5.71725	5.90705	5.7967	5.71348	6.08573	5.83607	6.04219	5.8334	6.16921	6.11701	6.15412	6.00611	6.2174	6.17362	6.12302	5.87795	5.91505	5.75098	5.83017	6.3655	5.78357	5.70745	5.91149	6.01132	5.79117	5.73067	5.69277	5.7744	6.08696	5.97685	5.9448	5.59737	5.8838	5.89472	5.7276	5.79066	5.68931	5.87333	5.74215	5.7089	6.0344	6.02122	5.88512	5.85026
208847_s_at	ADH5	alcohol dehydrogenase 5 (class III), chi polypeptide	10.2973	9.93335	11.3292	9.6823	10.0643	10.1695	10.1118	10.2419	9.75384	9.08241	10.3781	10.3031	9.679	9.52794	9.62206	9.98853	9.87674	9.80225	10.3198	10.3399	10.4325	10.4653	10.815	10.8598	10.1064	9.3413	10.0235	9.68557	9.78618	10.278	10.0123	10.2308	10.7032	10.5389	10.8044	10.6274	10.6221	10.1133	10.3534	10.5623	10.9387	10.1541	10.2675	10.9378	10.6951	10.4686	10.2096
208848_at	ADH5	alcohol dehydrogenase 5 (class III), chi polypeptide	7.73522	7.33885	9.60727	7.59436	8.10379	8.01202	8.03802	7.73951	7.78699	7.4277	8.62892	8.42392	8.00354	8.2513	8.29696	8.09103	8.70465	8.09751	8.11542	8.51097	8.40473	9.13322	10.1662	9.58718	8.20416	6.1285	8.25608	7.63873	8.37627	7.6818	7.89986	7.91642	9.27254	8.54577	9.29645	8.23731	9.61214	8.5881	8.44085	8.4383	9.02702	8.48503	8.05018	8.83408	9.44552	8.23438	8.38933
207544_s_at	ADH6	alcohol dehydrogenase 6 (class V)	6.12594	6.21455	6.19754	6.15037	6.25341	6.04695	6.19192	6.27138	6.41771	6.38247	6.20227	6.3479	6.36268	6.37883	6.30998	6.39693	6.45066	6.28844	6.0766	6.67738	6.16076	6.1793	6.26619	6.27301	6.1994	6.0734	6.17921	6.13915	6.11957	6.09609	6.2456	6.24534	6.02816	6.10932	6.06631	6.20634	6.09522	6.28335	6.15106	5.9974	6.16486	6.20767	6.26074	6.32635	6.20539	6.17308	6.1409
214261_s_at	ADH6	alcohol dehydrogenase 6 (class V)	7.13324	7.28502	7.30774	7.02577	7.40217	7.04155	7.06737	7.84352	7.46037	7.72953	7.41395	7.7033	7.60126	7.82187	7.65423	7.77656	7.6187	7.73715	7.21421	7.76749	7.19565	7.20061	7.33933	7.12656	7.12018	7.06903	7.32361	7.04273	7.19313	6.39489	6.62415	6.75668	6.60626	6.58277	6.20067	6.7894	6.46849	6.59839	6.72819	6.60931	6.64673	6.67473	6.38665	6.91389	6.70989	6.54563	6.68929
210505_at	ADH7	alcohol dehydrogenase 7 (class IV), mu or sigma polypeptide	5.988	6.02334	6.09814	5.75003	6.03277	5.89786	5.95347	6.09772	5.96509	6.18911	6.18633	6.37261	6.24585	6.39152	6.26061	6.24127	6.24962	6.2053	5.95046	6.13669	5.909	9.89274	6.74741	5.81924	5.93608	5.88546	5.91537	5.91975	5.89553	5.53899	5.75845	5.80424	5.83231	5.55668	5.62086	5.81074	5.74515	5.66199	5.81065	5.55825	5.65908	5.69814	5.88029	8.66941	5.7294	5.57432	5.638
217761_at	ADI1	acireductone dioxygenase 1	9.4785	8.37486	8.68528	10.384	9.827	8.41554	10.1555	7.93248	9.11542	7.82405	9.91587	8.66135	9.59045	9.68843	8.50717	8.47304	7.67999	8.85955	9.48336	8.64344	8.93865	8.99865	9.32249	9.94134	8.54558	9.40208	9.32619	9.07634	9.43646	10.1606	9.67577	8.5058	9.04436	8.6938	9.27264	8.75737	8.26925	9.52673	10.0027	9.3939	9.42269	10.4434	9.87138	9.97752	8.17891	9.7899	8.60951
207175_at	ADIPOQ	adiponectin, C1Q and collagen domain containing	5.50924	5.42494	5.53639	5.51558	5.57168	5.36819	5.35999	5.65516	5.55024	5.54871	5.57358	5.63089	5.63719	5.65345	5.56313	5.64489	5.54313	5.57815	5.46445	5.43602	5.39792	5.5156	5.45143	5.47858	5.53755	5.55003	5.4913	5.36796	5.46404	5.51684	5.63856	5.86518	5.55709	5.88893	5.35951	5.54399	5.71857	5.6138	5.82123	5.46568	5.48539	5.64925	5.72979	5.69439	5.70735	5.9702	5.719
217748_at	ADIPOR1	adiponectin receptor 1	10.4156	9.81429	9.7506	10.4649	10.6906	9.69909	9.9637	10.1315	9.22376	9.9254	9.90253	9.87593	9.60384	9.75276	9.2357	9.95408	9.31402	9.71782	9.90768	9.31832	9.93405	9.27937	9.23965	8.76908	9.46765	10.0653	9.85371	10.0837	9.51815	8.76751	9.24982	9.24865	9.25175	9.40244	9.57996	9.20979	9.21248	8.14597	9.17698	8.87182	9.11562	8.60516	8.64488	10.5038	10.2902	8.71439	9.34133
201346_at	ADIPOR2	adiponectin receptor 2	10.1049	8.41458	9.87488	10.1788	9.5773	9.98593	9.82877	9.85378	10.2801	9.79079	9.51249	9.47367	9.28317	9.58026	9.76143	9.61599	8.98524	10.3288	9.70819	9.89342	9.96095	9.31601	9.55932	10.156	10.1686	10.547	10.3614	9.95846	10.0476	10.0593	11.0474	10.6878	10.9498	10.8094	10.4046	10.6867	10.0053	10.26	10.1114	9.91084	10.3072	10.4951	10.3795	9.77276	9.73802	10.5365	10.4661
204119_s_at	ADK	adenosine kinase	11.5267	10.54	10.2144	11.5969	10.7648	10.6063	10.8867	10.8687	10.6721	10.2987	10.789	9.77841	9.19177	10.6729	9.96649	9.63446	11.0763	10.7886	10.7867	9.14016	10.5044	10.6652	10.9121	9.80192	10.4974	9.64711	11.4978	10.6612	10.9183	10.8544	9.94698	10.3169	10.5661	10.9785	10.1672	10.7997	9.96412	10.6981	10.2009	10.8648	10.6188	11.0689	9.80505	11.1939	11.3466	10.9617	11.1125
204120_s_at	ADK	adenosine kinase	6.69921	6.25577	6.17705	6.87887	6.00674	6.56486	6.63529	6.0611	6.37065	7.20883	7.7006	6.71934	6.3467	7.47885	6.67034	6.58502	8.07091	7.85642	6.47184	5.78032	6.31127	6.26013	6.32459	5.96866	6.05467	5.69813	6.62938	6.34904	6.58501	6.35675	5.91592	5.89946	6.09373	6.4431	5.81268	6.13617	6.09518	6.37689	5.91182	6.40167	6.09138	6.28969	6.01268	6.07182	6.50992	6.10724	6.37327
202912_at	ADM	adrenomedullin	9.03922	8.73087	9.79001	9.5221	8.92941	11.1372	9.42162	9.88294	9.84627	10.1587	8.36295	10.8387	8.59125	11.7466	7.36212	10.5379	10.6222	9.88488	8.60446	7.78372	9.69822	11.7672	10.7541	6.51644	6.80585	10.0668	10.3613	8.5687	10.6526	10.5705	8.40795	9.9827	11.0414	10.4716	10.4315	12.0083	11.1197	10.614	10.0976	10.867	8.0979	10.5143	10.5673	11.6412	11.8653	8.68537	11.3099
220538_at	ADM2	adrenomedullin 2	7.93991	8.11367	7.76884	7.88092	8.10074	7.84526	7.89097	8.37355	7.95042	7.90166	7.63971	8.05117	7.88354	8.01742	7.91549	7.89127	7.92562	8.03188	7.94589	8.10151	7.81265	8.06571	7.98441	8.03563	7.99344	8.50718	8.07366	7.97131	7.90251	7.67567	7.88517	8.112	7.95254	7.84459	7.64205	8.06592	7.86985	7.90283	7.8154	7.77636	7.68423	7.7684	8.01655	8.24973	7.98782	7.86	8.02045
201773_at	ADNP	activitydependent neuroprotector homeobox	8.86154	8.87068	9.52797	8.70168	8.17141	9.0669	8.83423	8.42259	8.39745	10.0119	9.71011	8.91221	8.41185	8.12143	8.68999	8.68382	8.62163	9.23694	9.42326	8.79014	9.37506	8.72721	8.89742	9.33742	8.77548	7.6668	9.21568	9.62088	9.22307	9.89991	10.0188	9.70833	9.98297	9.44963	9.94397	9.78815	10.125	9.73274	9.82055	9.78604	9.74402	9.5382	9.32752	9.42967	10.0367	9.48722	9.83228
203321_s_at	ADNP2	ADNP homeobox 2	8.21174	8.35148	9.48957	7.60622	7.60158	8.76281	8.56532	8.48688	8.42512	7.64595	7.9461	7.99136	7.8859	8.28623	7.81045	8.6902	7.688	8.2178	8.33631	8.37099	8.36859	8.63838	8.91983	8.39956	8.2831	8.11247	8.29352	8.35722	8.59605	7.64095	9.28536	8.46279	9.15923	8.85346	8.76676	8.89219	8.84241	9.04755	8.91657	9.10836	8.83782	8.75486	9.19712	8.57154	8.99316	8.73788	8.48215
203322_at	ADNP2	ADNP homeobox 2	8.96571	8.98247	9.45302	8.37521	8.54469	9.07602	9.24628	8.99022	8.9921	8.75451	8.66516	8.77684	8.82787	9.13127	8.58395	9.07919	8.41917	8.93336	8.98353	8.9931	8.9807	8.93673	9.27878	8.73228	9.01752	8.70146	9.56134	9.13358	9.3153	8.20457	9.18765	8.86493	9.25125	8.87932	8.34646	8.43755	9.06134	8.84033	8.59738	8.98513	8.77801	8.32361	9.02153	8.39613	9.0756	8.17913	8.41037
212500_at	ADO	2aminoethanethiol (cysteamine) dioxygenase	7.11011	7.91198	7.15163	6.80647	6.75748	6.96379	7.18698	7.00476	6.89006	7.38561	7.23666	7.09732	7.00354	7.0809	7.41236	7.05637	6.94662	6.94075	7.26277	6.85525	7.13738	7.16992	7.28536	7.38314	7.18807	6.91507	7.1136	7.23975	7.32564	8.19988	8.83303	8.65687	8.33933	8.05784	7.50501	7.69963	9.15858	8.22023	8.45851	8.15438	8.29561	8.35117	9.19695	7.97196	8.89959	8.48646	7.84517
212502_at	ADO	2aminoethanethiol (cysteamine) dioxygenase	9.11523	9.43175	8.83516	8.17841	8.32557	8.46286	8.74528	8.34238	8.75225	8.44947	8.50393	8.82904	8.72739	7.96758	8.37333	8.20307	8.0945	8.22364	9.0215	8.79445	8.68679	8.83266	8.91019	8.8232	8.68399	6.92698	8.57312	9.43283	8.65977	9.13732	9.57058	9.38927	9.13191	8.94931	8.51982	8.2386	9.39241	9.05046	9.20302	9.12161	9.26307	9.16153	9.8701	8.63581	9.39778	8.7668	8.7625
205481_at	ADORA1	adenosine A1 receptor	6.95964	7.35194	7.20334	6.99156	7.5735	6.96065	7.12898	7.60668	7.3148	7.30265	6.98857	7.41907	7.81611	7.50066	7.17382	7.36147	7.14684	7.32014	6.99929	7.42488	7.0487	7.02068	6.98311	8.00526	7.03588	7.46739	7.08712	6.94577	6.99441	6.47682	6.39717	6.38424	6.42924	6.54115	6.474	6.45791	6.31567	6.43029	6.27055	6.46975	6.18336	6.30762	6.46573	6.84055	6.4538	6.5379	6.25889
216220_s_at	ADORA1	adenosine A1 receptor	7.76689	8.26105	8.00489	7.97276	8.23976	7.75156	8.25611	8.04027	8.25066	8.00945	7.82042	8.07058	8.10345	8.21918	7.9499	8.09911	8.01816	7.97841	7.76573	8.02598	7.85899	7.99482	7.82915	8.13445	7.98617	8.06299	7.90507	7.76745	7.89485	7.07022	7.13656	7.14321	7.17085	7.06586	7.15803	7.19606	7.145	7.11516	7.21205	6.9061	7.05327	7.27073	7.01793	7.32746	7.61317	7.29327	7.07668
205013_s_at	ADORA2A SPECC1L	adenosine A2a receptor sperm antigen with calponin homology and coiledcoil domains 1like	6.56415	6.63605	6.77585	7.55014	6.71086	6.27354	6.56208	6.77179	6.64773	7.06856	6.56085	6.64223	6.7198	6.77692	6.55303	6.54428	6.72476	6.68281	6.63229	6.74733	6.64266	6.72479	6.72526	6.95999	6.53822	6.89651	6.81366	6.76167	6.61457	6.8524	6.81647	7.03896	6.77535	6.61722	6.8189	6.64365	6.71208	6.86416	7.19902	6.67695	6.54694	6.85582	7.05914	6.87183	6.98879	6.80756	6.84103
205891_at	ADORA2B	adenosine A2b receptor	9.80461	9.59349	9.22246	7.829	8.13242	9.45624	8.82394	9.5728	10.0266	10.2184	9.3302	8.52401	6.7018	9.78042	10.5947	8.92698	7.52907	10.0616	9.88601	7.49915	9.68524	9.22623	9.64019	6.56742	11.0006	7.25895	9.73053	10.1767	9.51961	9.96829	9.59609	10.088	11.3021	9.83673	11.6085	11.0024	10.7989	9.915	9.88524	10.0855	10.5994	11.1486	9.4653	9.80717	8.08371	9.55041	9.50578
206171_at	ADORA3	adenosine A3 receptor	6.85025	7.1846	7.22681	6.92408	7.32408	6.85998	6.80344	7.20063	7.37003	7.13102	7.09245	7.47769	7.41287	7.42432	7.36064	7.40006	7.35578	7.29044	6.93451	7.03039	6.70905	6.92796	6.79829	7.03519	7.07894	6.58165	6.88577	6.65016	6.83381	6.53402	6.47959	6.42382	6.361	6.25126	6.44674	6.40122	6.33758	6.34793	6.56024	6.13659	6.22147	6.484	6.53417	6.46289	6.52495	6.4203	6.31269
220980_s_at	ADPGK	ADPdependent glucokinase	9.28153	9.29074	9.31726	8.9751	9.05934	9.22136	9.5868	9.33833	8.8873	9.05571	9.34241	9.26252	9.37039	9.27369	9.56876	9.32939	8.88323	9.63911	9.09572	9.67685	9.00767	8.99237	8.83723	8.98905	9.64571	8.65743	9.52024	9.33247	9.22403	9.39977	9.17686	9.25087	9.27727	9.3571	9.52364	9.02011	9.29416	8.82719	9.05447	9.7428	9.16299	9.56463	9.33316	9.1643	9.29954	8.94168	9.54883
207863_at	ADPRH	ADPribosylarginine hydrolase	6.65215	6.72068	6.82933	6.35092	6.70255	6.54958	6.43639	7.11361	6.78321	6.88907	6.64867	6.91333	6.94607	7.02098	6.80098	6.89394	7.02318	6.78225	6.54833	6.7836	6.77707	6.52366	6.58283	6.80165	6.65836	7.0474	6.66024	6.71003	6.53606	6.38569	6.62252	6.40793	6.57132	6.75011	6.47114	6.64406	6.48469	6.72206	6.62615	6.64529	6.67161	6.61827	6.64141	6.63878	6.65013	6.60631	6.63985
211489_at	ADRA1A	adrenergic, alpha1A, receptor	6.41739	6.37938	6.38949	6.40045	6.57787	6.35593	6.31924	6.35635	6.52983	6.5947	6.57069	6.71552	6.72983	6.6421	6.56475	6.58266	6.64509	6.56082	6.31999	6.42984	6.42032	6.37191	6.46853	6.48486	6.44693	6.74982	6.32806	6.37997	6.34935	6.2549	6.24493	6.21884	6.11224	6.04125	6.04754	6.19666	6.21734	6.241	6.26261	6.15412	6.30802	6.11224	6.23885	6.42266	6.35713	6.49504	6.222
211490_at	ADRA1A	adrenergic, alpha1A, receptor	5.53193	5.55546	5.72471	5.62469	5.63968	5.46759	5.59223	6.01767	5.67826	5.57523	5.52243	5.678	5.70791	5.70172	5.62739	5.64469	5.70131	5.64921	5.70071	5.72767	5.64919	5.79955	5.66981	5.7114	5.74683	6.64561	5.67211	5.69832	5.62523	5.69278	5.69898	5.74725	5.86613	5.55478	5.52503	5.76064	5.41934	5.73695	5.74045	5.84163	5.56314	5.63745	5.8007	5.65709	5.73411	5.67027	5.68536
211491_at	ADRA1A	adrenergic, alpha1A, receptor	5.98041	6.16389	6.14977	6.06113	6.16843	6.05239	6.22494	6.27065	6.12249	6.11052	6.051	6.10911	6.12755	6.10569	6.17774	6.16774	6.11514	6.16336	5.99965	6.03159	6.03685	5.95339	6.09052	5.96711	6.04969	6.21404	6.10483	6.06655	5.98273	5.86897	5.92899	5.94721	6.17932	5.92118	5.94586	5.95897	5.91635	5.92161	6.24917	5.89627	5.9268	6.07599	5.9603	5.94106	6.13218	6.01595	6.15396
211492_s_at	ADRA1A	adrenergic, alpha1A, receptor	5.94305	5.85188	6.02592	5.80811	6.06321	5.89371	5.86691	6.08761	6.03062	6.12459	6.08805	6.14215	6.17371	6.16392	6.10698	6.12081	6.19037	6.1477	5.90184	5.93884	5.90117	6.01918	5.93323	5.97683	5.81888	6.31869	5.95831	5.90496	5.9194	5.66806	6.24153	5.97096	5.97617	5.83363	5.696	6.11713	5.69853	5.98576	5.77856	5.9616	5.95043	5.79136	5.90481	6.09465	6.09556	5.94205	5.87977
207589_at	ADRA1B	adrenergic, alpha1B, receptor	6.49981	6.481	6.76558	6.50862	6.52525	6.31245	6.49356	6.80221	6.52235	6.26696	6.23244	6.38282	6.39748	6.43817	6.19855	6.30274	6.30571	6.32765	6.43181	6.61456	6.49347	6.42157	6.59296	6.62935	6.56185	6.93063	6.48619	6.47204	6.36886	6.44588	6.52173	6.37713	6.441	6.52331	6.471	6.54966	6.58481	6.40211	6.77742	6.4155	6.50401	6.46717	6.46153	6.95666	6.72017	6.65244	6.55179
210960_at	ADRA1D	adrenergic, alpha1D, receptor	6.28243	6.34706	6.45673	6.36207	6.4277	6.33533	6.37248	6.77886	6.42148	6.37167	6.29989	6.38931	6.42786	6.3794	6.30942	6.36934	6.36405	6.36765	6.30166	6.36452	6.4261	6.33545	6.30117	6.3706	6.2967	6.78355	6.33568	6.15293	6.24086	6.09127	6.28165	6.21406	6.10211	6.13366	5.93485	6.63214	5.91077	6.01856	6.31583	6.20455	6.06208	6.11188	6.11201	6.57334	6.25613	6.34237	6.45976
210961_s_at	ADRA1D	adrenergic, alpha1D, receptor	6.66585	6.6138	6.80111	6.62082	6.82293	6.74371	6.80095	7.15714	6.76305	6.41091	6.46615	6.43938	6.52636	6.66169	6.48873	6.59595	6.5423	6.5025	6.42099	6.4622	6.33118	6.45558	6.34567	6.4043	6.33158	8.17228	6.40091	6.23602	6.25717	6.2695	6.38878	6.38118	6.53144	6.40656	6.09703	6.36397	5.99338	6.38414	6.32325	6.35998	6.47358	6.44276	6.39999	6.9785	6.37729	6.4919	6.74331
209869_at	ADRA2A	adrenergic, alpha2A, receptor	6.11388	6.28328	6.03571	6.128	6.26664	6.1615	6.1442	6.4225	6.31604	6.47176	6.22849	6.33411	6.49804	6.43975	6.51232	6.53874	6.62485	6.5408	6.10714	6.10957	5.89243	6.12293	6.08303	6.20669	6.079	6.14031	5.99114	6.00169	5.96461	5.80938	6.0822	5.81606	5.94837	6.05489	5.47069	6.04599	6.00553	5.89534	5.90172	5.68203	5.7842	5.86925	5.98586	5.97225	5.96361	6.14431	5.99172
208544_at	ADRA2B	adrenergic, alpha2B, receptor	7.42449	7.52898	7.46777	7.44385	7.66946	7.2455	7.51425	7.74625	7.44422	7.71025	7.37931	7.61311	7.65746	7.79359	7.54656	7.61536	7.68397	7.52872	7.38152	7.6726	7.46058	7.47412	7.40742	7.62417	7.57105	7.67583	7.72041	7.46861	7.43944	7.1385	7.09034	7.26467	6.89516	7.28813	6.89486	7.54828	7.16463	7.17817	7.21028	7.09837	7.05376	7.29912	6.92307	7.54669	7.27276	7.36089	7.23619
206128_at	ADRA2C	adrenergic, alpha2C, receptor	7.54496	7.45509	7.67863	7.95721	7.93321	7.25945	7.62494	8.30245	7.56346	8.18385	7.91043	7.98434	7.90144	7.96863	7.95449	7.97346	8.03327	7.95867	7.36201	7.68848	7.34144	7.51575	7.30021	7.49668	7.37489	8.10522	7.54637	7.4147	7.40125	6.58425	6.75357	6.91257	6.99692	6.7268	6.759	6.81556	6.50096	6.93134	6.94335	6.65849	6.71354	6.67762	6.58084	7.31014	6.87183	7.2344	6.92844
208214_at	ADRB1	adrenergic, beta1, receptor	5.76243	5.68415	5.78544	5.70091	5.80753	5.63339	5.78908	6.19935	5.71364	5.56475	5.56443	5.6465	5.6529	5.63239	5.596	5.66166	5.73318	5.54312	5.54044	5.63894	5.60272	5.49481	5.58721	5.55902	5.68928	6.70196	5.6341	5.5914	5.62088	5.69824	5.4883	5.6032	5.83662	5.55241	5.32432	5.86859	5.40116	5.64481	5.55776	5.42172	5.51566	5.74773	5.52199	5.83599	5.61467	5.66308	5.83756
206170_at	ADRB2	adrenergic, beta2, receptor, surface	9.41305	7.37233	9.09271	5.99295	9.15827	7.46534	7.31163	9.6719	7.83144	7.45715	7.32159	7.96017	6.48124	8.63828	8.08851	6.7491	7.09396	7.91111	9.11881	6.40968	6.93453	7.46005	6.68908	6.12217	7.62801	5.87766	10.111	7.84372	5.92335	5.78931	7.23822	7.27242	10.6888	9.45035	9.75153	10.0231	9.2409	8.15865	6.83278	9.87776	8.46752	7.77767	5.99073	9.77987	7.73623	5.83537	8.39718
206812_at	ADRB3	adrenergic, beta3, receptor	6.90918	6.85424	6.96811	6.58083	6.8048	7.03352	6.62787	6.91493	7.00982	6.82441	6.75123	6.93095	6.95688	7.10457	7.04852	7.06726	7.15926	7.09578	6.73406	6.95518	6.75142	6.91814	6.82629	7.01677	6.89814	7.05931	6.7991	6.6733	6.73002	6.88831	6.80621	6.84156	7.02179	6.72607	6.56604	6.93889	6.7115	6.68669	6.73264	6.63126	6.70484	6.81887	6.74685	6.74724	6.84942	6.94462	6.87567
217303_s_at	ADRB3	adrenergic, beta3, receptor	6.5724	6.51593	6.72619	6.51814	6.69743	6.60206	6.5799	6.91789	6.61122	6.66104	6.62573	6.81181	6.83429	6.73513	6.70382	6.87965	6.77388	6.74717	6.69705	6.74914	6.62747	6.65044	6.66464	6.81919	6.627	7.15036	6.72911	6.5458	6.55231	6.82184	6.9052	6.82228	6.89431	6.84125	6.89109	6.96307	6.91235	6.89133	6.6841	6.72185	6.83449	6.77345	6.84777	7.13164	6.9105	6.76909	7.06312
201401_s_at	ADRBK1	adrenergic, beta, receptor kinase 1	8.84228	7.78534	7.65965	7.85768	8.22715	7.6262	8.12354	8.35708	7.70849	8.51752	7.84896	7.30278	7.3723	7.72849	7.57175	7.8724	7.32887	8.45411	8.79575	7.87244	8.8776	7.60559	7.64933	7.30183	7.95521	10.8345	9.26409	8.67743	8.04903	8.10265	8.02399	7.80285	8.26442	7.76312	8.22368	7.94416	7.34733	7.46318	7.29128	7.81585	7.9384	7.47728	7.87842	7.79847	8.14521	7.4026	7.73404
201402_at	ADRBK1	adrenergic, beta, receptor kinase 1	7.80662	7.75488	8.0344	7.7502	8.16358	7.72257	7.91227	8.11864	8.13551	8.05588	7.90779	8.12612	8.15116	8.24696	8.13133	8.15234	8.13783	8.06344	7.90299	7.96056	8.02699	7.95643	7.93214	8.00497	7.87718	8.06641	8.02212	7.85272	7.90951	7.55734	7.54221	7.40392	7.5516	7.36933	7.37256	7.48245	7.61199	7.47857	7.59109	7.40965	7.45068	7.49836	7.60762	7.63305	7.41619	7.76432	7.47534
38447_at	ADRBK1	adrenergic, beta, receptor kinase 1	9.42811	9.46992	9.72245	9.15781	9.80693	9.30503	9.28094	9.90159	9.7626	9.81835	9.68239	10.0106	9.90793	10.0225	9.82485	9.81863	9.87445	9.82014	9.37252	9.42203	9.49416	9.36556	9.46238	9.51251	9.36958	9.53197	9.47845	9.08072	9.27022	8.41095	8.76233	8.71808	8.64482	8.57152	8.37512	8.71642	8.63123	8.65103	8.50929	8.55128	8.46011	8.47106	8.51995	8.77567	8.67306	8.76469	8.60257
204183_s_at	ADRBK2	adrenergic, beta, receptor kinase 2	6.42303	7.0412	6.89312	7.34499	6.5531	6.58521	6.55775	6.34341	6.89483	6.5554	6.54171	6.82471	6.56681	6.60667	6.54354	6.97277	6.54042	6.89226	7.07398	7.14192	6.74403	7.09963	7.05976	6.5592	6.68252	6.23454	6.96836	6.95925	6.71255	7.91364	6.50582	6.99981	7.06488	7.02142	6.84996	6.91104	6.8422	6.86556	6.70699	6.96823	6.65294	6.92714	6.72309	7.22367	6.64306	6.95059	6.69121
204184_s_at	ADRBK2	adrenergic, beta, receptor kinase 2	6.44126	6.72999	6.63135	6.50361	6.41135	6.26015	6.49379	6.41713	6.8088	6.77417	6.62559	6.84749	6.8225	6.94533	6.72529	7.26274	6.79726	6.9696	6.61262	6.44008	6.37673	6.58109	6.43112	6.3209	6.22559	6.18704	6.76774	6.42851	6.38277	6.76962	6.05743	6.66342	6.60996	6.38275	6.29201	6.41727	6.73073	6.2804	6.42396	6.25519	6.12614	6.51086	6.37596	6.38097	6.24288	6.34434	6.11443
201281_at	ADRM1	adhesion regulating molecule 1	9.93616	9.99473	10.0853	10.117	9.69857	10.1995	9.99597	10.3843	10.3233	9.72637	9.94683	10.2701	9.25185	9.60332	8.82386	9.64845	8.51111	9.90824	10.4628	10.4043	9.85048	9.61556	9.79241	9.72972	10.2265	10.0174	10.2591	10.8251	10.782	10.6736	10.7609	10.2306	10.4372	10.4534	10.2677	10.2686	10.3822	9.8618	10.0431	10.9484	10.4925	10.5405	9.89627	10.0028	10.3811	9.6894	9.99108
202144_s_at	ADSL	adenylosuccinate lyase	10.0527	9.67317	10.4386	8.85125	8.80238	10.065	9.53574	10.5936	10.9323	9.50373	9.59449	10.2767	9.61758	9.84751	10.1602	9.33045	10.2457	9.98827	10.2644	10.6436	9.18382	9.92599	9.56567	10.4861	10.4139	9.36227	10.1894	10.4489	10.2013	11.281	10.703	10.7647	10.3428	10.601	10.3943	9.61088	9.82881	11.2967	10.9747	11.3556	10.1457	10.593	10.4983	9.89357	9.64242	9.66816	10.0938
210250_x_at	ADSL	adenylosuccinate lyase	9.37257	8.78825	9.76577	8.27262	8.21522	9.10631	8.8134	10.1047	10.0983	8.91282	8.82097	9.50763	8.88087	8.93225	9.27145	8.63375	9.4773	9.45691	9.53384	9.87027	8.62764	9.54625	8.97537	9.58984	9.64743	8.65343	9.42336	9.65735	9.53477	10.6248	9.88591	9.94385	9.62111	9.90558	9.53607	8.86014	9.13111	10.4999	10.2102	10.7006	9.403	9.67248	9.84445	9.27207	9.1722	8.84449	9.40369
221761_at	ADSS	adenylosuccinate synthase	9.60567	8.93465	9.28382	8.90137	8.1456	8.79903	9.0131	8.83944	8.43602	8.4503	9.02522	8.71811	8.61421	8.98932	8.41057	8.92345	8.5571	9.20315	9.47227	9.14259	9.71935	8.87141	10.124	8.3123	8.59751	8.92091	9.37307	9.17721	8.93027	8.107	8.48295	8.13047	8.65002	8.19116	8.96636	8.10204	8.10512	8.04395	9.19875	8.30359	8.59589	8.74367	8.05446	8.6207	8.4215	8.45567	8.52663
201792_at	AEBP1	AE binding protein 1	7.62188	8.14586	9.17015	7.96334	8.35867	7.72691	8.06962	8.16005	8.23306	7.90918	7.69846	8.04524	7.93673	7.94664	7.89068	8.0396	7.98396	7.81571	7.6752	7.76739	7.59606	7.63417	7.65609	7.56031	7.57727	8.28302	7.68082	7.66234	7.59553	7.44139	7.66975	7.73239	7.52944	7.59991	7.56932	7.59293	7.37145	7.49118	7.62883	7.76422	7.64252	7.7189	7.2833	7.73116	7.65732	7.44016	7.63106
219361_s_at	AEN	apoptosis enhancing nuclease	8.5761	8.40603	8.65924	9.13116	8.1611	8.71061	8.54098	9.43657	8.62777	7.97202	7.87247	8.42431	8.59205	8.29578	8.05036	8.09245	7.98783	8.24389	8.44789	8.86169	8.27399	8.30716	8.19827	8.15305	8.71305	7.68972	8.53748	8.71999	8.22649	8.26447	8.60426	8.03184	8.29311	7.89273	7.89345	7.84872	8.82788	7.82179	8.36847	8.55983	7.96363	9.21833	7.86735	8.00954	7.99869	7.64449	7.8164
217729_s_at	AES	aminoterminal enhancer of split	9.3826	9.74373	10.0914	9.51816	9.76976	9.55218	10.2899	9.43208	9.53515	9.02337	8.95838	9.04493	8.73388	8.33208	8.67613	8.55025	9.08103	8.80391	9.76466	9.64443	9.38126	9.68955	9.28058	9.77962	9.52113	10.277	8.08639	9.69133	9.40056	9.12989	8.70952	9.15934	8.70122	8.99355	9.75031	9.30911	9.43776	9.4405	9.71154	9.43191	9.39682	8.11011	8.69507	9.7139	9.51333	9.26137	8.9672
203563_at	AFAP1	actin filament associated protein 1	5.32222	5.56493	5.85012	5.34604	5.11852	5.57383	5.18285	5.40093	5.37515	5.79468	5.09717	5.1982	5.35759	5.75773	6.84569	5.12721	5.50975	5.35004	5.55911	5.53188	5.5647	5.23365	5.37735	5.11297	5.69146	5.20695	5.4074	5.16338	5.51042	5.51453	5.51332	5.42807	5.3615	5.73224	5.96444	5.56718	5.61549	5.40907	5.74472	5.5167	5.73646	5.62655	5.45658	5.45335	5.23158	5.54098	5.54584
201924_at	AFF1	AF4FMR2 family, member 1	7.82961	8.23625	7.08172	8.60224	8.00325	8.60708	6.86511	5.95675	6.15339	6.54911	7.25044	6.65204	7.1258	6.62632	6.38218	7.00921	7.87381	6.71043	7.9927	7.18962	7.84599	7.70028	7.79286	11.0092	7.27285	9.37575	7.92301	7.18273	8.20205	8.57651	8.29823	8.60609	8.79956	8.85539	8.69417	8.11737	9.37922	7.91742	8.48024	8.65813	7.95843	9.31153	8.74081	8.44779	8.06109	8.88532	8.69504
211826_s_at	AFF1	AF4FMR2 family, member 1	6.55875	6.43452	6.6152	6.4133	6.47582	6.17953	6.60285	6.81788	6.45279	6.32571	6.24543	6.50683	6.38165	6.41356	6.24799	6.37946	6.4177	6.44995	6.56849	6.34093	6.42212	6.39776	6.37828	7.20079	6.4274	6.95976	6.51105	6.40541	6.59737	6.32299	6.47745	6.51482	6.2936	6.39858	6.09817	6.3006	6.20716	6.4659	6.51722	6.19723	6.43472	6.10255	6.271	6.15432	6.24645	6.43499	6.37436
215451_s_at	AFF1	AF4FMR2 family, member 1	6.62658	6.6859	6.92399	6.40054	6.84718	6.49363	6.55714	7.11305	6.73236	6.80625	6.85155	7.03281	7.23427	7.10024	7.10718	7.05681	7.3083	7.1078	6.56172	6.84468	6.94069	6.68515	6.85347	7.26283	6.69233	7.18625	6.88095	6.35509	6.65779	6.05882	6.5262	6.3995	6.45531	6.20876	6.05531	6.18206	6.21348	6.32847	6.15269	6.22851	6.29979	6.221	6.16581	6.79123	6.33791	6.45395	6.5722
206105_at	AFF2	AF4FMR2 family, member 2	7.27847	7.44657	7.62634	7.0976	7.63995	7.35881	7.23582	7.04287	7.60395	8.13398	7.81921	8.26261	8.38389	8.20124	8.22129	8.1964	8.41591	8.18736	7.53361	7.86672	7.68857	7.82063	7.80005	7.90807	7.50654	7.19004	7.74983	7.34433	7.51424	6.88597	7.10089	7.1836	6.81834	6.90757	6.56394	6.85231	6.97426	7.07275	7.06144	6.69724	6.91705	6.88762	6.7792	7.05277	6.84432	6.91892	6.87623
210957_s_at	AFF2	AF4FMR2 family, member 2	6.23301	6.37011	6.22864	6.18167	6.55117	6.12361	6.40938	6.2962	6.44176	6.72019	6.63338	6.71298	6.66741	6.77292	6.69322	6.77405	6.70486	6.64648	6.26835	6.40734	6.38434	6.13566	6.33182	6.24658	6.25184	6.36103	6.36974	6.21388	6.18213	6.25487	6.33249	5.99635	6.20826	6.10796	6.04216	6.62683	5.8907	6.41207	6.23992	6.28219	5.96246	6.1889	6.26659	6.04452	6.06284	6.30793	6.01815
216364_s_at	AFF2	AF4FMR2 family, member 2	6.66575	6.74522	6.86348	6.61879	7.03007	6.63604	6.45949	6.83464	6.82891	6.79493	6.695	7.00643	6.89242	6.98982	6.77608	6.83218	6.81945	6.90831	6.72879	6.75952	6.69306	6.66288	6.80148	6.75095	6.69926	6.70773	6.66757	6.40084	6.66898	6.36908	6.47803	6.59098	6.24605	6.51635	6.19265	6.32055	6.33384	6.53843	6.48134	6.20555	6.25678	6.33044	6.71074	6.51948	6.22624	6.79532	6.32225
205734_s_at	AFF3	AF4FMR2 family, member 3	6.60137	6.56994	6.42055	6.81138	6.69503	6.46348	6.75265	7.41705	6.68674	6.50791	6.37143	6.42891	6.31591	6.5795	6.33085	6.34881	6.36723	6.37402	6.22288	6.15858	6.15867	6.17163	6.24806	6.29296	6.38123	7.05164	6.35715	6.27214	6.22687	5.99266	6.0116	5.97317	5.95888	5.82785	5.89075	6.43487	5.75413	6.14876	6.06622	5.89228	6.04662	5.96822	6.07536	6.31798	6.10675	6.15544	5.92531
205735_s_at	AFF3	AF4FMR2 family, member 3	6.28508	6.45847	6.3942	6.32699	6.40816	6.3495	6.50296	6.6226	6.45605	6.45699	6.35647	6.41971	6.51555	6.53504	6.44519	6.4998	6.46683	6.45572	6.29088	6.18715	6.09823	6.20614	6.14123	6.58495	6.15838	6.98639	6.25178	6.20856	6.09489	6.14943	6.28763	6.40016	6.13077	6.09375	6.08878	6.25781	6.19222	6.30521	6.569	6.08226	6.11281	6.31421	6.00413	6.24109	6.11851	6.1095	6.19609
219199_at	AFF4	AF4FMR2 family, member 4	6.90058	6.7075	7.05697	7.04893	6.91245	6.53773	6.93085	6.86924	6.96122	6.57946	6.54539	7.1982	7.12581	6.77104	6.64772	7.30384	6.86078	6.81661	7.46309	6.95159	8.07383	6.86136	6.86339	7.12482	7.64297	7.3216	6.97885	8.16672	8.02801	7.31797	7.04708	6.95931	7.01049	7.31203	6.8584	6.34831	6.68182	6.55114	6.36258	7.19432	8.28195	7.34542	7.4434	6.24339	6.76905	6.64668	6.58915
202486_at	AFG3L2	AFG3 ATPase family gene 3like 2 (S. cerevisiae)	8.96741	8.55402	8.77066	8.82389	8.40821	9.15527	9.14601	8.66935	8.9691	8.61362	8.98519	8.45044	8.58526	8.22621	9.35754	8.7348	8.74387	8.34804	9.01297	8.83964	8.7611	9.06288	8.90876	10.0997	10.0375	9.30946	9.08802	9.63418	9.37622	9.57009	9.19708	8.65107	8.77747	8.44949	8.52371	8.40384	8.75682	8.83935	8.4799	8.70116	9.52018	9.13669	9.2732	9.10642	7.88859	8.53422	9.07211
206840_at	AFM	afamin	5.50697	5.59165	5.80473	5.5936	5.98816	5.53719	5.64852	5.86659	5.89544	5.79889	5.79819	5.83072	5.91051	5.66963	5.7371	5.79404	5.7735	5.96553	5.70444	5.74913	5.68992	5.75151	5.90405	5.67445	5.74361	5.81209	5.78979	5.70045	5.66524	5.46274	5.78484	5.81377	5.81854	5.54689	5.36149	5.59224	5.41687	5.79245	5.45028	5.60183	5.70977	5.56736	5.57936	5.6153	5.74773	5.66422	5.67856
204694_at	AFP	alphafetoprotein	6.25664	6.27947	6.36759	6.33336	6.4621	6.23276	6.37343	6.68686	6.41853	6.56951	6.45026	6.66798	6.62663	6.56944	6.55604	6.62184	6.61064	6.58741	6.3784	6.4731	6.38057	6.33842	6.41671	6.43543	6.59897	6.72452	6.57022	6.39468	6.36863	6.03991	6.68018	6.38958	6.4633	6.42406	6.03153	6.72144	6.44104	6.70833	6.28449	6.5206	6.1012	6.92594	6.46013	7.585	6.58676	6.26879	6.31923
217939_s_at	AFTPH	aftiphilin	9.59029	9.30373	9.60651	9.66979	10.2265	9.40892	9.69511	9.33933	9.23145	9.81374	9.74572	9.4715	9.48674	9.4004	9.19581	9.51047	9.60343	9.59553	9.35728	10.17	9.80761	9.45176	9.55956	10.3588	8.93366	9.5347	9.58732	9.22162	9.45849	9.63258	9.99961	9.69358	9.76997	9.76151	9.27869	9.66937	9.73341	9.25269	9.52681	9.27383	9.82817	9.7992	9.70034	10.1008	9.62841	9.79841	9.55985
204332_s_at	AGA	aspartylglucosaminidase	7.91997	8.45236	7.40017	6.17403	7.6836	8.93149	7.47542	6.86034	6.60525	7.62056	8.45243	7.10604	7.41372	7.55836	8.28145	7.95092	7.62082	7.14101	7.21448	8.34115	7.9506	8.5205	8.21416	7.05608	8.16422	6.37084	8.77472	8.29644	7.15735	8.15308	8.17657	8.74095	8.34801	7.7163	7.59737	8.25609	8.64141	7.43546	8.80604	8.07987	7.91996	8.4183	8.06972	8.90572	8.43387	9.16332	8.05595
204333_s_at	AGA	aspartylglucosaminidase	5.75518	6.08508	5.87081	5.15268	5.54439	6.79572	5.52552	5.36344	5.43757	5.79751	6.27576	5.35876	5.48064	5.73052	6.21863	5.87231	5.8691	5.3614	5.52087	6.44934	6.01599	6.32976	6.0534	5.63537	6.04245	5.1954	6.83867	6.31597	5.74946	6.50547	6.26818	6.49571	6.34168	5.83963	6.14995	6.43969	7.07701	5.90103	6.43478	6.07754	6.16968	6.58932	6.48349	6.192	6.38786	7.06163	6.02293
216064_s_at	AGA	aspartylglucosaminidase	7.44426	7.93998	7.62192	5.67074	6.79296	8.47807	6.91217	6.36107	6.00575	6.59921	7.50539	6.22322	6.43746	6.80753	7.38119	7.03302	6.80796	6.10886	6.75329	8.01518	7.42809	8.08249	7.57646	6.46888	8.00225	6.76367	8.42809	8.14278	6.64876	7.36238	7.8288	8.20896	7.865	7.3838	7.26895	7.80494	8.04134	6.69583	8.32658	7.32545	7.3059	7.85723	7.53809	8.19332	7.99121	8.62084	7.56988
204066_s_at	AGAP1	ArfGAP with GTPase domain, ankyrin repeat and PH domain 1	7.56081	6.55598	8.22844	8.32224	7.00731	7.54799	7.36056	7.55281	8.07132	7.81717	7.21179	7.73603	7.16299	6.89057	7.19824	7.05069	7.46361	7.76652	7.76149	7.76505	8.1507	7.84412	7.74083	7.90924	7.72592	7.47184	7.93942	7.87898	8.26173	7.94733	7.03761	6.55371	8.2335	7.88043	7.91934	6.74413	8.10781	7.93766	8.50457	8.27408	8.81899	7.23884	7.58443	6.78281	6.12378	7.82145	6.52044
221971_x_at	AGAP10 AGAP4 AGAP5 AGAP9	ArfGAP with GTPase domain, ankyrin repeat and PH domain 10 ArfGAP with GTPase domain, ankyrin repeat and PH domain 4 ArfGAP with GTPase domain, ankyrin repeat and PH domain 5 ArfGAP with GTPase domain, ankyrin repeat and PH domain 9	8.27611	8.28545	8.234	8.2891	8.34525	8.17672	8.09431	8.69787	8.08195	7.75771	7.69279	8.0335	7.88082	8.3804	7.87669	7.62657	8.00981	7.8409	8.12216	8.30874	8.24685	8.14181	8.18223	8.54803	8.33672	8.36212	8.28724	8.13415	8.12187	8.91583	8.87874	9.04934	9.00501	8.73788	8.95596	8.97073	8.84567	8.86073	8.89379	8.64234	8.74127	9.31261	8.90341	9.1945	9.52007	9.45588	9.28716
221850_x_at	AGAP11 AGAP4 AGAP6 AGAP7 AGAP8	ankyrin repeat and GTPase domain Arf GTPase activating protein 11 ArfGAP with GTPase domain, ankyrin repeat and PH domain 4 ArfGAP with GTPase domain, ankyrin repeat and PH domain 6 ArfGAP with GTPase domain, ankyrin repeat and PH domain 7 ArfGAP with GTPase domain, ankyrin repeat and PH domain 8	8.34739	8.14392	8.06096	8.26091	8.08883	8.13561	8.1378	8.56566	8.26274	7.91461	7.66791	8.03677	7.87424	8.308	7.73978	7.71133	7.97112	7.81221	7.8913	8.13391	8.02276	8.11066	8.13318	8.2861	8.16929	8.20912	8.12261	8.19352	7.99759	8.7592	8.67554	8.84229	8.70485	8.49527	8.54047	8.63285	8.58447	8.51366	8.54682	8.41543	8.53803	9.019	8.73914	8.91957	9.23961	9.18426	8.90322
206152_at	AGAP2	ArfGAP with GTPase domain, ankyrin repeat and PH domain 2	7.703	7.88465	8.08771	7.82755	7.95001	7.71125	7.87849	8.51388	8.08183	7.63365	7.51422	7.72389	7.78598	7.90397	7.66244	7.68906	7.95539	7.57239	7.47074	7.7775	7.5373	7.73519	7.74006	7.65748	7.86683	8.13015	7.69778	7.57466	7.7251	7.12774	7.0236	7.13431	7.08392	6.97299	6.75322	7.25157	6.82217	6.92857	6.82265	6.85389	6.90564	6.90337	6.89711	7.43781	7.16583	7.10162	7.35797
215080_s_at	AGAP2	ArfGAP with GTPase domain, ankyrin repeat and PH domain 2	5.98307	5.97913	5.87594	5.91132	5.88767	5.82927	6.17722	6.39348	6.16249	5.59343	5.68079	5.53883	5.64749	5.73275	5.6819	5.76084	5.76449	5.71728	5.74535	5.85103	5.79558	5.77808	5.7641	5.82406	5.66502	6.95229	5.73883	5.71148	5.78617	5.35389	5.69264	5.5787	5.48974	5.50985	5.51422	5.71297	5.40896	5.43565	5.38727	5.66214	5.70236	5.6312	5.60627	5.79415	5.54232	5.49395	5.53575
220390_at	AGBL2	ATPGTP binding proteinlike 2	5.33609	5.42225	5.48273	5.31794	5.54626	5.27497	5.48339	5.29868	5.55278	5.65557	5.6382	5.73135	5.76899	5.71885	5.74804	5.82439	5.79635	5.79448	5.52772	5.68675	5.60408	5.59199	5.6461	5.71775	5.49904	5.45641	5.69325	5.53036	5.43372	5.47658	5.66723	5.64008	5.29551	5.33859	5.38313	5.54695	5.67352	5.68201	5.52242	5.54422	5.56078	5.28063	5.4542	5.62969	5.55481	5.58808	5.57191
220649_at	AGBL3	ATPGTP binding proteinlike 3	4.85556	4.91407	4.95055	4.89836	4.88566	4.96973	4.84518	4.95372	4.93095	4.95565	4.89746	4.94747	4.91678	4.92542	4.9288	4.96199	4.91486	4.93624	4.9518	4.94947	4.87567	4.88246	4.95947	4.96293	4.95967	4.92712	4.94193	4.95959	4.93684	5.23894	4.9809	4.97181	5.05564	4.93569	5.04935	4.94422	4.97836	5.14235	5.04919	5.01393	4.95244	5.0845	5.04251	4.91667	5.1647	5.06131	5.04854
218480_at	AGBL5	ATPGTP binding proteinlike 5	7.53884	7.44418	7.36766	7.24909	7.84684	7.70264	7.37489	7.35057	7.61996	7.81689	8.0217	7.79843	7.59631	7.30641	7.80539	7.56101	7.67353	7.69619	8.2949	8.26123	8.85535	7.99889	8.52693	9.53339	8.50228	8.22234	7.7062	8.78008	7.66713	8.36997	8.96061	8.38175	8.14297	7.83677	8.20013	8.62819	8.83095	8.78049	8.57889	8.13208	8.57556	8.05782	7.28658	8.50179	7.83817	8.72363	8.38472
210081_at	AGER	advanced glycosylation end productspecific receptor	7.30681	7.32602	7.3417	7.39802	7.6148	7.20206	7.46152	7.72055	7.68339	7.24357	7.27921	7.3887	7.30085	7.42867	7.33124	7.31362	7.57115	7.23002	6.99506	7.32584	7.20944	7.10561	7.10448	7.12094	7.00248	7.53362	7.17065	6.96219	6.9959	6.60864	6.59504	6.73677	6.68119	6.67626	6.34301	6.65094	6.90297	6.62338	6.60958	6.762	6.71142	6.6159	6.58972	6.81637	6.83163	6.85918	6.87808
217046_s_at	AGER	advanced glycosylation end productspecific receptor	7.36398	7.22889	7.3462	7.23088	7.58399	6.84158	7.43614	7.91396	7.37415	6.74857	6.84578	6.83854	6.64213	6.90644	6.73553	6.71722	6.88013	6.71222	6.87363	7.01053	6.81261	6.95079	7.05174	6.91364	6.93444	7.30219	7.09286	6.80122	6.81557	6.37958	6.36188	6.12479	6.31513	6.22414	6.18962	6.49402	6.39679	6.48535	6.38055	6.162	6.12405	6.48236	6.39405	6.77946	6.77716	6.43735	6.73999
213926_s_at	AGFG1	ArfGAP with FG repeats 1	7.58144	6.00144	7.17808	7.01748	7.23969	6.10879	6.72992	6.66345	6.85545	7.00378	6.69862	7.01487	6.73224	6.32325	6.31506	6.60267	6.22258	6.56868	6.46943	8.20865	7.01309	7.15022	7.85816	6.62424	7.37723	6.46669	6.75731	6.80947	7.06185	6.52807	6.44935	6.26509	6.8938	6.6112	6.32421	6.56414	6.55486	6.15854	6.44968	6.70425	6.54997	6.53329	6.75381	6.18536	7.06605	6.09865	6.19348
213928_s_at	AGFG1	ArfGAP with FG repeats 1	6.4427	6.38964	6.10682	6.36251	6.52221	6.19125	6.6238	6.58011	6.74834	6.29253	6.18236	6.39702	6.18937	6.35364	6.30001	6.32835	6.28258	6.39047	6.02642	6.47951	6.21597	6.36034	6.4246	6.15305	6.18164	6.70922	6.26116	6.24102	6.00338	6.19539	5.86587	5.85512	5.9821	5.93839	5.78713	6.18026	5.85941	5.84074	5.84219	5.9582	6.1557	6.04728	6.08154	6.0626	6.04957	6.02225	5.88437
218091_at	AGFG1	ArfGAP with FG repeats 1	8.67508	7.77526	8.62672	8.08022	8.35246	7.97456	7.89521	8.35463	8.78032	8.84729	8.07589	8.81351	8.72238	8.23559	8.50184	8.40806	8.17597	8.50722	7.85256	9.62518	8.28955	8.86996	9.25144	8.9943	9.0431	8.14388	8.54687	8.37121	8.66376	8.3909	8.98719	8.50689	9.03481	8.76736	8.50473	8.47793	9.22602	8.72165	8.52388	8.65353	8.58915	9.01133	8.61761	8.27346	8.84371	8.09767	8.54396
218092_s_at	AGFG1	ArfGAP with FG repeats 1	9.02957	7.43785	8.57334	8.74442	8.56508	8.12533	8.44851	7.71222	8.13069	8.78462	8.36371	8.53179	8.13289	7.70407	7.92936	7.95053	7.4862	8.10384	7.41556	9.97803	8.61754	8.84574	9.49056	8.00548	8.34663	7.09851	8.40507	8.02321	8.4578	9.17225	8.63778	8.53553	9.34995	9.19236	8.83113	8.53086	8.92241	8.57694	8.5509	8.99	8.84562	8.62375	8.88289	8.19724	8.92929	7.79779	8.62333
206820_at	AGFG2	ArfGAP with FG repeats 2	6.94611	7.06014	7.08274	6.99613	7.11113	7.06561	6.88315	7.8283	7.25831	6.52985	6.35359	6.63053	6.65367	6.84208	6.4974	6.74173	6.65825	6.67351	6.74926	6.65809	6.53676	6.72523	6.74815	6.89718	7.03816	7.36047	6.71267	6.7143	6.67182	6.68205	6.63532	6.71417	6.69651	6.79707	6.55469	6.89113	6.65218	6.68813	6.75296	6.42568	6.56703	6.5364	6.67408	7.15717	6.96667	6.8583	6.83745
206821_x_at	AGFG2	ArfGAP with FG repeats 2	7.47814	7.33926	7.38225	7.36734	7.94758	7.27364	7.48957	7.98233	7.78613	7.44925	7.52702	7.66441	7.69701	7.64305	7.70244	7.71307	7.71918	7.56109	7.40212	7.70301	7.29851	7.45873	7.53882	7.41925	7.48991	7.5084	7.44849	7.48952	7.38322	7.02387	6.78425	7.08731	7.17921	6.91343	6.67758	7.23606	6.9262	7.03782	7.13294	6.97054	6.88721	7.05042	7.10882	7.18379	7.19286	7.02259	7.10763
217450_at	AGFG2	ArfGAP with FG repeats 2	6.29249	6.17387	6.36028	6.06736	6.45077	5.99654	6.11686	6.75887	6.21925	6.30833	6.23778	6.45432	6.43151	6.4257	6.31381	6.36487	6.51227	6.36013	6.21005	6.27582	6.34186	6.37141	6.40002	6.36525	6.25467	6.77303	6.29388	6.08632	6.16422	6.02738	6.23154	6.13594	6.04602	6.17984	6.06444	6.08137	6.14497	6.40928	6.1132	6.15023	5.91695	6.17498	6.02285	6.2525	6.17614	6.19119	6.25093
222126_at	AGFG2	ArfGAP with FG repeats 2	6.9958	7.22251	6.82786	6.5221	7.73033	7.16854	6.70885	7.35936	6.78694	7.33792	7.13511	7.10946	7.44224	7.38494	7.4105	7.26956	7.1851	7.13727	6.83054	7.51345	6.92471	6.79771	6.87987	6.96285	7.55643	7.30732	6.84324	6.87167	7.01851	7.09049	6.57287	6.84817	6.75988	6.93627	6.72657	7.01965	6.83201	7.05202	6.87779	7.38641	6.8646	6.78197	6.97671	7.00093	6.96736	7.13378	7.20295
222362_at	AGFG2	ArfGAP with FG repeats 2	6.74654	6.87142	7.01592	6.57513	7.37057	6.53835	6.95955	7.08256	6.96471	6.91038	6.86513	6.95216	6.84651	7.07764	6.89143	6.94931	6.84318	6.90601	6.65099	6.78356	6.70845	6.80195	6.82419	6.63367	6.66899	7.43102	6.89921	6.599	6.65928	6.35525	6.65308	6.74433	6.37202	6.41448	6.39704	6.71201	6.65696	6.53309	6.66168	6.41584	6.72112	6.64752	6.43078	6.71109	6.77257	7.05788	7.0674
208042_at	AGGF1	angiogenic factor with G patch and FHA domains 1	6.89657	6.74737	6.93846	6.63021	6.93387	6.84279	6.93585	6.69874	6.38374	6.86813	7.58072	7.11872	7.02194	6.67984	6.7706	7.29049	7.33347	6.88735	6.6263	6.94821	7.04537	6.88314	7.24258	6.61968	6.77641	6.81702	6.64132	7.07917	7.00716	6.62362	6.67285	6.87388	6.89613	6.83055	6.52122	6.93863	6.70187	6.33902	6.94125	7.1383	6.65004	5.95495	6.72142	6.63822	6.56837	6.9841	6.73381
210710_at	AGGF1	angiogenic factor with G patch and FHA domains 1	6.57995	6.59866	6.43574	6.27174	6.51084	6.55221	6.33781	6.70223	6.45023	6.19537	6.1798	6.51682	6.30343	6.44729	6.15656	6.32188	6.29837	6.24147	6.29812	6.31072	6.13665	6.23533	6.12915	6.12673	6.17347	6.20119	6.33158	6.31432	6.17605	7.09446	6.77516	6.37308	6.26175	6.33981	6.47955	6.42138	6.18595	6.35407	6.43556	6.27451	6.61557	5.98174	6.11923	6.22702	6.30145	6.05038	6.2459
218534_s_at	AGGF1	angiogenic factor with G patch and FHA domains 1	7.35921	7.55302	7.5951	7.32279	7.65995	7.07319	7.89697	6.60931	6.08413	7.40276	8.48299	7.40471	7.2277	6.73754	7.21122	7.91781	8.05263	6.95416	6.85774	7.80166	7.61883	7.50769	7.58371	6.81487	7.19549	5.84984	7.16434	7.69466	7.80933	7.79546	7.32163	8.09581	7.87232	7.94707	7.33788	8.2505	7.80915	7.45643	8.25536	8.14701	7.54521	6.38048	7.72684	7.8901	7.14729	7.89937	8.4101
218568_at	AGK	acylglycerol kinase	6.60562	6.81353	7.45026	6.87016	6.51438	6.95396	6.37457	6.66127	7.27274	6.3637	6.52873	7.05561	7.26183	6.50362	7.59241	6.96588	6.542	6.55551	6.92379	6.70909	7.06716	6.56907	6.53433	6.4818	8.0084	6.18942	6.3666	7.72694	6.66437	7.9169	7.39646	6.99509	6.60931	6.87323	7.01126	7.33002	6.98107	7.35937	6.78656	6.87485	6.79314	6.13904	7.53111	7.3338	6.93608	6.77116	6.60217
222132_s_at	AGK	acylglycerol kinase	9.20343	9.21089	9.45545	8.99673	8.44689	9.05855	8.96091	8.93906	9.6171	8.70048	8.732	9.43784	9.44095	8.92013	9.85397	9.41848	8.85376	9.04627	9.40774	9.13343	9.55271	8.954	9.04726	8.82221	10.0838	9.25722	8.8951	10.1341	9.04646	9.79071	9.1491	9.0969	8.72868	8.94073	9.10063	9.40718	8.92461	9.36373	8.67033	8.89828	8.75526	8.29063	9.27609	9.3623	9.03869	8.79901	8.70218
203566_s_at	AGL	amyloalpha1, 6glucosidase, 4alphaglucanotransferase	7.23365	5.80655	6.83507	7.59856	7.11978	6.15154	7.3635	6.01258	5.52662	8.26407	7.78333	6.77341	7.477	6.26203	8.00304	8.28435	8.20637	7.19409	7.32722	6.79528	8.063	8.05755	9.06022	8.33956	6.98444	6.86427	6.0832	7.3078	7.29853	8.14492	7.43428	7.81361	7.76368	7.90947	9.01949	7.55456	8.3442	7.52006	7.47562	7.6771	9.02287	8.28311	8.01459	8.56521	7.30103	7.76815	8.57431
219792_at	AGMAT	agmatine ureohydrolase (agmatinase)	6.55713	6.31571	6.88877	6.09066	6.4174	6.15704	6.14599	6.76352	6.57602	6.8206	6.74899	7.11158	7.06949	6.74101	7.24568	6.97796	6.85975	6.838	6.22231	6.49506	6.35641	6.44288	6.25432	6.57074	6.40998	6.10175	6.49839	6.2396	6.12283	6.20821	6.74578	6.13542	6.20897	6.27942	6.20934	6.52288	6.37225	6.63376	6.20152	6.44278	6.57592	6.29292	6.18207	6.62591	6.21356	6.69803	6.37097
215535_s_at	AGPAT1	1acylglycerol3phosphate Oacyltransferase 1 (lysophosphatidic acid acyltransferase, alpha)	9.26835	10.4006	9.47083	9.36222	9.07972	10.3434	8.77745	9.5771	9.43125	9.00723	8.46069	9.5156	8.83358	8.49714	8.86746	8.47473	8.95704	8.52913	10.3026	8.93803	9.21862	8.93988	9.07843	9.05722	9.74916	10.5408	9.61332	9.37168	8.62111	9.19878	9.27312	9.38877	8.52035	8.29722	8.70331	8.97602	8.95919	8.82647	9.43305	8.2633	9.09068	8.72498	9.04976	8.79741	8.52581	9.16455	8.73788
32836_at	AGPAT1	1acylglycerol3phosphate Oacyltransferase 1 (lysophosphatidic acid acyltransferase, alpha)	9.72167	10.9064	9.89117	9.78636	9.62981	10.7207	9.28518	9.8975	9.81831	9.64321	9.10628	10.104	9.40119	9.09333	9.50015	9.37101	9.49663	9.21004	10.9272	9.68673	9.78445	9.7328	9.69841	9.77228	10.4577	11.0741	10.2848	9.94091	9.39464	9.27176	9.45177	9.55468	8.76434	8.54725	8.8667	8.9844	9.02901	8.85618	9.52749	8.63632	9.29702	8.90292	9.01695	9.11178	8.86993	9.26142	9.02927
210678_s_at	AGPAT2	1acylglycerol3phosphate Oacyltransferase 2 (lysophosphatidic acid acyltransferase, beta)	8.52709	8.47551	8.68	9.22633	8.78125	8.33002	8.76693	8.85609	8.26557	8.17662	8.1693	7.93162	8.01311	7.75558	8.13217	8.02865	8.47122	8.42087	8.42365	8.6649	8.37483	8.50949	8.79254	8.52572	8.64877	9.66578	8.06812	8.92503	9.32152	7.66577	8.21722	8.1308	8.18115	8.13169	8.12492	7.97418	8.23679	8.44084	8.45217	8.47117	8.59315	8.18511	8.5239	8.40157	8.76386	8.15726	8.44989
32837_at	AGPAT2	1acylglycerol3phosphate Oacyltransferase 2 (lysophosphatidic acid acyltransferase, beta)	9.79954	9.67115	10.2053	10.3095	10.1954	9.77641	9.62647	10.2778	9.7315	9.80311	9.59186	9.39093	9.74178	9.32625	9.65729	9.51308	9.98089	9.87554	9.84155	9.88317	9.76153	9.81832	10.0982	9.81918	9.9516	10.7285	9.50329	9.96513	10.5946	8.80162	9.36537	9.40283	9.21186	9.3151	9.24503	9.39806	9.2217	9.55686	9.43459	9.55619	9.54545	9.09846	9.64368	9.57382	9.67584	9.45443	9.59009
219723_x_at	AGPAT3	1acylglycerol3phosphate Oacyltransferase 3	7.49613	7.65824	7.92169	7.81742	7.6366	7.69191	7.98111	7.91283	8.0369	8.43066	8.09637	8.15343	8.12604	8.2712	8.15408	8.1685	8.14846	8.18131	8.76657	7.88799	8.3844	7.99375	8.13096	7.98315	8.19667	8.02647	7.42357	8.40391	8.5237	8.15624	7.37495	7.40048	7.37999	7.23587	6.95518	7.59017	7.10848	7.14377	7.14916	7.34735	7.54404	6.96304	7.5653	7.46526	7.50935	7.40663	7.37932
219693_at	AGPAT4	1acylglycerol3phosphate Oacyltransferase 4 (lysophosphatidic acid acyltransferase, delta)	6.72991	6.76438	7.03161	6.06373	6.32693	6.67134	6.25933	7.00587	6.55473	6.72274	6.39659	7.02415	6.94394	6.81824	6.88455	6.5747	6.8986	6.58566	6.48095	6.61304	6.5853	6.46697	6.61287	7.5558	6.78773	7.02539	6.63084	6.38112	6.16874	6.29003	6.03015	6.57213	6.57385	6.62966	6.55578	7.03206	6.39543	6.83201	7.24318	6.40409	5.98609	7.07143	6.523	6.80186	6.33099	6.67585	6.29061
218096_at	AGPAT5	1acylglycerol3phosphate Oacyltransferase 5 (lysophosphatidic acid acyltransferase, epsilon)	8.63087	7.46981	8.40633	7.85039	7.57335	7.3723	9.60477	7.61442	9.38446	7.16904	8.88864	7.97744	7.8461	7.52522	9.19285	8.63563	7.8878	8.88884	8.19001	8.84788	7.6418	8.70963	7.84023	8.88588	9.21742	7.08247	9.10947	9.58379	9.55768	8.8627	7.91343	8.45989	8.34132	8.72324	8.91263	8.27704	8.12212	9.46744	9.57761	8.89197	9.32797	7.93443	8.3727	8.08538	8.01479	7.73395	7.80357
205401_at	AGPS	alkylglycerone phosphate synthase	10.0117	8.76705	9.1913	8.54352	7.25271	8.46447	9.00048	8.57447	9.15644	8.52969	8.79239	8.47707	7.9938	8.18677	8.60332	8.7805	8.85159	8.93671	9.31743	9.50886	9.72148	9.85726	9.09352	8.81382	9.44255	8.28337	9.24706	9.8641	8.82725	8.5514	7.26729	7.45009	7.86499	8.75342	8.27364	7.93429	7.14039	7.64926	7.68879	8.55625	8.52227	7.41642	8.10241	6.87185	7.66451	7.314	7.7424
209173_at	AGR2	anterior gradient homolog 2 (Xenopus laevis)	6.30669	6.01474	6.54196	6.82271	6.55306	6.00097	12.5684	6.05423	6.00618	10.8407	11.3245	6.40028	6.42983	7.89043	6.26311	6.3604	6.37343	9.57347	6.27022	11.8174	10.2482	11.7352	10.0804	6.26325	6.1483	11.9238	6.3004	6.05682	10.3939	5.61143	6.02649	5.99179	8.47233	6.10504	9.79924	7.55867	11.3205	5.80334	5.97676	5.77087	6.55723	5.81191	8.22923	9.03581	9.28556	6.43276	9.54419
212283_at	AGRN	agrin	7.58025	7.35286	7.64588	7.74011	7.69041	7.22938	7.49651	7.58067	7.81897	7.63598	7.42624	7.47978	7.52177	7.85699	7.40091	7.53254	7.55376	7.58987	7.80801	7.77841	7.56759	7.57	7.63199	7.64129	7.43813	8.1616	7.78326	7.77381	7.70153	7.34509	7.33211	7.47281	7.39781	7.52521	7.0274	7.49226	7.3597	7.52666	7.41065	7.10855	7.02098	7.2528	7.22709	7.76753	7.55516	7.44012	7.52976
212285_s_at	AGRN	agrin	11.0781	10.2243	10.6358	11.1338	10.4086	9.89094	9.85958	11.0391	9.43038	10.6849	10.1772	8.94946	9.25207	10.756	9.0946	9.85424	9.25901	10.118	10.0044	9.97984	9.98563	10.9016	10.8616	10.9324	9.44609	10.7425	10.2097	10.7262	10.4365	8.45568	9.62132	9.93821	9.91344	9.32565	9.91597	9.98817	10.6138	8.80694	8.2332	8.94805	9.16463	9.04583	8.51536	9.59771	10.4508	9.64574	9.53286
217410_at	AGRN	agrin	7.50013	7.22343	7.54664	7.45744	7.55324	7.44866	7.3333	8.46169	7.60516	6.54933	6.63141	6.63258	6.70456	6.89888	6.63618	6.7177	6.76879	6.72223	6.9101	6.8115	6.69576	7.01775	6.89348	6.96159	7.10288	7.70274	7.06869	6.94495	6.87742	7.40161	7.15925	7.50287	7.28022	7.30992	7.09835	7.50049	6.95071	7.37659	7.30558	7.16284	7.25884	7.16761	7.27434	7.75272	7.63369	7.49499	7.44111
217419_x_at	AGRN	agrin	10.3575	9.36068	9.70816	10.4247	9.55076	9.09912	9.10663	10.2635	8.78202	9.93238	9.41025	8.57919	8.62465	10.0471	8.40066	9.11115	8.54301	9.40379	9.34608	9.22112	9.27193	10.2164	10.0724	10.0799	8.75395	10.2078	9.39389	10.0281	9.76877	7.77091	8.71513	9.1605	9.09939	8.58728	9.15462	9.23019	9.84866	8.06763	7.87004	8.32393	8.31337	8.26577	7.87776	8.89461	9.52416	8.78507	8.57582
207193_at	AGRP	agouti related protein homolog (mouse)	6.7115	6.7217	6.65334	6.5403	6.63564	6.51111	6.73047	6.98066	6.85527	6.84547	6.71622	6.81426	6.71706	6.95942	6.86924	6.81343	6.88011	6.80423	6.72873	6.85425	6.79436	6.96685	6.89787	6.97882	6.73033	7.03474	6.90844	6.63894	6.59864	6.75486	7.07487	6.73461	6.74323	6.74516	6.69616	6.60975	6.7643	6.75444	6.73065	6.8835	6.74251	6.96475	6.58367	6.96032	6.87664	6.6184	6.87253
202834_at	AGT	angiotensinogen (serpin peptidase inhibitor, clade A, member 8)	6.87666	6.80362	7.07582	6.74725	7.12489	6.76608	6.81915	7.27749	7.01997	7.00542	6.82379	7.1986	7.10614	7.15038	7.26173	7.16993	7.57003	7.21679	6.93215	6.81172	6.65727	6.88548	6.81132	7.13101	6.76821	6.9704	6.83576	6.53656	6.61343	6.38958	6.35441	6.34184	6.50445	6.38393	6.01563	6.64096	6.26782	6.41331	6.28018	6.22352	6.25011	6.42517	6.49118	6.35811	6.55346	6.4231	6.44257
204499_at	AGTPBP1	ATPGTP binding protein 1	6.36714	6.26323	6.53796	6.07686	6.39944	6.33661	6.29637	6.42871	6.63086	6.58973	6.74282	6.76583	6.83891	6.99208	6.81641	6.83121	6.9524	6.5936	6.37257	6.35715	6.38155	6.45664	6.54852	6.65578	6.38827	6.04639	6.48319	6.5202	6.21156	6.33902	6.41136	6.21299	5.97996	6.27554	6.21563	6.20998	6.53898	6.41866	6.23957	6.17867	6.16381	6.30755	6.07163	6.23744	6.20722	6.22313	6.22592
204500_s_at	AGTPBP1	ATPGTP binding protein 1	6.9128	6.14526	5.72805	6.28745	6.09129	6.22391	5.76174	5.77373	6.11471	6.00386	5.88874	6.5374	6.14594	6.41272	6.56061	5.71168	7.34604	5.76558	6.91918	5.77564	5.87113	5.38948	5.46755	7.01215	6.15088	6.18172	6.39878	6.53878	5.90144	7.41824	6.33742	6.79677	6.55336	6.9098	7.17201	6.61657	6.90945	7.46555	7.05199	6.96524	6.15022	6.06958	7.6106	6.94859	6.3233	6.54145	6.11092
205357_s_at	AGTR1	angiotensin II receptor, type 1	5.81146	5.90392	6.34144	5.73936	5.94928	5.89505	5.8724	6.07045	6.00831	6.07521	6.05974	6.16632	6.14214	6.13072	6.29233	6.22456	6.26837	6.05168	5.80154	6.04907	5.8881	5.93489	5.95516	5.89019	6.23548	5.89551	5.95357	5.81657	5.84666	5.64453	5.75781	5.71433	5.93717	6.01956	5.80075	5.94555	6.02677	5.89993	5.76878	5.88984	5.81561	5.80952	5.69719	5.84449	5.73566	5.95373	5.75073
208016_s_at	AGTR1	angiotensin II receptor, type 1	6.0914	6.1187	6.32019	6.02387	6.20236	6.16161	6.03572	6.22134	6.30707	6.20898	6.05138	6.20274	6.15745	6.17475	6.19154	6.19032	6.17832	6.16625	6.08129	6.05229	5.91294	6.02844	6.00068	5.96339	6.30905	6.32355	5.89005	5.9578	5.84733	5.90494	6.00286	5.89322	5.96725	5.98275	5.77225	6.20473	5.87415	6.18041	6.11425	6.1351	5.94811	5.84511	6.05179	6.05827	6.03696	6.06207	6.04258
207293_s_at	AGTR2	angiotensin II receptor, type 2	5.64978	5.73719	5.96923	5.64595	5.92434	5.79056	5.73043	5.84164	5.90546	5.79912	5.71906	5.87077	5.88368	5.99136	5.87024	5.90078	5.88799	5.82128	5.81016	5.78234	5.69741	5.76301	5.64131	5.79089	5.70883	6.0587	5.79157	5.54958	5.53214	5.62392	5.95503	5.52897	5.56972	5.87473	5.54281	5.63812	5.5612	5.94859	5.62911	5.69832	5.69997	5.46515	5.74529	5.91204	5.92666	5.61422	5.80604
207294_at	AGTR2	angiotensin II receptor, type 2	5.42396	5.49067	5.66971	5.35058	5.58198	5.36566	5.49014	5.58432	5.53364	5.56717	5.5731	5.55011	5.5603	5.51005	5.63076	5.54634	5.44259	5.59248	5.33548	5.37556	5.33655	5.39598	5.32995	5.39182	5.42021	5.22814	5.2702	5.41949	5.36514	5.38176	5.36573	5.40873	5.24897	5.38843	5.11802	5.35504	5.35711	5.36962	5.03211	5.21225	5.35639	5.29544	5.25303	5.49646	5.58185	5.28953	5.14444
222321_at	AGTR2	angiotensin II receptor, type 2	6.24328	6.23297	6.51544	6.27333	6.42673	6.20115	6.24535	6.33518	6.29972	6.28013	6.36407	6.40604	6.38921	6.28468	6.40219	6.33551	6.50213	6.27216	6.24368	6.21697	6.17475	6.26245	6.29009	6.25635	6.32382	6.1457	6.22066	6.16213	6.24014	6.29019	6.41584	6.1641	6.25859	6.29916	6.19081	6.35098	6.29533	6.28656	6.19725	6.23961	6.31181	6.18977	6.35404	6.30773	6.28367	6.35953	6.22164
206957_at	AGXT	alanineglyoxylate aminotransferase	5.58858	5.443	5.51085	5.3708	5.42757	5.59781	5.43228	5.57141	5.61976	5.38284	5.25067	5.40065	5.38691	5.42762	5.41474	5.36126	5.31722	5.40498	5.35924	5.41492	5.30829	5.40878	5.39001	5.42633	5.58333	5.88784	5.46077	5.38853	5.28387	5.48692	5.80502	5.54715	5.32549	5.35451	5.46699	5.50529	5.3599	5.60598	5.50924	5.36777	5.6061	5.51426	5.47653	5.44081	5.50788	5.51605	5.40655
210326_at	AGXT	alanineglyoxylate aminotransferase	6.46144	6.41259	6.58244	6.28545	6.68908	6.26739	6.50099	6.88074	6.49652	6.28079	6.33722	6.48893	6.53017	6.49596	6.33124	6.4082	6.29173	6.42439	6.36283	6.42849	6.33068	6.35197	6.31991	6.39455	6.4365	7.62817	6.31284	6.30025	6.34595	6.52911	6.50423	6.64567	6.65802	6.57001	6.34652	6.58508	6.54026	6.59493	6.5732	6.5244	6.63524	6.47377	6.58381	6.93266	6.62988	6.40035	6.91808
210327_s_at	AGXT	alanineglyoxylate aminotransferase	6.33035	6.28219	6.17002	6.37432	6.41543	6.14397	6.46177	6.42902	6.47237	6.18373	6.21188	6.2999	6.21677	6.40505	6.29476	6.32573	6.26946	6.34112	6.06997	6.19133	6.12643	6.13054	6.08229	6.13835	6.21546	6.40144	6.15395	6.2072	6.06436	5.73077	5.90855	5.93006	6.0978	5.98133	5.72186	6.08449	5.81057	6.2236	5.99096	5.95395	6.07991	5.8151	5.85058	6.41946	5.88994	5.91854	6.11283
221008_s_at	AGXT2L1	alanineglyoxylate aminotransferase 2like 1	5.5069	5.42785	5.56263	5.48844	5.58654	5.50575	5.51059	5.61286	5.56586	5.70851	5.66354	5.77724	5.84441	5.72655	5.78655	5.78652	5.8098	5.8212	5.62224	5.61979	5.60927	5.63984	5.56306	5.58486	5.58598	5.68813	5.55146	5.53092	5.5506	5.5558	5.60856	5.57059	5.45519	5.52283	5.3626	5.62878	5.47081	5.51755	5.57915	5.59605	5.47215	5.41588	6.26281	5.51202	5.58941	5.52315	5.71324
214766_s_at	AHCTF1	AT hook containing transcription factor 1	7.77032	7.37463	7.3955	6.91168	7.10983	7.41789	7.42972	7.25286	7.66559	7.71254	7.81487	8.2611	8.47881	7.84026	7.56364	8.68932	7.75082	7.6816	7.8063	7.72046	8.07161	7.04258	7.69304	7.07278	7.61488	7.38542	7.87371	8.39284	7.966	8.08783	7.8454	7.51955	7.49555	7.49431	8.05857	7.35659	7.42695	7.64176	8.03775	7.74366	8.15434	8.34196	7.58556	8.48598	7.85114	7.85092	7.68131
200903_s_at	AHCY	adenosylhomocysteinase	10.5174	9.84232	11.3016	10.446	9.93999	11.1899	10.9724	10.4644	10.7086	11.4758	10.4029	11.0147	10.2692	9.85691	10.6506	10.2897	10.0824	10.6915	11.4885	11.2271	10.775	10.3805	10.7903	11.15	11.4176	9.67958	10.9995	11.6225	11.6648	10.8994	10.4872	10.5181	10.2421	10.4451	10.5345	10.4002	10.2729	10.8474	10.0834	10.8636	10.7086	10.5	10.3296	9.8997	9.74565	10.0218	10.4734
200848_at	AHCYL1	adenosylhomocysteinaselike 1	8.24076	8.0851	8.11111	8.41132	7.20465	8.50131	8.31983	7.77546	8.74963	8.52043	8.49819	7.60226	8.46376	7.57046	7.8972	7.967	8.88189	7.57111	8.79961	8.08175	9.19735	8.55922	8.87773	9.38998	8.49638	9.0541	8.17499	8.83907	7.76034	8.83674	8.9767	8.80124	8.86189	8.69761	9.41056	8.41226	9.1765	9.97016	8.76326	8.60171	9.1304	8.62155	9.51072	8.45829	8.83819	8.31509	8.87188
200849_s_at	AHCYL1	adenosylhomocysteinaselike 1	8.91457	8.79805	8.74003	9.1607	8.38267	9.10243	8.84684	9.247	9.31869	8.93727	8.94838	8.07407	8.73395	8.14614	8.42358	8.23679	9.07074	8.14267	8.78173	8.42018	9.38548	9.10692	9.16927	9.76149	8.88517	9.52086	8.6557	8.97262	8.23799	9.41323	9.70803	9.49229	9.58493	9.25771	10.0129	9.18841	9.88423	10.6303	9.36529	9.25248	9.58937	9.33546	10.0231	8.96865	9.39806	8.8821	9.73777
200850_s_at	AHCYL1	adenosylhomocysteinaselike 1	10.4212	10.4165	10.3515	10.7169	9.9216	10.5627	10.7009	9.89467	11.0092	10.7824	10.6865	9.81849	10.4996	9.86544	10.2071	10.1967	11.0148	9.61045	10.1922	10.0182	10.9241	10.6333	10.6088	11.4087	10.4652	11.2193	9.94209	10.5986	9.7183	10.5954	10.9095	10.7587	10.7081	10.5094	11.2339	10.402	11.076	11.6446	10.5487	10.4195	10.8675	10.4627	11.3354	10.4349	10.6928	10.1933	10.8128
207464_at	AHCYL1	adenosylhomocysteinaselike 1	5.54733	5.80495	5.92098	5.52118	5.68761	5.70718	5.63658	5.97551	5.92712	5.98511	5.85835	6.05741	6.112	6.19384	5.98841	6.18683	6.18728	5.97074	5.66399	5.71983	5.70953	5.71057	5.73609	5.66733	5.72594	5.84361	5.74565	5.52989	5.43428	5.68751	5.48137	5.53082	5.55372	5.50607	5.64917	5.61495	5.34111	5.52605	5.54026	5.27733	5.46754	5.54045	5.68943	5.73482	5.78172	5.42791	5.66183
212814_at	AHCYL2	adenosylhomocysteinaselike 2	6.9119	7.04482	7.31621	7.2857	7.08847	6.97623	6.93305	6.61622	7.21606	7.21266	7.29134	7.37354	7.32049	7.28093	7.33186	7.27388	7.28951	7.23566	7.14469	7.26681	6.91082	7.40539	7.04749	7.32842	7.02797	7.04095	7.10438	7.04502	6.82335	7.03021	6.93819	6.95031	6.79914	6.78538	6.58535	7.05933	6.90987	7.0485	6.75648	6.9751	6.8488	6.81663	7.10291	7.71327	7.43582	6.78616	6.88076
215672_s_at	AHCYL2	adenosylhomocysteinaselike 2	6.97228	7.04958	7.27276	7.11621	7.18057	6.84692	6.92579	7.07462	7.28836	7.25595	7.21605	7.38447	7.45243	7.11047	7.23734	7.38639	7.31978	7.33186	7.1777	7.36067	6.92495	7.38012	7.29608	7.26448	7.22359	7.45348	7.01052	7.14666	6.71683	7.48618	6.84727	6.94509	6.82688	6.51278	6.55246	7.07111	6.50345	6.9129	6.78353	6.68255	6.82161	6.23689	6.92434	7.41729	6.69846	6.48911	6.55363
205002_at	AHDC1	AT hook, DNA binding motif, containing 1	7.64234	7.19299	7.41544	7.71711	7.32455	7.35825	7.02279	7.40471	7.09354	7.19878	6.87743	7.18557	7.0624	7.32777	7.06304	7.12323	7.25623	7.09475	7.04256	6.95796	6.8709	6.98639	7.15637	7.35226	7.09927	8.20307	7.10237	7.01199	6.93593	7.01144	7.17341	7.1197	6.66871	7.27574	6.85468	7.39125	7.95168	7.30746	7.02307	7.15797	7.11671	6.82712	7.42103	7.39858	7.16201	7.31909	7.039
220841_s_at	AHI1	Abelson helper integration site 1	6.50275	6.36898	6.58269	6.18594	6.547	6.43	6.25303	6.4578	6.89734	6.54997	6.41533	6.66844	6.599	6.42627	6.86265	6.55601	6.77041	6.46905	6.47525	6.43749	6.41055	6.37515	6.23667	6.47815	6.70949	6.51516	6.51451	6.50989	6.40091	7.15732	6.53309	6.26716	6.14395	6.17624	6.55419	6.44731	6.19647	7.27963	6.8924	6.65063	7.6904	6.47987	7.07397	6.3352	6.25069	6.48297	6.31898
220842_at	AHI1	Abelson helper integration site 1	5.82267	5.72898	6.11239	5.98859	6.07445	5.91697	5.97372	5.72049	6.06603	5.85789	5.78743	5.98342	5.76129	5.76617	6.03997	5.85371	5.87695	5.7161	5.48965	5.48464	5.38185	5.52767	5.45082	5.45192	5.57002	5.97079	5.56939	5.70391	5.63481	6.44987	5.42418	5.27649	5.38723	5.32045	5.60451	5.3264	5.26207	5.56771	5.31409	5.5832	5.77644	5.31724	5.74559	5.5691	5.30176	5.45275	5.35207
221569_at	AHI1	Abelson helper integration site 1	7.33326	7.34496	7.32963	6.80724	7.66513	7.55558	6.76613	7.65865	7.91185	7.70105	7.36148	7.7525	7.63419	7.61953	8.00944	7.70307	8.17139	7.64375	7.49929	7.25486	7.17184	7.12705	6.97272	7.21594	7.44828	7.44715	7.3929	7.30031	6.81416	8.08207	8.42934	7.90955	6.58918	7.01731	7.65385	7.50331	7.15837	8.50575	8.95995	6.89274	8.80624	8.45524	8.11441	6.99974	7.12962	7.36202	6.971
211986_at	AHNAK	AHNAK nucleoprotein	10.7221	10.8632	10.3719	11.5627	10.8043	11.2274	9.64169	11.6248	10.6239	10.2601	9.35666	10.2884	9.31217	10.7382	9.7282	9.84737	9.59116	9.705	9.83689	9.40416	10.5254	10.5145	10.2379	10.8015	10.2075	10.781	11.4313	9.76538	11.0227	10.7189	9.28309	9.94019	10.7319	10.7255	10.1656	10.2506	10.3768	10.9724	10.3763	10.7876	10.0249	10.7388	10.0595	10.0557	10.7355	10.4446	10.4555
220016_at	AHNAK	AHNAK nucleoprotein	6.81413	6.62779	7.09445	8.76955	8.26073	7.95738	7.40052	7.18749	7.67476	7.41859	6.93934	6.4753	6.60604	6.8432	6.80546	7.11454	6.6643	6.80563	7.1015	7.18694	6.74148	7.95356	7.15342	6.90357	6.90689	6.22709	8.34404	7.03555	6.96627	6.94992	6.43191	7.84236	7.68259	7.51344	7.18457	7.29777	6.92582	9.21265	6.55517	7.74045	6.86636	6.90214	7.3799	7.0199	7.33265	7.25906	7.94606
212992_at	AHNAK2	AHNAK nucleoprotein 2	9.0015	8.98662	7.0532	8.05289	7.55933	7.76688	5.92509	6.3688	9.29318	6.4635	5.97097	6.37175	7.5648	9.94788	6.79357	6.09346	8.80075	6.59682	6.4625	8.82642	6.03532	10.3448	8.66073	9.85627	6.96377	6.69903	7.9197	6.21466	8.7451	6.11502	6.60913	9.34274	9.71337	9.64861	9.15912	10.5887	7.67134	11.7695	8.68099	8.2413	7.58028	7.00718	8.03472	10.9236	6.64477	8.54342	6.89817
202820_at	AHR	aryl hydrocarbon receptor	7.25388	7.36922	7.31316	6.07607	7.59703	6.92428	8.36996	6.11372	5.66827	9.12716	7.93357	6.24766	6.20428	7.59113	6.66035	6.50699	7.54595	7.16532	6.78442	7.14431	7.59665	8.16214	8.0355	6.18619	6.15139	7.3767	6.26937	7.15219	7.13691	5.49591	7.83758	9.02231	7.91477	7.38333	8.58893	8.77539	7.86833	5.71121	6.68663	6.96081	7.42636	7.75789	7.43894	7.24609	8.5122	7.7078	7.64059
201491_at	AHSA1	AHA1, activator of heat shock 90kDa protein ATPase homolog 1 (yeast)	10.6666	9.75297	10.1359	10.6013	9.94526	10.7087	10.6194	10.3209	10.5883	9.74227	10.1071	10.4622	10.023	9.91856	10.2575	10.5312	9.22175	10.2682	10.4289	10.5949	10.225	10.8658	10.3273	9.60879	11.263	10.4054	10.6168	11.8406	11.492	11.0239	10.18	10.1956	9.91469	10.6856	10.3659	10.394	10.0455	10.48	11.0555	10.9729	11.447	10.1671	11.0442	10.0454	10.1001	9.83442	10.373
204551_s_at	AHSG	alpha2HSglycoprotein	6.15776	6.15394	6.33994	6.1171	6.40316	6.12731	6.22634	6.51789	6.392	6.46262	6.46587	6.52307	6.59567	6.71246	6.46959	6.44836	6.53835	6.46773	6.27471	6.4581	6.41554	6.39812	6.35986	6.40347	6.40038	7.11722	6.3986	6.32803	6.37264	6.13554	6.21116	6.42136	6.2881	6.23186	6.10783	6.65378	6.23262	6.07709	6.19943	6.09287	6.269	6.17819	6.39966	6.47228	6.31256	6.30389	6.64089
210929_s_at	AHSG	alpha2HSglycoprotein	6.59134	6.64029	6.56895	6.56173	6.64902	6.4379	6.59814	6.72995	6.65764	6.95557	6.87787	7.07923	6.88926	7.01937	6.9295	6.94508	7.11832	6.91005	6.51852	6.89125	6.62514	6.71774	6.67509	6.60547	6.56974	6.69672	6.62899	6.60284	6.56605	6.7459	6.58737	6.41476	6.70042	6.43072	6.43721	6.52934	6.22353	6.70791	6.46667	6.44426	6.38913	6.51555	6.51851	6.56939	6.43337	6.51287	6.61221
219672_at	AHSP	alpha hemoglobin stabilizing protein	7.60094	7.43439	7.71814	7.34995	7.62271	7.44979	7.30933	7.43343	7.72198	7.48131	7.36539	7.64139	7.50264	7.64939	7.61655	7.45928	7.72369	7.5189	7.23255	7.50184	7.51661	7.48573	7.53163	7.45982	7.18589	7.73959	7.47931	7.11185	7.30728	6.47091	6.86317	6.86932	6.4246	6.48367	6.52098	6.59505	6.69949	6.58626	6.69404	6.60954	6.77542	6.53623	6.78674	7.00389	6.55294	6.6863	6.75467
219841_at	AICDA	activationinduced cytidine deaminase	5.98798	6.016	5.92199	5.77515	6.13843	5.98099	5.83563	5.80493	6.15485	6.25581	6.07742	6.37175	6.35721	6.33347	6.29304	6.41926	6.27408	6.25127	6.02102	6.06575	5.96789	6.11744	5.93187	6.1146	5.90527	5.75647	5.97325	5.82568	5.89648	5.53954	5.66819	5.77706	5.73724	5.87195	5.61762	5.63017	5.6242	5.70389	5.56997	5.5494	5.74476	5.67202	5.74829	5.85181	5.67383	5.84642	5.62807
220199_s_at	AIDA	axin interactor, dorsalization associated	8.99787	8.54638	8.61843	8.49093	6.94335	8.88473	8.03842	7.98365	8.11355	7.28523	8.0338	9.12972	8.34804	8.66178	8.11344	8.11185	7.76191	8.27688	9.02701	8.58925	8.02714	7.71435	8.63856	8.22043	8.73264	5.96399	8.89559	9.07662	8.09527	8.53192	8.25212	8.25699	8.14477	8.70882	8.47948	8.47029	8.18522	8.20979	8.9803	8.4151	8.42966	8.60008	7.87157	8.34365	8.42073	7.63275	7.36467
207823_s_at	AIF1	allograft inflammatory factor 1	6.78989	6.777	7.05176	6.39766	6.88423	6.84109	6.57913	7.07146	6.98206	6.82941	6.68423	7.01268	7.17777	7.29968	7.04384	7.1831	7.1349	6.90274	6.40249	6.6343	6.47542	6.53401	6.46632	6.67813	6.44292	6.66023	6.64442	6.19423	6.3402	6.04986	6.44453	6.7543	6.60647	6.37537	6.26734	6.53711	6.39835	6.66574	6.37843	6.34969	6.43383	6.28088	6.4736	6.65954	6.46706	6.72112	6.73531
209901_x_at	AIF1	allograft inflammatory factor 1	7.36369	7.4049	7.48296	7.0236	7.57338	7.30009	7.23135	7.60924	7.42321	7.46209	7.31057	7.79437	7.7468	7.58734	7.64886	7.62414	7.62581	7.6105	7.26861	7.40817	7.29506	7.38292	7.36952	7.5578	7.09371	7.74367	7.24536	7.03712	7.19365	6.76406	6.7506	6.92232	6.88058	6.90663	6.62743	6.80784	6.88913	6.92744	6.94231	6.6692	6.85347	6.71832	6.64691	7.17875	6.9464	7.17705	6.98425
213095_x_at	AIF1	allograft inflammatory factor 1	7.53972	7.67915	7.71334	7.15455	7.94585	7.56729	7.23514	7.92125	7.69817	7.74943	7.55561	8.05743	8.1165	7.91472	7.91508	7.97561	8.0115	7.7865	7.60967	7.77141	7.61732	7.71939	7.78134	7.87928	7.37935	8.02829	7.46731	7.22031	7.62672	7.11356	7.56827	7.61714	7.33733	7.37171	6.88868	7.3074	7.39381	7.41251	7.41404	7.20635	7.40718	7.13833	7.29133	7.69152	7.34085	7.57219	7.43563
215051_x_at	AIF1	allograft inflammatory factor 1	7.90022	8.04994	8.04659	7.60099	8.24817	7.92539	7.78779	8.03728	7.98694	8.32726	7.91869	8.50935	8.514	8.34375	8.38509	8.32501	8.45543	8.26441	7.97946	8.09974	8.04	8.08905	8.16563	8.21861	7.7336	8.23361	7.99954	7.811	8.01038	7.50071	7.85567	7.75477	7.80815	7.69516	7.45864	7.82741	7.68359	7.83344	7.79491	7.41892	7.70726	7.45803	7.69155	8.00259	7.76107	7.86433	7.9755
205512_s_at	AIFM1	apoptosisinducing factor, mitochondrionassociated, 1	9.16522	9.05462	9.0165	8.76384	8.62032	9.13091	9.19899	8.60918	8.96566	8.66705	8.78414	8.60588	9.22518	8.01743	8.31962	8.60817	8.59085	9.05134	8.57108	9.9985	9.07661	8.79492	9.00196	10.3618	9.33264	9.2724	9.37271	9.71756	9.60842	10.0817	9.70989	9.28648	8.56935	8.76983	9.56086	8.60689	8.4667	9.69726	9.43977	9.6395	10.0849	9.65666	10.2766	9.17371	8.86942	9.72168	9.52464
212543_at	AIM1	absent in melanoma 1	10.1354	9.74973	9.87971	8.585	7.05261	6.70604	9.58352	6.34294	7.5414	8.97066	9.79077	6.1878	6.79621	9.21079	6.20118	9.37782	6.4268	8.76323	8.33848	6.19299	9.03115	10.3142	10.1675	9.418	5.86186	8.15631	9.48542	8.09078	8.83103	9.17897	9.10371	10.5069	10.0423	9.93752	10.9494	10.4632	8.14036	8.70334	9.69695	8.52136	11.1433	5.86058	9.68951	9.17128	6.70085	8.89422	11.2794
220289_s_at	AIM1L	absent in melanoma 1like	7.02308	6.93524	6.57681	9.75457	6.65239	6.00953	6.454	6.35831	5.95727	6.62584	7.03562	6.07682	6.12288	6.69694	6.09725	6.16786	6.47078	6.46809	6.41438	6.74767	7.50416	7.5301	7.19864	6.41252	6.07314	7.85538	6.33745	6.3884	6.73983	6.11199	7.02905	6.43068	7.04927	6.15173	6.74028	7.22191	8.45372	6.09311	6.08948	6.92778	6.8413	6.2808	6.22283	6.9254	8.34826	7.76525	7.66357
220290_at	AIM1L	absent in melanoma 1like	7.32882	7.34314	7.46032	7.55405	7.60512	7.32615	7.30963	7.6804	7.48614	7.68431	7.57994	7.6403	7.65957	7.70521	7.736	7.66764	7.63822	7.70703	7.39264	7.45404	7.48066	7.5137	7.3939	7.51225	7.36627	7.64683	7.47504	7.25481	7.38746	7.40288	7.63138	7.47986	7.45774	7.38396	7.01353	7.33831	7.39118	7.42594	7.42516	7.4219	7.36566	7.34048	7.3369	7.65738	7.34397	7.4309	7.68722
206513_at	AIM2	absent in melanoma 2	8.45091	6.99752	6.7775	6.85127	7.04267	6.49765	6.43968	6.69661	6.43867	6.62178	6.77906	6.71876	6.77467	6.84534	8.48595	8.20702	6.60004	6.68225	6.36879	6.27025	6.33032	8.06179	7.46901	6.38602	9.14932	6.65043	9.34863	6.31698	6.50959	6.83352	9.48182	7.37994	7.53357	7.37839	6.41901	6.71528	8.11727	6.58548	7.61994	6.69446	8.27658	9.28993	6.85626	8.51672	9.77325	9.70711	9.33485
202541_at	AIMP1	aminoacyl tRNA synthetase complexinteracting multifunctional protein 1	6.32509	6.58041	8.5336	6.27146	6.66734	7.65256	7.38935	7.44761	7.20947	7.21285	8.21603	8.20887	7.63352	7.2086	7.57836	7.06901	7.23578	7.30878	8.07312	8.70181	8.34876	7.74917	7.94731	7.545	7.90399	5.87934	7.74969	7.24509	8.59188	7.17885	7.84529	7.35794	8.34889	8.10841	7.86729	7.30583	9.09103	7.42683	7.80767	8.47661	8.32384	7.68959	7.47127	7.3145	8.17945	7.80602	7.59159
202542_s_at	AIMP1	aminoacyl tRNA synthetase complexinteracting multifunctional protein 1	9.83618	9.523	9.94231	9.73172	9.98751	9.72749	9.68782	9.94881	9.6172	9.30675	9.94861	9.63777	9.5571	8.8857	9.76009	9.95492	9.52118	9.48494	9.90268	9.94926	10.0448	9.73822	9.93237	9.74148	9.84358	9.20533	9.69086	9.53537	10.2413	9.96355	9.6422	9.70336	9.99036	9.83951	10.3735	9.84433	9.81151	9.31212	9.7603	10.1719	10.2585	9.41599	10.4494	9.77336	10.0141	9.90207	10.1568
202138_x_at	AIMP2	aminoacyl tRNA synthetase complexinteracting multifunctional protein 2	10.7683	10.9265	10.8228	10.6236	10.0959	11.1491	10.3745	10.6246	10.5433	10.1756	10.3939	10.7185	10.9008	10.3419	10.3429	11.0834	10.3801	10.32	10.8432	11.0381	10.5914	10.1625	10.3908	10.6421	10.6139	10.7882	10.8195	11.3536	11.1598	10.8038	10.8487	11.0936	10.4355	10.653	11.5771	10.8855	10.3912	10.1541	10.4511	10.9505	11.4781	10.9466	11.0096	10.4744	10.3747	10.6589	10.8525
209971_x_at	AIMP2	aminoacyl tRNA synthetase complexinteracting multifunctional protein 2	10.3739	10.3795	10.535	10.1512	9.73534	10.5987	9.87294	10.2143	9.9573	9.77997	10.1333	10.4162	10.5985	9.96617	10.103	10.7185	10.1495	9.96326	10.4617	10.6916	10.2359	9.86513	10.0577	10.3674	10.2934	10.308	10.5713	10.8454	10.7848	10.4308	10.459	10.7634	10.1092	10.3445	11.2605	10.5205	10.0426	9.75467	10.152	10.6964	11.0972	10.6827	10.6306	10.1151	10.1061	10.3288	10.5542
209972_s_at	AIMP2	aminoacyl tRNA synthetase complexinteracting multifunctional protein 2	7.01972	6.94264	7.28694	7.06108	7.17758	6.87995	7.0492	7.3733	6.83725	7.07497	7.18684	7.02893	7.15315	7.13664	7.12073	7.09099	7.19147	7.06878	7.27728	7.26862	7.36845	6.99873	7.11964	7.21798	7.06198	7.50368	7.27829	7.23197	7.20546	7.0636	7.37088	7.46099	7.36062	7.17855	7.39078	7.45375	7.10646	7.21829	6.97365	7.30906	7.46333	7.3319	7.09628	7.21139	7.19797	7.7079	7.34585
201781_s_at	AIP	aryl hydrocarbon receptor interacting protein	8.62491	8.51534	8.02048	8.2544	8.47228	8.17768	7.91668	8.56387	8.8198	8.04182	8.16715	7.69204	7.46508	7.55972	7.77128	7.58359	8.06156	8.41084	8.32622	8.24247	8.54936	8.28591	8.06088	8.40385	8.3279	10.2551	8.79913	8.14468	8.06891	8.69338	8.56738	7.54851	8.05144	8.20786	8.50573	8.43819	7.68475	9.10754	8.72425	8.48618	8.5598	8.65898	8.75252	8.36679	7.63785	8.29717	8.0054
201782_s_at	AIP	aryl hydrocarbon receptor interacting protein	9.6812	9.49406	9.30495	9.28195	9.27026	9.4488	8.98704	8.97542	9.6989	9.2486	9.50879	9.06358	8.81076	8.56919	9.04295	9.0433	9.61089	9.77234	9.52	9.67723	10.0847	9.70941	9.46798	9.96073	9.5021	11.3433	10.091	9.31748	9.43778	9.68798	9.58511	8.67963	9.1335	9.38044	9.71028	9.43484	9.13419	10.2161	9.69771	9.61188	9.5949	9.652	9.75548	9.51987	8.99417	9.43141	9.27324
219977_at	AIPL1	aryl hydrocarbon receptor interacting proteinlike 1	6.64975	6.67152	6.72359	6.55817	6.68444	6.59679	6.54239	6.40576	6.96108	6.92411	6.85145	7.01596	7.02656	7.03647	7.06728	7.11956	6.92447	7.002	6.60549	6.72999	6.677	6.68878	6.84557	6.8667	6.73665	6.30886	6.67768	6.55153	6.61429	6.4025	6.42272	6.45888	6.69634	6.33874	6.27452	6.64934	6.30825	6.53839	6.41705	6.16724	6.34176	6.5504	6.39672	6.47609	6.66576	6.67706	6.49651
208090_s_at	AIRE	autoimmune regulator	7.40228	7.60712	7.27334	7.19804	7.51146	7.03329	7.49575	7.76646	7.59402	7.6863	7.45513	7.60878	7.62147	7.80191	7.74093	7.7972	7.83761	7.70167	7.29959	7.48646	7.39036	7.49757	7.51289	7.36264	7.17826	7.6426	7.53423	7.41785	7.34112	7.03721	7.16372	7.04374	7.00387	7.27335	6.95602	7.61216	6.90724	7.11945	7.08377	7.02486	7.03406	6.94569	6.74947	7.62141	7.25217	6.82573	7.10581
206460_at	AJAP1	adherens junctions associated protein 1	5.98587	6.02716	6.07193	5.91098	6.0767	5.86748	5.90502	6.06604	6.17653	5.77536	5.722	5.81456	6.12537	5.98033	5.83598	5.81698	5.93745	5.82564	5.9395	6.03933	5.89616	5.97003	5.88298	5.94698	5.94083	6.47169	5.96248	5.84276	5.81432	5.86788	5.89544	5.9894	6.14031	6.3348	5.77624	5.83864	5.73022	6.22493	7.58062	6.07232	5.63359	5.85964	5.7772	6.58978	5.9166	5.81546	5.92846
215789_s_at	AJAP1	adherens junctions associated protein 1	6.2911	6.45703	6.50357	6.1444	6.23476	6.26494	6.19654	6.61136	6.41514	6.26243	6.2872	6.30874	6.59451	6.52125	6.57325	6.4714	6.75584	6.38254	6.35244	6.38516	6.11779	6.5125	6.34166	6.50733	6.51118	6.10376	6.43936	6.34826	6.27082	6.23091	6.19756	6.36993	6.32859	6.22334	6.10822	6.37084	5.99693	6.53017	7.06076	6.07078	6.27611	6.19342	6.11563	6.55524	6.14811	6.41381	6.37476
215790_at	AJAP1	adherens junctions associated protein 1	6.03273	6.03119	6.08458	5.74922	5.91601	5.94088	5.68572	6.20432	5.90023	5.83062	5.81641	5.87038	6.01858	5.92057	5.97648	6.02893	5.98486	5.89049	5.86341	5.98032	5.91016	5.94324	5.96634	5.94513	5.82143	6.55098	5.77184	5.65364	5.79915	5.80602	5.73375	5.90277	5.96765	6.09665	5.74275	5.8411	5.62441	5.88988	6.96695	5.68575	5.58151	5.53592	5.95898	6.22804	5.87429	5.80812	5.99009
202587_s_at	AK1	adenylate kinase 1	9.06607	9.21361	9.5818	8.1613	8.50399	9.35702	7.0623	9.46486	6.84968	7.35986	8.33802	7.76683	8.41169	8.00088	8.13673	7.62543	9.2589	8.40154	9.03558	8.22494	8.88802	7.80895	9.16001	9.05678	9.44104	8.95592	7.84047	9.21074	8.16916	9.2869	9.67672	9.06745	9.46705	9.72305	9.35126	8.40765	9.29022	8.16459	9.52882	9.68116	9.37619	8.38318	6.30129	9.92163	8.54181	9.23031	9.86247
202588_at	AK1	adenylate kinase 1	8.37082	8.64374	8.42436	8.11882	8.63813	8.53968	7.99283	8.56783	8.33827	8.58904	8.59013	8.69262	8.74649	8.61532	8.68728	8.63726	8.92715	8.56744	8.26951	8.44137	8.50487	8.29355	8.46121	8.63115	8.477	8.31846	8.37827	8.18678	8.21535	7.75971	7.66578	7.95971	7.78453	7.98477	7.78452	7.75503	8.04811	7.99053	8.09919	7.78032	7.95744	7.69394	7.71487	8.40351	7.8592	8.09893	8.09775
205996_s_at	AK2	adenylate kinase 2	8.28193	7.79807	8.7537	7.804	8.06853	8.3324	8.14845	8.45014	9.12659	9.76224	7.77492	8.89566	8.47718	8.27361	8.99144	8.90628	9.74541	8.31071	8.25667	8.24466	8.49318	8.34524	8.64536	9.34218	9.37421	8.72238	8.48464	8.86149	8.43845	8.31	8.15329	8.28131	7.81999	8.45555	7.78093	7.159	8.27801	8.50303	7.88659	8.83304	8.38174	8.68089	9.35773	7.85632	7.48491	8.12682	8.68633
208967_s_at	AK2	adenylate kinase 2	10.4242	10.3278	10.7107	10.0797	10.2871	10.3184	10.5059	10.6473	10.7397	10.4712	10.5737	10.5086	10.0837	9.09198	10.2779	10.6764	11.1776	10.404	10.8488	10.059	10.6159	10.1595	10.0081	10.461	10.7783	10.5577	10.1284	10.5684	10.723	11.1128	10.2853	9.88566	9.96544	10.4117	10.5587	10.615	9.95142	10.4008	10.5124	10.9184	10.7572	10.182	10.7074	10.6107	9.79564	10.4528	10.4742
212172_at	AK2	adenylate kinase 2	5.96449	6.09054	5.99247	5.76681	6.1412	5.98949	5.98684	6.02169	6.11528	6.33582	6.17082	6.3661	6.38832	6.38949	6.35606	6.46161	6.35063	6.45108	6.03463	6.10182	5.94306	5.87602	5.96644	5.9462	5.96625	5.91462	6.03272	5.78233	5.95524	6.7351	6.7244	6.84731	6.49031	6.11464	6.22593	6.26072	6.92439	6.15727	6.51942	6.47984	6.00789	7.33373	6.16439	6.25352	6.5376	6.68817	6.3879
212173_at	AK2	adenylate kinase 2	7.90391	7.39084	7.57791	7.02134	7.47787	7.76467	6.85441	7.23799	7.76005	7.45764	6.84215	7.24967	7.11468	7.36801	7.57515	7.68289	7.23724	7.2649	7.73206	7.19395	6.88917	7.18191	7.06867	7.16207	7.79931	7.09602	7.2347	7.82082	7.43182	7.6941	7.70299	8.04217	7.09097	7.90467	7.71534	6.90148	7.59847	7.76785	7.39456	8.16785	7.93429	8.00078	8.78287	7.28193	7.2673	7.49754	7.84269
212174_at	AK2	adenylate kinase 2	8.88531	8.29793	9.41727	8.0069	8.55404	9.2208	8.45524	9.53482	9.80145	10.5501	7.69616	9.20643	8.97779	8.33634	9.45594	9.19841	10.4291	8.50901	8.84132	8.46576	9.0495	8.83567	9.29936	9.96476	9.79855	9.08259	8.79145	8.9524	8.62532	8.76487	8.50388	8.76244	7.97875	8.79283	8.13429	7.59306	8.91147	9.10653	8.26108	9.14968	8.76367	9.39662	9.86327	7.8428	7.84698	8.79969	9.44957
212175_s_at	AK2	adenylate kinase 2	9.8214	8.78444	10.3341	9.57435	9.73641	9.54449	9.68738	9.59783	10.1341	10.7146	8.88415	9.62921	9.43499	8.52083	9.7859	10.1448	11.1322	9.42228	9.15556	9.16974	9.11499	9.67396	9.52013	9.78943	9.94505	9.6187	9.34456	9.95969	10.0258	9.65538	9.97676	8.86678	9.36676	9.94258	9.34964	9.28763	9.43753	9.8448	9.23644	10.0396	9.76376	9.77108	10.3046	9.39499	8.52582	9.56775	10.3233
204347_at	AK4	adenylate kinase 4	7.8053	6.51065	7.32714	8.65558	6.55813	6.36916	6.43114	6.64975	8.52449	8.04053	6.7447	8.46557	7.77982	8.06813	8.02363	8.76674	8.02295	7.94494	7.45547	7.17367	7.79247	7.89626	6.81849	8.12624	8.01148	6.62279	7.29798	7.84995	7.44922	7.26671	7.42055	8.59964	7.16627	7.64405	7.64674	7.24559	6.79942	7.95581	7.37021	7.3396	8.19779	8.25441	7.30927	6.90109	6.53863	7.54595	8.68283
204348_s_at	AK4	adenylate kinase 4	10.417	7.43976	9.61135	10.8903	7.02566	7.47489	7.24426	7.5329	11.103	10.0529	7.64128	10.4141	9.84744	10.0451	10.0679	11.0122	10.4612	9.91531	9.39231	9.50372	10.2785	10.0893	8.57561	10.2892	10.3543	6.42329	9.57604	10.588	9.28798	9.53161	9.37161	10.8795	9.26518	9.81983	10.1476	9.38954	8.3475	10.4518	9.37646	9.38776	10.4263	10.5382	9.89708	8.05461	6.75393	9.74122	10.7781
219308_s_at	AK5	adenylate kinase 5	6.2798	7.1688	6.39967	6.38364	6.57011	6.8507	6.31323	6.48305	6.72064	6.93691	6.71695	6.95767	7.0623	7.06215	9.78761	7.14468	7.03102	6.98132	6.5807	6.57576	6.4629	6.55339	6.53205	9.13231	9.09651	5.77747	6.38814	6.35182	6.30153	5.83478	5.88043	5.93276	5.65731	5.87571	5.90952	5.69552	5.86352	6.05565	6.27861	6.22487	6.02612	6.1918	5.79482	5.98758	5.66364	6.54273	6.01056
201674_s_at	AKAP1	A kinase (PRKA) anchor protein 1	9.30913	8.2644	9.6201	8.6118	8.13517	9.34728	9.50341	8.63229	8.67018	8.5667	9.07966	8.93002	8.85315	8.82331	9.08695	8.78071	8.38858	8.83465	9.80266	9.77542	9.90783	9.09934	9.16682	8.66397	9.36438	8.91253	9.37885	9.12322	9.60593	9.52388	9.28272	8.92928	9.25722	9.6788	9.41099	9.45703	9.02562	9.00004	9.2112	9.66253	9.5141	8.83496	9.7197	9.61344	9.10179	9.95415	9.54506
201675_at	AKAP1	A kinase (PRKA) anchor protein 1	8.83189	7.87079	9.68536	8.1328	7.54161	8.52561	9.0303	7.96696	8.40856	8.20879	8.5922	8.19065	8.42219	8.62268	8.65015	8.36654	7.96438	8.17671	9.34911	9.70742	9.4344	8.51982	8.70135	8.08181	9.02827	8.33395	9.11135	8.67516	9.05131	9.1492	8.52981	8.18244	8.52895	9.25022	8.81024	8.85644	8.60202	8.47245	8.71127	9.11736	9.00286	8.08304	9.10171	9.02714	8.49665	9.35796	9.00372
210625_s_at	AKAP1	A kinase (PRKA) anchor protein 1	8.34076	7.38079	9.43395	7.80543	7.57924	7.98433	8.68231	8.57701	8.1748	7.20712	7.68155	7.57961	7.52848	7.62525	7.60876	7.56652	7.45266	7.57324	9.02711	9.01539	9.08837	8.20881	8.34043	7.81275	8.67466	8.13509	8.45631	8.42363	8.84228	7.93432	7.77373	7.11449	7.64665	8.23468	7.74231	7.79153	7.34553	7.51365	7.66393	8.24521	8.15693	7.05674	8.13215	8.191	7.51001	8.41216	7.77465
210626_at	AKAP1	A kinase (PRKA) anchor protein 1	6.58153	6.47394	6.74217	6.43751	6.54123	6.49185	6.68541	6.80359	6.55581	6.59685	6.57918	6.75711	6.6802	6.50048	6.56687	6.76014	6.68197	6.63207	6.50104	6.61964	6.5539	6.52034	6.48938	6.50036	6.60113	7.12979	6.5448	6.53341	6.53445	6.63622	6.94911	6.68622	6.64239	6.7186	6.54068	6.92542	6.59715	6.75204	6.90713	6.55232	6.58773	6.75663	6.73231	7.28293	6.61383	6.63088	6.73249
205045_at	AKAP10	A kinase (PRKA) anchor protein 10	6.27328	6.53501	6.36072	6.69541	6.57496	6.33134	6.475	6.35979	6.72316	6.25707	6.49346	6.34553	6.37328	6.20576	6.31976	6.38381	6.37867	6.74876	6.66394	6.62498	6.53994	6.56582	6.56077	6.39695	6.78613	6.27674	6.56727	7.31636	6.70606	7.03592	6.75486	6.42932	6.78725	6.32008	6.76186	6.72811	6.28287	6.16308	6.37325	6.1205	6.56021	6.51157	6.68781	6.43135	6.49421	6.46559	6.28299
213396_s_at	AKAP10	A kinase (PRKA) anchor protein 10	7.03305	7.56926	7.06972	7.36804	7.15214	7.6809	7.0097	7.45291	7.45257	7.45337	7.7856	7.58506	7.5322	7.46523	7.49358	7.42856	7.40186	7.90604	7.63124	7.80049	7.54943	7.5191	7.60861	7.41299	7.53608	6.87505	7.47165	8.13062	7.6848	9.01972	8.84869	8.22355	8.92875	7.84455	8.66995	8.80271	7.96175	8.38316	7.87854	7.82024	8.23604	9.0029	8.14129	7.85232	8.325	8.10118	7.88325
203156_at	AKAP11	A kinase (PRKA) anchor protein 11	7.20751	7.94369	8.12569	7.36802	6.79947	7.83049	7.03733	6.43269	7.5107	7.99977	7.77201	7.4896	7.16559	7.91309	8.33375	7.94723	7.42539	7.24804	8.25706	8.26114	7.77568	7.70317	6.9572	7.79467	7.94554	7.25719	7.99562	7.74025	7.76199	8.89781	8.22117	8.54507	8.44178	8.33926	8.57391	8.69126	8.70706	9.11679	9.73263	8.76139	7.82516	9.33851	7.77029	8.16145	8.56387	8.72401	8.13969
215336_at	AKAP11	A kinase (PRKA) anchor protein 11	6.80766	7.0686	7.18778	6.90242	7.18986	6.70788	6.99924	7.25304	7.05783	7.41961	7.2186	7.35025	7.27554	7.30864	7.3406	7.49518	7.48897	7.30194	6.90621	6.98664	6.84833	6.81131	6.85395	6.84136	6.81426	6.8663	6.89273	6.84079	6.82648	7.367	7.27022	7.33328	7.21665	7.11176	7.46343	7.37382	7.43479	7.56687	7.64548	7.2151	7.06722	7.7938	6.74943	7.03467	7.69921	7.69159	7.01471
210517_s_at	AKAP12	A kinase (PRKA) anchor protein 12	7.83506	9.16364	11.0904	9.33062	5.3357	9.80561	6.29712	9.02669	9.78713	5.71254	5.98479	10.9906	10.1909	7.53538	10.5773	6.39623	5.97847	6.4048	9.93466	9.91212	11.5426	5.54032	7.62311	9.61061	10.7796	5.66407	9.82415	10.6952	5.74643	10.0724	9.40905	7.13856	9.91583	10.0129	10.7913	9.2886	10.8976	9.35272	9.60926	9.7925	9.69492	11.2586	8.73245	5.33688	11.3685	8.40622	5.75129
208325_s_at	AKAP13	A kinase (PRKA) anchor protein 13	6.44014	6.61966	6.6271	6.22309	6.64948	6.45605	6.38749	6.55098	6.40371	6.66401	6.44301	6.65215	6.6467	6.47894	6.48352	6.66286	6.65071	6.78724	6.25728	6.77629	6.42127	6.31121	6.59024	6.69342	6.38353	6.72823	6.40107	6.436	6.32748	6.30292	6.48517	6.36985	6.16793	6.38743	6.54938	6.39743	6.932	6.33734	6.50805	6.62244	6.23136	6.31701	6.57923	6.35706	6.98937	6.01408	6.51534
209534_x_at	AKAP13	A kinase (PRKA) anchor protein 13	7.78995	7.94808	7.84344	7.36208	7.88474	7.77654	7.49037	7.89595	7.23446	7.75974	7.62631	7.78578	7.77578	7.84377	7.85565	7.69495	8.02071	8.08617	7.54722	8.03836	7.84756	7.71939	7.98799	8.03396	7.67624	7.50215	7.66748	7.48929	7.63991	7.5403	7.82984	7.98987	7.92894	7.82608	8.07447	7.60943	8.18799	7.83614	7.98248	7.97218	7.87527	7.91063	7.71597	7.66383	8.58404	7.90463	8.30829
213516_at	AKAP13	A kinase (PRKA) anchor protein 13	5.84185	5.77199	5.80793	5.69781	5.7393	5.81	5.69204	6.19277	5.97832	5.765	5.68566	5.83066	5.77768	5.82376	5.716	5.83729	5.78844	5.79684	5.72242	5.67718	5.70771	5.72663	5.67077	5.67078	5.74953	6.199	5.67487	5.71152	5.71634	5.66626	5.71544	5.66998	5.70512	5.6882	5.68249	5.75146	5.63952	5.52906	5.69215	5.5616	5.54869	5.68164	5.61692	5.70298	5.74345	5.80282	5.80583
221718_s_at	AKAP13	A kinase (PRKA) anchor protein 13	8.51111	8.85584	7.83837	7.64505	8.14878	8.85608	8.11023	8.01005	7.47555	7.66856	7.54066	7.61305	7.64887	7.80995	7.78442	7.49479	8.01619	8.12178	6.9238	8.40741	7.92475	7.88592	8.22707	8.92125	7.30372	7.82133	7.69827	7.16984	7.52878	8.2978	8.19874	8.5112	8.14066	8.53786	8.89403	8.21138	9.22459	8.60127	8.36105	8.9207	8.45503	8.82856	8.52368	8.36637	9.73073	8.56408	9.47264
222023_at	AKAP13	A kinase (PRKA) anchor protein 13	6.12004	6.16439	6.2316	6.18125	6.16715	6.24928	6.21079	6.3876	6.34996	6.06698	5.93477	6.00445	5.97408	6.0968	6.01479	6.11084	5.95303	6.05046	6.12018	6.13788	6.00975	6.03133	6.07584	6.04447	6.17869	6.44928	6.07458	6.08487	6.04421	6.11535	6.35145	6.14223	6.179	6.13276	6.32086	6.39076	6.0997	6.01913	6.34283	5.97784	6.13857	6.15524	6.1325	6.65148	6.35997	6.14	6.2436
222024_s_at	AKAP13	A kinase (PRKA) anchor protein 13	7.30539	7.33839	7.02482	6.83014	7.33396	7.56326	7.00695	6.69045	6.38528	6.9108	6.62357	6.76469	6.89687	6.85187	6.95323	6.57604	7.22643	7.10123	6.47275	7.29818	6.94134	6.73997	7.32871	7.45729	6.59597	6.16447	6.75496	6.54176	6.55988	7.0347	7.02291	6.88169	6.93644	7.13251	7.51981	7.02157	7.90343	6.99166	7.16482	7.63198	7.02027	7.42155	7.27008	7.03335	8.49385	7.08852	8.29233
203624_at	AKAP17A	A kinase (PRKA) anchor protein 17A	7.48967	7.44845	8.10434	8.23379	6.83798	8.01592	8.27905	7.91761	7.48797	8.06133	7.61946	7.77476	7.77685	7.58454	8.04383	7.2699	7.10929	6.91149	7.55606	7.9277	8.56479	8.17671	7.81651	6.9763	8.27301	7.5927	7.5709	9.01637	7.82867	8.70325	8.41115	8.47574	8.56029	8.81501	7.66294	9.65179	9.44535	8.14724	8.7453	8.93312	8.16985	8.93945	8.69562	8.23581	9.98838	9.13415	7.76416
210269_s_at	AKAP17A	A kinase (PRKA) anchor protein 17A	6.96978	6.93211	7.5305	7.54331	7.10046	7.28846	7.64602	7.49988	7.18468	7.22193	6.82639	7.31736	7.18909	7.35561	7.06462	7.12449	6.79362	6.74779	7.16805	7.28585	7.93705	7.42746	7.25255	6.50143	7.48772	8.22423	7.05087	8.42375	7.28504	7.48898	6.80573	6.90965	7.13839	7.5821	6.07216	7.94034	7.77088	6.58547	7.36188	7.33165	6.83349	7.55173	7.3749	6.92566	8.39126	7.5863	6.6374
202759_s_at	AKAP2 PALM2AKAP2	A kinase (PRKA) anchor protein 2 PALM2AKAP2 readthrough	7.62842	9.69722	10.1593	10.7757	7.22576	10.0991	6.64493	10.1135	9.51761	8.78663	7.07018	9.64333	7.64019	9.65674	10.5341	9.64252	9.07941	7.54789	8.26936	7.77412	9.51539	7.7575	8.46553	9.35358	10.5972	9.27081	8.15568	9.77591	8.60659	10.0405	9.09963	10.1634	10.7667	10.3734	9.06619	9.05029	7.03146	9.36734	10.2708	10.4525	9.68092	10.6037	9.87254	8.23146	8.66268	8.65234	7.99431
202760_s_at	AKAP2 PALM2AKAP2	A kinase (PRKA) anchor protein 2 PALM2AKAP2 readthrough	6.15921	8.21172	9.47196	9.65735	5.81723	9.49989	5.26465	9.1202	8.09748	7.22808	5.4838	8.49574	5.84102	8.44548	9.62835	8.50323	7.68734	5.40043	7.40085	6.62024	9.14206	6.45067	7.3757	8.76304	9.88393	8.57388	6.84276	9.38531	7.58573	10.4008	9.17844	10.1669	10.8038	10.3347	9.09732	8.85361	5.79667	9.16225	10.1765	10.4229	9.57398	10.8912	9.87362	7.32606	8.65283	8.44226	7.51485
207344_at	AKAP3	A kinase (PRKA) anchor protein 3	6.42375	6.62017	6.49062	6.35437	6.68084	6.36064	6.36766	6.51244	6.65137	6.68843	6.53315	6.89568	6.95209	6.7065	6.72059	6.7905	6.68262	6.68637	6.41661	6.52457	6.39924	6.48928	6.55432	6.83427	6.47646	6.35268	6.41236	6.25709	6.3235	6.5006	6.45966	6.18855	6.15155	6.21258	5.90322	6.28636	6.3074	6.45104	5.96056	6.21671	6.19462	6.45496	6.04424	6.31243	6.20706	6.39358	6.22468
207019_s_at	AKAP4	A kinase (PRKA) anchor protein 4	6.41356	6.51758	6.61129	6.62692	6.62981	6.42362	6.6207	6.67465	6.79697	6.66891	6.57574	6.73171	6.782	6.72765	6.75332	6.71529	6.72918	6.6523	6.46823	6.61241	6.35442	6.40256	6.45423	6.38954	6.3085	6.51407	6.43527	6.44955	6.40023	6.05422	6.28666	6.15595	6.32369	6.22053	5.97768	6.35652	6.12901	6.28734	6.02743	6.15319	6.21223	5.93591	6.10864	6.34004	6.25609	6.07709	6.41155
207800_at	AKAP5	A kinase (PRKA) anchor protein 5	6.36701	6.3783	6.25514	6.21911	6.45993	6.13851	6.1449	6.35648	6.5586	6.40354	6.24978	6.38153	6.47508	6.52171	6.37925	6.43547	6.24727	6.42388	6.14991	6.19939	6.26885	6.23494	6.20396	6.20358	6.19683	6.11309	6.16926	6.07221	6.01693	6.57869	6.11614	6.08254	6.42831	6.00786	6.11367	6.14047	6.08592	6.04525	6.07697	5.98489	6.31558	6.17088	6.19103	6.35519	6.23916	6.09085	6.22595
205359_at	AKAP6	A kinase (PRKA) anchor protein 6	6.3292	6.41516	6.37309	6.14054	6.7208	6.38462	6.18085	6.47805	6.68138	6.80832	6.52677	6.80249	6.7058	6.91422	6.78057	6.91275	6.75456	6.76873	6.22421	6.37003	6.13772	6.52173	6.42101	6.27594	6.36857	6.34479	6.48963	6.33529	6.23593	5.94316	6.11357	6.33511	5.95787	6.07143	5.59848	6.16505	6.18136	6.33868	6.13703	5.79217	5.72631	6.01889	5.99215	5.94115	5.83525	6.30087	5.8656
217669_s_at	AKAP6	A kinase (PRKA) anchor protein 6	5.6799	5.7937	5.9928	5.75804	5.80255	5.77677	5.87601	5.8625	5.94153	5.74318	5.75551	5.96059	5.90499	5.7983	5.76889	5.87927	6.10062	5.80334	5.69233	5.90368	5.81758	5.70707	5.71812	5.83179	5.81221	6.48467	5.76764	5.77977	5.72031	5.77271	5.51457	5.5877	5.57285	5.52061	5.72243	5.87086	5.57818	5.7425	5.85168	5.85044	5.75688	5.8292	5.72164	5.50093	5.55864	5.5804	5.66061
205771_s_at	AKAP7	A kinase (PRKA) anchor protein 7	6.00243	5.83456	6.36215	5.82097	5.73523	6.17828	7.46107	6.209	6.53648	6.02402	6.66021	6.64233	6.56644	6.21308	6.80098	6.44428	6.52926	6.0478	5.93232	6.4613	6.05824	7.00754	6.39138	6.94013	6.84337	5.98493	6.57648	6.87914	6.2085	6.75567	7.01042	6.01698	6.24103	6.19661	5.80061	6.43998	6.40134	6.69893	7.04175	6.68398	7.49767	6.84525	7.17266	6.45802	6.74894	6.76186	6.9706
211172_x_at	AKAP7	A kinase (PRKA) anchor protein 7	7.8119	7.84272	7.84329	7.74744	8.20408	7.50972	7.95359	8.63045	7.83193	7.78407	7.50844	7.77525	7.79569	7.88613	7.66866	7.75801	7.62998	7.72845	7.57395	7.42426	7.56614	7.70226	7.72791	7.58613	7.56987	7.84381	7.7322	7.44201	7.5175	7.05578	7.2475	7.34981	7.35494	7.11233	7.16877	7.30516	7.15804	7.44627	7.19603	7.35828	7.35329	7.17984	7.31432	7.69967	7.31449	7.3825	7.40404
203847_s_at	AKAP8	A kinase (PRKA) anchor protein 8	8.72709	8.42315	8.93055	8.64844	8.55686	8.32653	9.12658	8.21504	8.88718	8.3908	7.96376	8.79456	8.63495	8.64655	8.40199	8.50926	8.42908	8.79511	8.79983	8.71711	8.59112	8.68255	8.65994	8.56974	8.70093	8.55232	8.3652	8.8991	8.58667	9.48148	8.62051	8.57818	8.34667	8.4574	8.51245	8.29299	8.53308	8.64241	8.75196	8.77818	8.73101	8.7102	8.79696	8.68636	8.78333	8.65755	8.36895
203848_at	AKAP8	A kinase (PRKA) anchor protein 8	7.43197	7.29679	7.75533	7.5621	7.50228	7.58582	7.80471	7.35636	7.91807	7.01844	6.87718	7.60895	7.25972	7.18759	7.24365	7.15816	7.06215	7.24617	7.56145	7.44033	7.12556	7.75672	7.60637	7.65818	7.56127	7.05708	7.38793	7.56289	7.30596	7.65312	7.65836	7.86859	7.64843	7.96264	7.45187	7.07255	8.21661	8.18767	7.79582	8.116	7.90119	8.36119	7.94411	7.9483	7.92731	7.86398	7.77261
215741_x_at	AKAP8L	A kinase (PRKA) anchor protein 8like	7.667	7.81785	7.56345	7.88301	7.77157	7.39955	7.94157	8.37729	7.74368	6.87731	7.13381	7.19176	7.19991	7.36216	7.12423	7.02345	7.14465	7.09821	7.57754	7.44608	7.48426	7.59121	7.59105	7.67596	7.63752	7.99306	7.40189	7.70016	7.43452	7.30823	7.53141	7.4259	7.51627	7.52068	7.31246	7.61679	7.48948	7.32071	7.46531	7.28135	7.48241	7.51122	7.55197	7.57178	7.64969	7.37582	7.513
218064_s_at	AKAP8L	A kinase (PRKA) anchor protein 8like	6.87624	6.9818	7.22977	7.54824	7.06871	6.99911	7.08569	7.57296	6.66129	6.47937	6.12916	6.45493	6.17543	6.30277	6.51833	6.23035	6.54512	6.43808	7.18648	6.53414	7.20551	6.95542	6.36096	7.10455	7.01648	6.50684	6.38207	7.3429	6.59931	7.47723	7.40495	7.56862	7.06446	7.31888	7.03261	7.61479	7.51233	7.35522	6.78388	7.28049	7.39864	7.93627	7.36717	6.67187	7.31506	7.25303	7.23577
222160_at	AKAP8L	A kinase (PRKA) anchor protein 8like	7.33488	7.44411	7.56323	7.31552	7.5223	7.35665	7.35566	7.63292	7.90163	7.6134	7.47459	7.69609	7.66858	7.80412	7.74481	7.72064	7.77478	7.7273	7.45652	7.61144	7.49441	7.53906	7.54663	7.64432	7.4363	7.65222	7.55188	7.51041	7.34479	7.16558	7.45554	7.24606	7.42592	7.07436	7.24315	7.62515	7.24702	7.43293	7.21518	7.21883	7.28374	7.52098	7.16235	7.4636	7.58855	7.36877	7.30924
207870_at	AKAP9	A kinase (PRKA) anchor protein (yotiao) 9	5.39529	5.57526	5.55807	5.49184	5.64153	5.4962	5.49244	5.36711	5.77651	5.71857	5.6344	5.7454	5.75562	5.82793	5.67824	5.76458	5.65927	5.75762	5.44947	5.48449	5.61913	5.51854	5.54891	5.55757	5.61769	5.4746	5.53561	5.48383	5.49042	5.76441	5.36523	5.50562	5.27485	5.65471	5.40814	5.58319	5.48172	5.63303	5.49469	5.4093	5.40867	5.50398	5.34499	5.49702	5.74524	5.48898	5.33378
210962_s_at	AKAP9	A kinase (PRKA) anchor protein (yotiao) 9	7.13241	7.5305	6.3587	7.29668	7.53123	7.15673	7.02022	6.55675	6.33803	6.80918	8.00431	6.9809	6.76835	7.27829	7.55891	7.21034	6.47144	6.75728	7.89156	7.45512	8.04303	7.15294	7.19472	7.41035	7.39716	8.30663	7.08443	7.76025	6.74135	8.80529	8.8659	8.44804	8.59832	8.66509	9.36008	8.52065	8.47284	8.63265	8.72301	8.27171	8.4948	9.00132	8.23386	9.17011	8.65719	8.32269	8.4498
215483_at	AKAP9	A kinase (PRKA) anchor protein (yotiao) 9	4.84034	4.89874	5.20359	5.01376	4.83402	4.91931	4.72686	4.8374	5.22573	4.79046	4.82275	4.83911	4.80376	4.84144	5.07705	5.07379	4.84269	4.82022	4.85368	4.71735	4.95719	4.83333	4.74153	4.72537	4.99	4.79422	4.67436	4.76422	4.7005	6.04152	5.39082	5.24758	5.27152	5.5116	6.70936	5.39664	5.46053	5.6777	5.21697	5.33566	5.55669	5.00003	5.51916	5.86071	5.29568	5.26207	5.07028
217893_s_at	AKIRIN1	akirin 1	8.57202	8.69683	8.80695	8.27567	8.33092	8.99558	9.19373	8.48107	8.87516	8.90265	8.11527	8.73644	8.18461	8.08927	7.8819	8.31288	7.82553	8.13814	9.12094	8.44083	9.39953	8.49985	8.33088	8.95669	8.7042	8.84576	8.38661	9.23734	8.65191	9.02345	9.73035	8.7527	9.00978	8.85706	9.02999	8.87224	9.44645	8.81754	8.65194	8.98987	9.4502	9.24307	9.15399	8.54534	9.22825	8.5902	8.95927
201900_s_at	AKR1A1	aldoketo reductase family 1, member A1 (aldehyde reductase)	9.62547	9.31506	9.31059	10.0692	9.8294	9.74418	9.78191	9.89538	9.98804	10.4666	10.066	8.54602	8.94482	9.56056	9.69756	8.70561	9.86315	8.92915	9.88758	9.8257	9.21412	9.97338	10.187	10.3024	9.60683	9.59047	9.8826	9.39752	8.97179	10.4288	9.74448	9.57327	9.45153	9.762	10.2192	10.0629	10.1848	10.5971	9.96632	10.2227	10.6705	9.8133	11.3149	10.3385	10.1902	10.7997	10.3815
201272_at	AKR1B1	aldoketo reductase family 1, member B1 (aldose reductase)	11.519	13.1939	11.4752	13.1251	12.4836	12.6816	12.4002	11.2223	10.7165	11.7662	12.5845	10.3842	13.2651	11.77	11.0378	13.0233	10.725	11.956	12.5088	13.3237	12.839	12.3372	12.2787	12.9629	11.2318	13.7555	10.0713	11.6777	11.8995	11.2772	11.414	10.1401	12.0002	10.8664	9.89794	10.8708	13.1025	11.4191	11.0725	11.2085	11.2832	11.5152	12.1489	12.115	7.77451	12.8552	10.602
206561_s_at	AKR1B10	aldoketo reductase family 1, member B10 (aldose reductase)	8.10908	11.7947	6.37029	6.30937	6.74339	6.38737	6.6825	6.06584	6.11537	8.20656	10.1401	6.8128	12.7159	8.44499	6.91446	7.71888	6.96801	7.83678	6.27671	13.9919	7.5508	13.681	13.3117	6.49677	6.3198	6.19939	6.70262	6.13629	6.18587	5.91174	9.90422	6.69649	7.29778	7.25362	8.75944	8.56294	10.2719	7.42372	6.51142	6.14894	6.32072	6.33658	11.5364	13.7475	6.47931	10.1896	12.7025
204151_x_at	AKR1C1	aldoketo reductase family 1, member C1 (dihydrodiol dehydrogenase 1; 20alpha (3alpha)hydroxysteroid dehydrogenase)	8.30778	11.3766	8.3431	7.37868	7.60709	9.21899	12.1766	7.96651	7.45207	11.2519	13.3878	8.1246	10.2073	12.3897	8.89299	12.1864	8.29262	11.5172	7.64942	13.223	11.3596	13.4658	13.769	8.37841	9.10236	9.65515	10.8175	7.64681	7.84104	7.55143	11.1433	12.7023	10.6388	11.0555	9.60455	12.041	12.0649	7.74601	7.97808	8.00498	7.82889	10.0287	13.3111	13.3081	11.5467	11.2762	11.8608
216594_x_at	AKR1C1	aldoketo reductase family 1, member C1 (dihydrodiol dehydrogenase 1; 20alpha (3alpha)hydroxysteroid dehydrogenase)	8.18573	10.9197	7.84235	7.30914	7.66453	9.13558	11.9764	7.63666	7.4738	10.5045	12.9026	7.72799	9.92603	11.8282	8.6717	11.4706	8.00363	11.0129	7.53963	12.9321	11.2706	13.0964	13.4478	8.99453	8.62717	9.89066	10.3386	7.50902	7.58413	7.20914	10.5491	12.0558	10.1048	10.3596	9.26775	11.2649	11.3598	7.44387	7.46385	7.86565	7.3952	9.50147	12.7627	12.7353	10.7914	10.5417	11.2816
217626_at	AKR1C1	aldoketo reductase family 1, member C1 (dihydrodiol dehydrogenase 1; 20alpha (3alpha)hydroxysteroid dehydrogenase)	6.64104	6.75964	7.02358	6.59304	6.94082	6.75692	7.63964	6.98723	7.03611	7.59454	7.54839	7.52846	7.74356	7.63021	7.5121	7.88273	7.48943	7.6545	6.72442	8.8941	7.07396	7.66276	8.51235	7.07574	6.72363	6.56086	7.01625	6.60281	6.82538	6.42577	6.44065	8.12822	6.4383	6.7421	6.50369	7.18859	7.18835	6.42371	6.65149	6.36276	6.43258	6.53723	9.52019	9.72508	6.91162	6.79783	7.30843
209699_x_at	AKR1C2	aldoketo reductase family 1, member C2 (dihydrodiol dehydrogenase 2; bile acid binding protein; 3alpha hydroxysteroid dehydrogenase, type III)	7.96682	10.8318	7.96789	7.15989	7.33728	8.86523	12.5993	7.45259	7.43967	11.0754	13.0979	7.71323	9.97864	12.2876	8.29062	12.017	7.77502	11.6704	7.10733	13.2546	11.5317	13.3402	13.7327	8.07006	8.54596	8.88577	10.0798	7.3934	7.44234	7.40282	10.6487	12.6928	10.6288	11.0299	9.67276	11.8778	12.1769	7.44899	7.5367	7.79412	7.17363	9.54945	13.3791	13.2933	11.259	10.8519	11.9254
211653_x_at	AKR1C2	aldoketo reductase family 1, member C2 (dihydrodiol dehydrogenase 2; bile acid binding protein; 3alpha hydroxysteroid dehydrogenase, type III)	7.5228	10.6438	7.65745	6.63298	6.69549	9.24564	12.1249	6.78833	6.70248	10.3199	12.8671	6.31302	9.54152	11.6668	7.7661	11.3138	7.05598	10.9342	6.28091	12.9976	11.1797	13.0599	13.4312	8.73271	8.31744	9.96625	9.73943	6.34678	6.65244	6.04049	10.2281	11.8786	9.69494	10.0701	8.82224	10.9476	11.2328	5.36971	5.92902	7.11697	6.29156	8.93913	12.7581	12.6832	10.4756	10.1605	11.114
209160_at	AKR1C3	aldoketo reductase family 1, member C3 (3alpha hydroxysteroid dehydrogenase, type II)	6.01299	10.4771	6.59687	5.41119	5.50326	9.90314	11.2879	5.00776	5.0408	8.21178	12.8887	5.20181	9.61053	9.85095	7.41103	8.47978	6.08351	9.83045	4.89906	12.8329	10.6609	12.4585	12.9007	10.1106	8.15893	11.3931	6.94095	5.03903	5.84323	4.79524	11.2268	11.6424	7.97335	9.29622	8.59504	10.0709	10.6808	4.97408	5.01832	7.38324	5.77372	8.85199	12.8467	12.7236	10.3112	10.5209	10.7496
210558_at	AKR1C4	aldoketo reductase family 1, member C4 (chlordecone reductase; 3alpha hydroxysteroid dehydrogenase, type I; dihydrodiol dehydrogenase 4)	5.95222	6.37401	5.96854	6.10393	6.35351	5.90312	6.55506	5.89126	6.18129	6.13791	6.2416	5.9333	6.00517	6.27469	5.88274	6.19591	5.91153	6.13781	5.80658	6.3843	5.84954	6.17478	6.33881	5.77352	5.73378	5.84006	5.79275	5.80303	5.76644	5.45594	5.58291	5.92134	5.4933	5.52256	5.36487	5.58837	5.49327	5.59512	5.3916	5.47669	5.42895	5.58709	6.35194	5.98649	5.68574	5.36167	6.0626
207102_at	AKR1D1	aldoketo reductase family 1, member D1 (delta 43ketosteroid5betareductase)	4.83554	4.78663	4.97931	4.76715	4.8511	4.77451	4.8594	4.8044	4.90591	4.91678	4.90302	4.88939	4.91024	4.95031	4.92864	4.98446	4.91965	4.91252	4.8467	4.84547	4.80059	4.89734	4.91531	4.89391	4.82273	4.91373	4.78551	4.83343	4.85033	4.91593	4.87532	4.72591	4.81965	4.83294	4.8607	4.79063	4.82456	4.99661	4.79179	4.8632	5.05746	4.85791	4.84979	4.87943	4.86692	4.77258	4.88948
202139_at	AKR7A2	aldoketo reductase family 7, member A2 (aflatoxin aldehyde reductase)	8.55449	8.08999	8.37676	9.59383	8.24302	8.1338	8.58567	8.48049	7.93165	8.46359	9.03849	8.27528	7.55665	8.08101	8.72502	7.88336	8.50536	7.8429	9.50859	8.51145	8.72083	9.15893	8.91663	9.66829	9.63247	9.60223	8.44084	8.9015	8.80059	9.72435	9.8117	9.41613	8.79461	8.90414	8.81481	9.21474	8.99426	9.52642	9.46347	9.64367	10.097	9.62762	9.56862	9.15148	8.8058	9.42582	9.33281
214259_s_at	AKR7A2	aldoketo reductase family 7, member A2 (aflatoxin aldehyde reductase)	8.99874	8.61969	8.61142	9.93679	8.53581	8.84797	8.72828	8.68226	8.1757	9.01222	9.85908	8.8788	8.28031	8.85393	9.5013	8.62058	9.14208	8.44145	9.55905	8.80649	8.94685	9.3673	9.18694	10.0846	9.66183	9.39582	8.73048	8.97034	8.97818	9.73179	9.72909	9.34678	8.81727	8.94646	8.99984	9.29975	9.14954	9.4436	9.50976	9.63143	10.0103	9.62657	9.52719	9.27275	8.84212	9.44439	9.4551
206469_x_at	AKR7A3	aldoketo reductase family 7, member A3 (aflatoxin aldehyde reductase)	7.68825	7.35378	7.80063	8.15983	7.65932	7.49352	7.63587	7.79862	7.56884	7.69414	7.96636	7.91413	7.75453	7.72005	8.08023	7.76027	7.93215	7.69969	8.10776	7.84389	7.80866	8.02025	7.93116	8.22913	8.15233	8.39124	7.54203	7.65167	7.72392	7.79608	7.94188	7.62946	7.49397	7.52254	7.66867	7.71276	7.59119	7.88694	7.9083	8.01124	8.06948	7.90763	7.84435	7.90888	7.51168	7.74358	7.67699
216381_x_at	AKR7A3	aldoketo reductase family 7, member A3 (aflatoxin aldehyde reductase)	7.55822	7.41617	7.5282	8.08079	7.61454	7.41118	7.55922	7.70064	7.47828	7.61431	7.77359	7.80495	7.55869	7.48155	7.78929	7.48836	7.77778	7.54384	7.99757	7.57612	7.65641	7.88441	7.77615	8.06446	7.91274	8.35197	7.37747	7.51003	7.57199	7.80361	7.79027	7.57069	7.24687	7.35565	7.31273	7.63329	7.44849	7.64721	7.65663	7.79588	8.00587	7.693	7.73195	7.70674	7.29989	7.6742	7.67822
207163_s_at	AKT1	vakt murine thymoma viral oncogene homolog 1	9.27529	9.10667	9.47778	9.62642	8.69822	9.82255	9.95713	9.94888	9.46378	8.69645	9.00114	8.96116	8.28131	9.06042	9.32821	9.29853	8.76332	8.97868	9.70706	8.8178	9.42174	10.3524	9.28197	8.24017	10.1787	9.32855	9.42041	9.90111	9.35494	9.42625	9.0569	8.76363	9.52866	9.06132	9.51891	9.10873	8.79385	9.31652	9.4806	9.5796	10.0257	8.60867	8.9849	8.84225	9.79158	8.88567	8.81155
203808_at	AKT2	vakt murine thymoma viral oncogene homolog 2	6.02997	5.8866	6.25102	5.93772	6.1076	5.81702	5.8158	6.45011	6.20874	6.09086	6.00905	5.92726	6.09863	6.08705	6.08306	6.09744	6.23638	6.18438	5.9081	5.84084	5.99928	5.9519	5.96264	5.9156	5.92466	6.7997	5.9344	5.98397	5.89953	6.14557	5.88171	5.91155	6.07492	6.32628	5.83461	6.26908	5.59949	6.61553	6.02835	6.15093	5.83548	5.99819	5.81068	6.54984	6.20216	5.99954	5.8805
203809_s_at	AKT2	vakt murine thymoma viral oncogene homolog 2	6.52455	6.36902	6.39644	6.27178	6.23603	6.48	6.71977	6.73777	6.52131	6.41293	6.72225	6.37093	6.44082	6.62666	6.31934	6.39732	6.38432	6.51545	7.33869	7.23825	7.07139	6.5228	6.65226	6.94334	7.12691	7.73537	6.87578	7.06948	6.99361	6.34302	6.75406	6.23364	6.36931	6.35616	6.3764	6.39145	6.00362	6.25054	6.47331	6.49296	6.33622	6.22177	6.5832	6.77268	6.38344	6.35848	6.45811
211453_s_at	AKT2	vakt murine thymoma viral oncogene homolog 2	6.63779	6.45841	6.6678	6.59054	6.62421	6.42593	6.80598	6.77654	6.69948	6.82113	7.12861	6.86645	7.04881	6.99701	6.68588	6.72637	6.71044	6.89951	7.51255	7.34847	7.15896	6.63516	6.82247	7.10283	7.06477	7.66972	6.85687	7.10654	7.18138	6.30104	6.68991	6.5382	6.37468	6.3961	6.38525	6.67486	6.32034	6.48005	6.67115	6.47348	6.34855	6.29217	6.22594	6.418	6.59481	6.38221	6.33417
212607_at	AKT3	vakt murine thymoma viral oncogene homolog 3 (protein kinase B, gamma)	6.52339	9.31417	8.65436	8.4059	8.75558	9.46524	7.19522	9.01045	8.35873	7.92223	7.804	9.10018	8.72913	8.55084	8.74089	8.52556	7.90619	8.68516	8.63074	8.18741	9.18031	6.66142	6.84139	8.43033	8.64956	7.94951	6.62641	8.8649	8.19238	6.08084	7.83292	6.31604	8.23062	8.31742	8.32667	8.65431	8.25081	8.31622	9.75524	9.1392	5.93337	9.35714	7.41393	6.74589	6.17485	9.17835	6.21752
212609_s_at	AKT3	Vakt murine thymoma viral oncogene homolog 3 (protein kinase B, gamma)	6.52198	8.01423	7.38393	7.03843	7.61877	8.2481	6.52262	7.41023	7.08544	6.77679	6.75093	7.66199	6.90444	7.51907	7.63819	6.82802	6.70833	7.21945	7.09337	7.27864	7.51015	6.37072	6.50982	7.83043	7.43653	6.8549	6.56124	7.21419	7.00355	6.16998	7.03201	6.50305	7.16555	7.5775	7.16611	6.89319	7.49898	7.8831	7.96773	7.73135	5.98475	9.04688	6.34861	6.24988	6.61916	7.8373	6.4927
219393_s_at	AKT3	vakt murine thymoma viral oncogene homolog 3 (protein kinase B, gamma)	6.33208	6.61605	6.6775	6.58161	6.84579	6.59297	6.32368	6.72454	6.69832	6.59423	6.37689	6.87336	6.74262	6.72007	6.71075	6.80779	6.63152	6.91546	6.59498	6.4576	6.75242	6.19293	6.38152	6.62071	6.64193	6.3723	6.29347	6.7011	6.52445	5.91728	6.07856	6.19468	6.15053	6.06904	6.04126	6.28115	5.95226	5.92883	6.81035	6.47658	5.84877	6.05877	6.04022	6.52336	6.12715	6.68709	6.17273
218373_at	AKTIP	AKT interacting protein	8.49682	7.64459	7.08562	8.53831	7.89383	7.48491	8.02219	7.82671	7.58507	8.31281	8.41529	7.5061	6.94809	7.42661	7.08895	7.45319	7.1568	7.76193	8.35696	7.99762	8.26368	8.7879	7.99717	8.4048	7.40989	8.59232	7.30438	7.89333	8.31249	7.70799	8.0537	7.9264	8.17138	7.58819	7.63271	8.39072	8.31101	7.69707	7.30836	8.15188	8.41988	7.55282	6.51401	7.62706	8.05355	7.88168	8.1587
218487_at	ALAD	aminolevulinate dehydratase	7.35623	7.25769	7.77744	8.46017	7.87889	7.68244	7.34074	7.08069	7.53639	7.88891	7.98287	7.89046	7.72584	7.78878	7.80325	7.72387	7.96539	7.56146	7.49831	7.44443	7.54696	7.25843	8.38076	8.36993	7.62178	6.8945	7.38088	7.23879	7.27421	6.54803	7.04292	7.1895	6.69596	7.27023	7.09472	6.80019	7.28213	7.50463	7.68308	7.10521	7.00486	7.4575	7.35519	7.98168	7.17536	7.97628	7.81167
218489_s_at	ALAD	aminolevulinate dehydratase	7.18388	6.82369	7.41484	8.20884	7.435	6.97574	7.20124	7.22	6.96041	6.88504	7.0376	7.02655	7.11183	6.8897	6.79683	6.83962	7.02823	7.11422	7.40208	7.13831	7.38693	6.95294	7.63054	7.48866	7.26505	7.33458	7.06907	7.21104	7.37198	7.51003	7.09342	6.69234	6.96529	7.12528	7.0857	7.03167	6.81248	6.88498	7.23601	7.60627	7.15868	6.87208	7.3609	7.69824	7.36295	7.40397	7.1039
205633_s_at	ALAS1	aminolevulinate, delta, synthase 1	7.80789	8.92881	8.33353	8.91283	8.06895	9.03264	9.68444	8.01956	8.86836	8.70659	7.927	8.22378	8.38861	7.61895	7.92575	7.91673	8.52521	7.7173	9.33939	8.87632	9.45623	8.293	8.50416	8.49923	8.61629	9.05091	8.14192	8.75339	8.82418	10.0549	8.77971	8.87367	8.9404	8.73914	9.62512	8.75154	8.80014	9.24275	8.94028	9.27967	9.64786	9.0784	10.3412	8.80952	8.46285	9.38045	8.80824
211560_s_at	ALAS2	aminolevulinate, delta, synthase 2	6.90418	6.79717	6.89746	6.54662	7.04549	6.68843	6.65438	7.34437	6.95821	6.74405	6.58319	6.72728	6.82748	6.86574	6.74355	6.95813	6.73923	6.83571	6.72779	6.81547	6.60746	6.77792	6.87577	6.89272	6.73223	7.19612	6.77419	6.65927	6.67937	6.49882	6.84869	6.80342	6.50273	6.62862	6.42361	6.79697	6.61366	6.75423	6.80143	6.58565	6.64195	6.53849	6.85867	7.04505	6.61554	6.71043	6.76654
211298_s_at	ALB	albumin	5.40726	5.43162	5.5217	5.32817	5.50753	5.36448	5.37549	5.77283	5.67633	5.57598	5.54034	5.6493	5.6622	5.66147	5.57762	5.60516	5.58944	5.60047	5.52607	5.56217	5.43433	5.47919	5.50379	5.40256	5.58224	6.08146	5.51691	5.5499	5.50962	5.35773	5.35238	5.22855	5.15644	5.24628	5.22325	5.48242	5.22455	5.55989	5.13269	5.33706	5.14493	5.3211	6.07596	5.37748	5.40992	5.3559	5.39972
201951_at	ALCAM	activated leukocyte cell adhesion molecule	9.74507	8.67193	9.72346	8.12728	8.00759	9.30277	6.54521	8.57348	8.31724	8.7112	7.6259	7.98153	6.62391	9.83163	8.72065	6.80265	7.95355	9.3608	7.76399	7.88542	7.9964	9.16033	9.1819	8.10034	8.79783	6.44773	7.86814	9.0528	6.99488	8.57726	8.14898	8.44019	9.15992	9.19935	8.86439	9.26306	9.47559	8.70366	7.647	9.30139	8.71884	9.71139	7.73442	8.01839	8.30869	8.8626	8.34093
201952_at	ALCAM	activated leukocyte cell adhesion molecule	11.4677	10.5989	11.0338	10.0488	10.1508	10.7434	8.08779	11.0287	10.263	10.4234	9.37771	9.52909	7.89184	11.2677	10.5423	8.01887	9.41958	10.6726	9.40046	9.48378	9.64532	10.7702	10.9871	9.84894	10.8987	8.78678	9.83808	10.7295	8.35447	11.1638	10.9015	11.091	11.7505	11.653	11.1951	11.8162	11.8278	11.4732	10.2268	11.824	11.3098	12.1589	10.3733	11.1182	11.0632	11.6821	11.282
217791_s_at	ALDH18A1	aldehyde dehydrogenase 18 family, member A1	9.6519	8.98729	9.2116	9.11306	8.46156	9.00543	9.51341	9.93899	9.74916	9.74277	9.23499	9.74551	9.51252	9.42195	9.56533	9.61536	10.0248	9.27386	9.73772	9.95002	9.76529	9.24582	9.50467	10.3421	9.95181	9.89703	9.72398	10.2341	9.86681	10.0912	9.37791	9.29706	9.13458	9.36613	9.31516	8.7246	8.54644	9.45369	9.30094	9.67059	9.57113	9.47938	9.22953	9.28563	9.54036	8.62971	9.04634
212224_at	ALDH1A1	aldehyde dehydrogenase 1 family, member A1	5.23413	8.62077	5.22612	5.30657	5.68769	5.19731	5.41564	5.32221	9.06441	5.85193	5.90635	5.92751	12.5038	6.28894	5.85476	5.91892	5.94533	5.93924	5.49473	12.7082	5.68877	5.86138	5.80172	11.0573	5.24167	5.77479	5.53776	5.33162	5.4463	5.41146	5.61504	5.26065	6.09162	5.76061	5.52088	5.39315	5.51281	9.72718	5.19508	5.15188	5.22445	5.34966	7.29139	5.27896	5.10734	6.54041	5.17355
207015_s_at	ALDH1A2	aldehyde dehydrogenase 1 family, member A2	6.9166	6.84382	7.15183	6.66162	7.1455	6.81778	6.67531	7.57837	6.85843	6.70472	6.46684	6.83616	6.83274	6.69037	6.65188	6.71921	6.83883	6.69268	6.65816	6.90083	6.68552	6.76664	6.64499	6.7986	6.86688	7.43078	6.84295	6.64974	6.65414	6.94835	6.84272	6.84657	6.91542	6.65107	6.87597	7.08103	6.64827	6.89588	6.76872	6.84357	6.87161	6.88417	7.04251	7.25585	7.08949	7.01011	7.12436
207016_s_at	ALDH1A2	aldehyde dehydrogenase 1 family, member A2	5.96327	6.0633	6.11465	5.87027	6.08837	6.2582	5.94822	5.99545	6.32246	6.21652	6.14693	6.40195	6.39341	6.35364	6.4244	6.44856	6.26633	6.26713	6.05989	5.95571	6.33868	6.25967	6.05183	6.1327	6.42472	5.70868	5.95136	6.01475	5.96801	5.83152	5.83307	5.80906	5.95506	5.7627	5.69947	5.90082	5.68211	5.80942	5.69899	5.5721	5.71715	5.76987	5.95797	5.93704	5.79722	6.19692	5.92569
203180_at	ALDH1A3	aldehyde dehydrogenase 1 family, member A3	10.0314	8.82851	12.3774	6.51519	6.15972	8.73937	11.5266	8.60505	6.05322	11.7547	11.5666	7.84849	6.19387	11.4174	10.3513	11.4331	7.01185	8.45913	8.31949	6.62975	11.3658	11.2492	11.8734	5.93909	10.3122	7.34411	11.4965	10.7747	10.8165	7.2019	11.4155	7.77596	11.2999	11.2932	11.8636	11.2014	12.7305	5.13349	9.19926	10.3325	11.0908	9.20201	9.19188	6.23086	11.4594	10.6648	11.087
209645_s_at	ALDH1B1	aldehyde dehydrogenase 1 family, member B1	8.05979	8.65927	8.41858	7.57894	7.80261	7.97117	8.20983	8.08384	8.73425	7.46498	7.13222	7.82878	7.89499	7.59736	7.40234	7.98563	7.81841	8.01549	8.12347	8.59708	8.03204	7.77017	7.91409	7.3532	7.89717	7.98844	7.55975	8.42165	8.55326	8.69451	6.96996	7.49934	7.06208	8.39699	6.98881	7.28551	8.24438	7.89757	7.59601	7.53773	6.8808	6.87134	7.7336	6.7852	7.44075	7.4461	6.63893
209646_x_at	ALDH1B1	aldehyde dehydrogenase 1 family, member B1	6.72828	6.96053	7.06054	6.59464	6.76447	6.71365	6.87494	6.66692	7.0907	6.87553	6.89938	7.22683	7.27992	6.9996	6.87676	7.28314	6.98132	7.24181	6.97774	7.16368	6.67413	6.92784	6.75965	6.824	6.63682	7.25327	6.93848	7.16784	7.21447	6.8369	6.21171	6.28953	6.19935	6.85481	6.20974	6.18784	7.14947	6.68104	6.73097	6.90167	6.36349	6.16478	6.8012	6.34856	6.42729	6.33055	6.13919
205208_at	ALDH1L1	aldehyde dehydrogenase 1 family, member L1	7.17214	7.24436	7.29682	7.11992	7.59187	7.60616	11.0188	7.1877	7.22165	7.68909	9.2714	7.25721	7.21938	7.64592	7.32229	7.44647	7.34297	7.61909	7.14235	7.32101	7.13628	9.44218	7.04932	7.11571	7.03629	8.48931	7.18225	7.1774	7.99791	6.96934	7.47845	7.19172	8.73983	6.95382	7.19053	7.32284	7.34054	7.20258	7.32542	6.97895	7.09661	7.32703	7.05097	7.34124	7.33321	7.25023	9.38497
215798_at	ALDH1L1	aldehyde dehydrogenase 1 family, member L1	6.81002	7.04826	6.56897	6.87952	7.20235	6.74064	7.12178	6.82351	7.14442	7.65112	7.48287	7.80059	7.72208	7.72516	7.82031	7.73372	7.82966	7.94771	6.95924	7.22808	7.24516	7.08973	7.25665	7.37465	6.91149	6.92312	7.10858	6.98594	6.97514	6.77164	7.0627	7.05098	7.02782	6.80688	6.91068	6.90989	7.02089	7.05913	6.97119	7.04638	6.79045	7.02565	6.80132	7.60523	7.07582	6.8623	7.45583
201425_at	ALDH2	aldehyde dehydrogenase 2 family (mitochondrial)	9.41098	6.61088	6.69047	6.23861	6.70999	9.14682	6.55385	6.93076	6.91872	7.14168	6.91921	7.58734	10.1579	8.52958	7.23001	7.23087	7.72845	7.13769	6.53685	11.061	6.86883	7.18021	7.18306	10.5586	6.66026	6.41882	10.5983	11.2417	6.5718	9.29419	9.18865	11.0056	6.7921	8.64736	9.08912	6.57338	8.51853	6.2407	9.80873	7.53492	6.58015	8.79517	6.43186	11.1116	6.22275	6.61504	7.06009
205623_at	ALDH3A1	aldehyde dehydrogenase 3 family, member A1	6.51959	6.74771	6.67762	6.56675	6.52189	6.33366	8.72993	7.60212	6.76075	6.77354	12.2537	6.03819	6.03422	9.60294	6.05764	9.08389	6.43896	6.46484	6.32135	10.8713	6.78151	13.1969	12.9651	6.40256	6.37811	6.80586	11.3814	6.40384	6.38647	6.52703	7.49322	8.58519	7.97313	6.35419	9.85139	10.2615	10.1809	6.53015	6.64824	6.90791	6.38996	6.67246	7.82316	13.047	6.9559	7.62887	8.91399
202053_s_at	ALDH3A2	aldehyde dehydrogenase 3 family, member A2	9.51313	9.51244	9.10505	8.97675	9.80719	9.2709	10.5759	9.22982	9.58986	9.36215	10.693	9.62025	9.46489	10.202	8.68449	9.88341	9.02831	10.0706	8.01498	10.7532	9.51989	11.0954	11.2888	9.01272	8.50079	8.43604	9.85516	8.82832	9.8579	9.73373	10.0058	10.0197	11.0629	9.83738	10.6967	11.2654	9.75718	9.67225	8.85443	9.34141	9.12588	8.77112	10.5642	11.122	7.95598	9.57768	10.6821
202054_s_at	ALDH3A2	aldehyde dehydrogenase 3 family, member A2	8.23876	7.8463	7.92449	7.94808	9.06897	8.18881	9.50531	7.64999	8.14005	8.2758	10.0509	7.8502	8.53071	9.58866	7.63009	8.32976	7.71777	8.66276	7.48598	10.2694	8.1118	10.1682	10.4569	8.63962	7.72639	8.24256	9.51699	7.92849	8.92478	8.47332	9.62934	10.0721	10.6527	9.71627	10.4197	11.0755	9.97173	9.4644	8.6118	8.26067	8.37855	8.53194	9.75829	11.0383	7.65227	9.53407	10.4309
210544_s_at	ALDH3A2	aldehyde dehydrogenase 3 family, member A2	8.23229	7.95023	8.50575	7.90623	8.91391	7.79696	9.47404	8.04751	8.70377	8.5572	9.68985	8.44385	8.79106	9.56679	8.01152	8.59512	8.34555	8.885	8.03072	10.341	8.53305	10.1998	10.3748	8.68284	8.12013	8.40194	9.19855	8.24142	8.99997	7.76833	8.58289	9.09269	9.49457	8.66641	9.22658	9.92374	8.92154	8.19081	7.65763	7.49302	7.74733	7.74942	8.4523	9.7108	7.29768	8.39193	9.11729
205640_at	ALDH3B1	aldehyde dehydrogenase 3 family, member B1	8.6713	8.45249	7.52567	7.73803	7.75567	7.89298	7.51869	7.97307	7.94197	7.84856	7.49291	7.52066	7.70469	7.97748	7.89499	7.79828	8.67629	8.00677	7.59114	9.04376	7.76368	8.23424	8.06433	8.36117	7.74311	8.95745	8.14274	7.27294	8.26094	7.10467	7.31446	7.30742	7.2211	7.25203	7.22834	7.58182	9.74863	8.44617	7.10863	7.16197	7.54131	7.82057	7.92728	7.17279	7.87259	8.15999	7.64855
211004_s_at	ALDH3B1	aldehyde dehydrogenase 3 family, member B1	8.75898	8.60229	8.6785	8.20623	8.5828	8.09069	8.0378	9.07508	8.68332	8.59465	8.2719	8.53422	8.55349	8.7251	8.66839	8.55399	8.83399	8.6333	8.16155	8.84429	8.25684	8.46697	8.4462	8.44692	8.21443	9.23856	8.71414	7.93707	8.47022	7.28344	7.17875	7.3723	7.53729	7.36922	7.20402	7.75211	8.5905	7.77852	7.37297	7.32984	7.6018	7.7756	7.67424	7.38829	7.61936	7.74747	7.62913
204941_s_at	ALDH3B2	aldehyde dehydrogenase 3 family, member B2	5.80343	5.77155	5.90313	5.82965	5.88979	5.62191	5.99462	6.11675	5.92849	6.09521	5.97291	5.92193	5.93206	6.09948	6.01348	6.05015	6.04721	6.02574	5.77235	5.86547	5.89329	5.99837	6.01922	5.73491	5.64649	6.03726	5.86302	5.7736	5.84522	5.91568	6.1988	6.00752	5.94533	5.85183	5.76394	5.90083	6.12075	5.84847	5.92049	5.94019	5.99398	5.90236	5.83452	6.16618	5.91572	6.09985	6.17201
204942_s_at	ALDH3B2	aldehyde dehydrogenase 3 family, member B2	6.04629	5.95103	6.13788	6.28405	6.38161	5.99371	6.36873	6.18106	6.26035	6.15686	5.95714	5.9572	5.92501	6.10209	5.93429	5.92355	5.9505	5.95312	5.96762	5.86251	6.03471	6.27668	6.26798	5.95012	5.93286	6.15666	5.95405	5.9322	6.12304	5.78338	6.02519	5.91547	5.93671	5.74684	6.12499	6.41829	5.82262	5.91896	5.95897	6.16417	5.86445	5.75564	5.86659	6.33058	5.9467	7.52188	6.55484
203722_at	ALDH4A1	aldehyde dehydrogenase 4 family, member A1	8.64504	7.922	7.31515	9.43674	8.05823	7.58914	9.30086	7.26589	7.24423	7.16632	8.76484	7.32282	7.2289	7.43299	7.12933	7.1396	7.14454	7.17068	7.88169	7.30855	7.5929	7.8542	8.64609	8.66579	7.49539	7.60861	7.60389	7.60296	7.43361	7.91986	7.35854	7.67503	7.05776	6.89646	7.46243	7.25109	7.55052	7.65018	6.98779	7.32384	7.0505	7.39349	7.68066	8.06131	7.29595	7.55754	7.73669
211552_s_at	ALDH4A1	aldehyde dehydrogenase 4 family, member A1	8.3857	7.90885	7.74245	9.10235	8.34329	7.84224	8.68222	7.75664	7.75155	7.66391	8.61794	7.85884	7.87659	8.08194	7.80362	7.79771	7.83558	7.77577	8.07621	7.78915	7.84466	8.16627	8.75118	8.63168	7.76109	7.73168	8.10704	8.02237	7.81728	7.64416	7.23233	7.41658	7.2326	7.15559	7.1	7.41909	7.5706	7.11848	7.19575	7.11634	7.12819	7.28138	7.62957	7.94632	7.33223	7.55978	7.45519
203608_at	ALDH5A1	aldehyde dehydrogenase 5 family, member A1	4.7308	5.60614	6.04488	7.64746	5.1845	8.186	7.98543	5.59811	5.67778	6.80837	8.61262	5.64408	5.69871	5.79159	5.35311	5.97232	5.84216	6.21613	7.72899	6.2578	7.63368	8.32309	7.37166	7.76003	5.31599	7.3691	5.23873	6.62178	8.23121	7.21436	7.83904	4.61925	6.73495	5.85825	5.8821	6.25893	7.85709	6.85978	5.459	6.01388	6.69801	5.70337	6.67596	6.74214	7.20463	6.78662	8.83056
203609_s_at	ALDH5A1	aldehyde dehydrogenase 5 family, member A1	6.48168	6.65702	6.69513	6.59685	6.66095	6.61226	7.04403	6.85699	6.63544	6.9425	7.17966	6.90572	6.99075	7.10428	6.97	7.09399	7.03127	6.98844	7.01441	6.81142	6.88952	7.16411	6.86036	7.10236	6.47166	7.22931	6.6371	6.67399	7.09521	6.53987	6.36474	6.32103	6.13662	5.9802	6.03452	6.18907	6.38117	6.29622	6.09132	6.22509	6.31298	6.18844	6.00994	6.28326	6.38116	5.92227	6.39316
204290_s_at	ALDH6A1	aldehyde dehydrogenase 6 family, member A1	7.05984	7.63857	6.9527	6.53132	7.94558	7.28435	7.45236	7.24179	7.01449	7.86886	8.66325	7.17959	7.15562	6.92985	8.42959	7.30208	9.01245	7.09339	8.06473	7.15259	8.65349	7.45684	7.02971	8.6302	7.80616	7.9106	7.65254	8.96566	8.12278	7.60791	7.55331	8.05121	5.81792	5.86592	8.23453	7.94489	8.16332	7.663	7.50947	6.78159	7.85477	7.8945	8.31689	7.17176	7.44268	8.48286	8.24078
221588_x_at	ALDH6A1	aldehyde dehydrogenase 6 family, member A1	6.47634	6.82801	6.17193	5.87663	6.98553	6.62115	6.67325	6.25347	6.23224	7.00648	7.99744	6.3957	6.35043	6.14633	7.76066	6.27902	8.19246	6.0809	6.97107	6.141	7.73766	6.43594	6.08529	7.73962	7.03371	6.86999	6.80977	8.09226	7.30092	7.10225	7.18388	7.58878	5.98969	6.03716	7.83157	7.74805	7.60379	7.58783	6.85574	6.631	7.64162	7.75889	8.03403	6.71771	6.93587	8.15478	7.87295
221590_s_at	ALDH6A1	Aldehyde dehydrogenase 6 family, member A1	5.47231	5.67941	5.41437	5.3438	5.75432	5.50231	5.46593	5.36473	5.49546	5.62126	5.9264	5.66516	5.54303	5.59657	6.00472	5.55812	6.04717	5.49308	5.6038	5.38836	5.8546	5.45069	5.34281	5.8098	5.69661	5.72095	5.57006	6.07768	5.82444	5.49787	5.72224	5.58835	5.39189	5.35921	5.67227	5.50467	5.83562	5.45204	5.47411	5.3642	5.76761	5.66375	6.19755	5.46138	5.5467	5.80421	5.68321
208950_s_at	ALDH7A1	aldehyde dehydrogenase 7 family, member A1	6.22196	6.34167	7.5545	7.44954	8.40085	6.19746	8.43654	6.98709	8.50777	7.05768	6.48184	7.93117	7.88121	6.7846	6.60485	9.32999	8.77278	6.63963	6.26941	8.19788	7.45908	6.31818	9.93522	8.62406	6.19379	6.66164	8.87361	8.46845	6.17422	9.43085	8.90659	8.22295	6.89979	8.88569	10.2494	8.30035	6.15721	9.66437	6.07592	9.2306	9.27899	6.45882	6.30545	6.20687	6.54775	6.44178	6.47884
208951_at	ALDH7A1	aldehyde dehydrogenase 7 family, member A1	6.13982	6.16393	7.42418	7.24733	8.42415	5.83811	8.31918	7.09663	8.69458	6.68926	6.1923	7.80019	7.82022	6.47636	6.34094	9.23329	8.82679	6.35332	6.18295	8.22899	7.45779	6.23432	9.87966	8.71348	6.13569	6.48663	8.96613	8.2974	6.04258	9.34047	8.44386	8.13549	6.3074	8.78605	10.0157	8.17757	5.72845	9.58614	5.81991	9.14986	9.13618	5.93549	6.09163	6.11095	6.17536	6.20928	6.08456
213591_at	ALDH7A1	aldehyde dehydrogenase 7 family, member A1	5.64061	5.76662	5.95793	5.72063	5.97159	5.63733	5.7268	5.65583	6.00653	5.959	5.85063	6.22576	6.0696	5.90274	5.8261	6.28537	6.17271	5.8267	5.72115	6.00416	5.79845	5.76182	6.49819	6.25818	5.69828	5.75598	5.94588	5.79954	5.77413	5.31236	5.48869	5.33031	5.4327	5.86186	6.15668	5.43208	5.23783	5.60404	5.52206	5.50399	5.49522	5.49487	5.4025	5.48001	5.45176	5.39502	5.37282
220148_at	ALDH8A1	aldehyde dehydrogenase 8 family, member A1	5.34127	5.35674	5.46606	5.40451	5.32416	5.28488	5.30936	5.1907	5.39699	5.29918	5.36051	5.40279	5.40422	5.38558	5.38493	5.42902	5.38611	5.35336	5.25131	5.40759	5.27524	5.34346	5.43357	5.36307	5.3169	5.41127	5.2892	5.26832	5.22243	5.44176	5.32372	5.3519	5.26241	5.35552	5.27097	5.26756	5.10761	5.24817	5.16949	5.16334	5.44358	5.33001	5.25793	5.46721	5.36411	5.72985	5.49399
201612_at	ALDH9A1	aldehyde dehydrogenase 9 family, member A1	9.8162	9.33294	9.10473	8.93074	8.85893	9.66977	9.55233	9.05599	9.34878	8.96692	9.51762	9.46948	9.30748	8.83863	9.01608	9.18885	8.79305	8.83221	9.21743	9.51161	9.41325	9.00171	9.00398	8.44609	9.1802	8.93548	9.33132	9.18907	9.2915	9.29045	9.68781	8.44705	9.25146	9.09628	9.39887	8.56565	9.32885	9.85813	9.28191	9.49602	9.00109	9.8191	10.0167	9.15515	9.32056	9.49203	9.28345
200966_x_at	ALDOA	aldolase A, fructosebisphosphate	12.7248	13.1193	12.6208	12.775	13.1663	13.0718	12.8537	12.869	12.5694	12.9379	12.9271	12.6366	12.5079	12.7993	12.1486	13.0131	12.6499	12.5451	12.9368	13.0695	13.6001	13.3415	12.9185	12.8512	13.0906	13.4028	12.9614	13.2539	13.262	12.4818	12.767	12.8013	12.689	12.5233	13.0893	12.7325	12.4865	12.7601	12.7661	12.8341	13.0701	12.6454	12.9795	12.6554	12.246	12.2353	12.9588
214687_x_at	ALDOA	aldolase A, fructosebisphosphate	12.5174	12.8619	12.2821	12.4991	12.8997	12.8769	12.6059	12.634	12.3671	12.7128	12.5775	12.4106	12.271	12.5245	11.8311	12.7588	12.2876	12.3402	12.6356	12.7399	13.2314	13.0845	12.6083	12.5537	12.7571	13.0968	12.6523	13.004	12.9494	12.2839	12.5465	12.5913	12.4251	12.3229	12.8152	12.5505	12.3542	12.5046	12.5353	12.5676	12.8764	12.3633	12.7745	12.4385	11.9653	12.0273	12.6724
211617_at	ALDOAP2	aldolase A, fructosebisphosphate pseudogene 2	6.2232	6.24488	6.22111	6.20792	6.55044	6.15457	6.43788	6.31167	6.34146	6.51561	6.38895	6.51368	6.61786	6.4926	6.4281	6.56413	6.45217	6.43833	6.03217	6.13252	6.1542	6.11722	6.24568	6.17638	6.1172	6.39175	6.09057	5.94582	6.04817	5.43561	5.54622	5.35698	5.41973	5.4098	5.3454	5.65779	5.36326	5.66695	5.60802	5.40468	5.50332	5.50055	5.54283	5.5644	5.73128	5.56488	5.60953
204704_s_at	ALDOB	aldolase B, fructosebisphosphate	4.82751	4.84076	4.91891	4.75165	4.88678	4.8317	4.82216	4.90957	4.94793	4.88975	4.87416	4.87079	4.82245	4.90142	4.84361	4.86488	4.8891	4.90023	4.80625	4.78505	4.77758	4.7952	4.78368	4.8043	4.77675	5.0336	4.7929	4.78583	4.83096	4.72111	4.72219	4.6925	4.66928	4.56123	4.58304	4.64877	4.58842	4.69235	4.66136	4.75021	4.6891	4.67387	4.69037	4.71742	4.65837	4.64066	4.72239
204705_x_at	ALDOB	aldolase B, fructosebisphosphate	6.77971	6.92546	7.04993	6.76854	7.23755	6.95599	6.96528	6.98394	7.175	6.88317	6.69972	6.94557	7.03575	7.00612	6.94681	6.94538	6.88761	6.97754	6.57451	6.73723	6.66045	6.73316	6.66814	6.86274	6.68499	6.69672	6.56514	6.64949	6.605	6.61079	6.39216	6.52381	6.33077	6.51754	6.33881	6.53322	6.34032	6.28824	6.48322	6.23655	6.57809	6.51584	6.6248	6.50703	6.30648	6.53571	6.45674
211357_s_at	ALDOB	aldolase B, fructosebisphosphate	6.05856	6.08454	6.24522	6.00986	6.31226	6.06869	6.14583	6.34006	6.25738	6.48742	6.45819	6.45281	6.50435	6.5089	6.53728	6.49596	6.60125	6.48372	6.00787	6.19252	6.11787	6.00329	6.11619	6.12657	6.10186	6.48234	6.03547	6.0585	6.05886	6.05313	5.89607	5.75882	5.75622	5.79513	5.78159	5.9912	5.74462	5.93999	6.00749	5.70021	5.76663	5.83712	5.88235	6.05991	6.13516	5.8975	6.00347
214423_x_at	ALDOB	Aldolase B, fructosebisphosphate	7.0443	7.26832	7.19565	6.9335	7.3418	6.85163	7.09426	7.29423	7.24281	7.44446	7.22424	7.50192	7.41684	7.6228	7.3619	7.54476	7.45529	7.43861	7.06994	7.29046	7.08033	7.08124	7.02294	7.12527	7.00988	7.04851	7.18375	6.99926	6.98215	6.85384	6.87918	6.7709	6.9226	6.8138	7.05093	6.81934	6.78103	7.01626	6.80696	6.74604	6.78212	6.95423	6.84438	7.22013	6.80356	6.92646	6.80605
214424_s_at	ALDOB	Aldolase B, fructosebisphosphate	6.49048	6.49621	6.57168	6.31267	6.64088	6.5581	6.46607	6.78424	6.5225	6.81989	6.65067	6.7234	6.80144	6.79794	6.80298	6.87142	6.82079	6.77054	6.51176	6.66019	6.50146	6.57278	6.64338	6.47088	6.4027	6.83938	6.61995	6.37458	6.45988	6.34285	6.74822	6.45354	6.53388	6.32307	6.29499	6.44057	6.49442	6.55582	6.46809	6.50199	6.4383	6.57234	6.55855	6.79997	6.54252	6.37461	6.26049
216600_x_at	ALDOB	Aldolase B, fructosebisphosphate	7.10816	7.3422	7.30576	7.02066	7.43234	6.9749	7.29305	7.34673	7.41735	7.61497	7.52387	7.83879	7.45434	7.73561	7.71188	7.84785	7.93784	7.75288	7.24974	7.46905	7.30447	7.2318	7.24034	7.38183	7.1752	7.21008	7.37893	7.09909	7.16744	7.27614	7.31416	6.94683	6.98327	7.20722	6.94819	7.277	7.22338	7.3058	7.04991	7.10326	7.07212	7.17	7.10971	7.38063	6.99007	6.97548	7.1813
217238_s_at	ALDOB	aldolase B, fructosebisphosphate	5.57287	5.51999	5.59495	5.43561	5.64174	5.55912	5.58342	5.92697	5.83812	5.63878	5.62318	5.64129	5.6527	5.64198	5.63371	5.61348	5.62177	5.59865	5.55448	5.50661	5.49019	5.53533	5.57596	5.56957	5.58005	6.23214	5.56735	5.48578	5.4285	5.48862	5.46981	5.4934	5.41439	5.44029	5.2164	5.45766	5.43061	5.54568	5.51574	5.42949	5.37246	5.30163	5.41879	5.66536	5.59615	5.45285	5.50301
202022_at	ALDOC	aldolase C, fructosebisphosphate	8.27189	7.63841	7.48917	7.24162	8.02755	7.16593	7.40211	7.71048	7.57645	7.9228	8.21855	7.4953	7.45891	8.46675	7.33886	8.77566	10.2133	8.11755	7.10434	7.60551	7.23145	8.46656	8.13832	7.28511	6.9967	7.19386	8.92635	8.58278	8.40964	8.19492	7.75433	9.1452	7.97879	8.14327	9.50816	9.36864	8.48822	7.12456	8.78362	7.53758	6.78425	8.2648	8.30237	8.13799	6.97676	7.75086	6.84523
218444_at	ALG12	asparaginelinked glycosylation 12, alpha1,6mannosyltransferase homolog (S. cerevisiae)	7.68867	7.79671	7.85634	8.2508	7.77608	7.65597	7.86	8.47917	7.69104	7.6125	7.30481	7.29309	7.19477	7.69812	7.02445	7.36876	7.29265	7.07801	7.30089	7.54997	7.35861	7.57158	7.67303	7.68242	7.24795	7.54411	7.23669	7.19095	7.5611	7.1426	7.14663	7.65261	7.92768	7.38851	7.28089	7.25923	7.79331	7.34067	7.59118	7.68721	7.01259	7.44192	7.40909	7.50078	7.73313	7.46014	7.46512
205583_s_at	ALG13	asparaginelinked glycosylation 13 homolog (S. cerevisiae)	5.17498	5.67213	5.52634	5.56306	5.05528	5.29501	5.05083	6.01599	5.70064	5.46887	5.16082	6.80256	5.31553	4.86018	6.71503	5.19981	5.14405	5.46692	5.5341	5.30322	5.57765	5.30239	5.27471	5.52742	6.17512	5.07342	5.62288	5.03818	5.29363	7.35048	8.00389	7.94237	7.12933	6.75172	7.93983	7.11779	7.00086	7.5867	7.01417	6.99512	7.52	7.9705	6.75812	6.21139	6.11649	7.39661	6.604
205584_at	ALG13	asparaginelinked glycosylation 13 homolog (S. cerevisiae)	5.83993	6.10094	6.05639	5.88062	5.71118	6.02925	5.86682	6.13614	6.19126	6.28274	6.06731	7.07642	6.1769	6.12259	6.87646	6.31278	6.17569	6.27403	5.92208	6.04313	6.01666	5.87984	5.8643	5.9744	6.36918	5.75952	6.08276	5.73282	5.64213	6.80789	7.45995	7.17512	6.77841	6.50612	7.17389	6.84751	6.64812	6.90176	6.75456	6.73237	6.88113	6.99091	6.58043	6.51507	6.38468	6.87361	6.4826
219015_s_at	ALG13	asparaginelinked glycosylation 13 homolog (S. cerevisiae)	7.66379	7.70125	8.06967	7.97081	7.27036	7.30713	8.85802	7.69837	7.89481	6.85809	8.66931	8.77092	7.95211	7.65703	7.26405	7.24456	6.77549	8.34635	7.35735	8.33994	7.1608	7.8932	6.6923	7.16852	7.62972	6.60462	7.91796	8.08769	7.63247	8.09288	7.86208	7.6608	7.93077	7.97943	8.21181	7.19852	7.61074	8.08	8.09401	8.68143	9.1626	7.61143	8.46176	7.84317	8.2729	7.10452	7.89026
207396_s_at	ALG3	asparaginelinked glycosylation 3, alpha1,3 mannosyltransferase homolog (S. cerevisiae)	9.10758	8.49806	8.55001	9.07586	9.07459	9.50201	8.41949	8.54289	9.06938	9.14234	8.62548	8.53783	9.17413	9.07352	8.55687	8.94924	8.62493	8.86194	8.83496	9.17492	9.02568	8.78676	8.65109	9.01991	8.67995	9.22173	8.8898	9.27698	8.81919	8.48059	8.82999	9.59762	8.62477	9.34606	8.78426	9.26344	8.70327	8.84472	8.95529	8.95973	9.08484	8.53635	9.15849	9.44166	8.31026	9.29445	9.46779
218203_at	ALG5	asparaginelinked glycosylation 5, dolichylphosphate betaglucosyltransferase homolog (S. cerevisiae)	9.14983	9.29679	9.27437	9.46054	8.81526	10.3422	10.2674	9.24859	10.1461	9.61772	9.61669	9.60623	8.84987	8.90564	10.2872	9.25211	9.4849	9.28191	9.63332	10.1693	9.58565	10.2719	8.8662	8.56005	9.92323	9.33906	9.40881	10.0203	9.5121	9.72112	10.073	9.94613	10.0042	10.103	9.79214	10.0653	10.9676	10.5575	10.2578	10.4499	9.54141	9.9703	10.1813	10.2702	10.0351	10.5249	10.3784
219649_at	ALG6	asparaginelinked glycosylation 6, alpha1,3glucosyltransferase homolog (S. cerevisiae)	8.48842	7.05398	8.8206	8.78208	8.34409	7.50519	8.26741	7.82589	8.30808	8.63112	8.5925	8.66088	8.68482	8.22449	8.48366	8.44581	8.01488	8.30003	8.45828	8.34103	7.67173	8.4087	8.49675	8.41323	8.51412	8.6102	8.72486	7.1539	8.00442	9.09239	8.80795	7.84576	8.28214	7.92208	8.30896	8.27096	8.35936	8.64559	7.87305	8.77436	8.60898	8.21309	8.67981	9.13536	7.5795	9.23479	8.24691
203545_at	ALG8	asparaginelinked glycosylation 8, alpha1,3glucosyltransferase homolog (S. cerevisiae)	10.3994	9.25239	10.398	10.1321	9.90529	10.0602	9.58197	9.39205	9.97497	9.77537	10.0489	9.16776	9.11404	8.09702	9.87231	10.0994	9.62917	10.5211	10.1759	10.1248	9.67794	9.34006	9.42453	9.48343	9.90771	8.86273	9.32265	8.97191	9.64201	9.85682	8.89683	8.89115	9.67202	8.59142	9.88889	9.83867	9.29327	9.64739	9.44597	9.30148	9.97872	8.55593	9.88068	9.38447	8.56045	9.03545	9.64528
219374_s_at	ALG9 FDXACB1	asparaginelinked glycosylation 9, alpha1,2mannosyltransferase homolog (S. cerevisiae) ferredoxinfold anticodon binding domain containing 1	7.08926	7.88455	8.38861	7.79847	7.82987	7.41091	8.11352	8.50811	8.47949	8.10574	7.71742	7.80716	7.23845	6.95133	8.04016	7.91752	8.52666	7.23228	8.07654	7.6953	8.10771	8.19066	7.96886	6.8765	8.62213	7.90863	7.21714	7.63449	7.65574	8.94862	8.07919	8.07798	9.3791	8.33132	8.13461	8.44362	8.2749	8.33723	8.17568	8.63564	8.44055	8.64899	7.81938	9.02537	8.10738	7.90313	8.39901
208211_s_at	ALK	anaplastic lymphoma receptor tyrosine kinase	6.68939	6.57677	6.33368	6.32891	6.59821	6.28584	6.46163	6.72901	6.27991	6.37991	6.31724	6.64515	6.52698	6.68364	6.49654	6.4622	6.43265	6.45939	6.53589	6.50109	6.50835	6.46799	6.46956	6.61568	6.41948	6.89889	6.55866	6.28963	6.34088	6.63925	6.73053	6.80398	6.79826	6.82499	6.63824	7.01132	6.86229	6.90146	6.89081	6.86746	6.57102	6.58973	6.63534	6.83528	6.78506	6.64487	6.81254
208212_s_at	ALK	anaplastic lymphoma receptor tyrosine kinase	6.51234	6.57847	6.44674	6.34337	6.54197	6.51369	6.36083	6.51448	6.63757	7.05683	6.75451	7.18175	7.04544	6.94396	6.94264	7.23066	7.15537	7.02626	6.62074	6.76814	6.65576	6.98476	6.8684	6.89194	6.56441	6.58351	6.7528	6.61053	6.65084	6.37288	6.39089	6.42167	6.41614	6.35459	6.2367	6.73683	6.56772	6.76103	6.20498	6.24213	6.30965	6.44673	6.31607	6.4073	6.49601	6.47205	6.5993
205621_at	ALKBH1	alkB, alkylation repair homolog 1 (E. coli)	9.33335	9.30046	9.50225	9.01353	8.59722	9.08558	9.28046	8.78599	9.30069	9.06098	9.61422	9.09657	8.94227	8.89224	9.21814	9.28308	9.51299	9.10431	9.08203	9.07949	9.03856	9.31321	8.87338	8.61596	9.3294	7.97556	8.99973	9.85385	9.06149	9.44759	8.88884	9.04705	9.12702	8.99898	9.20839	8.91781	9.23503	8.93894	8.52843	9.05469	9.56031	8.89005	9.44922	8.86441	9.08538	8.77651	9.09644
222228_s_at	ALKBH4	alkB, alkylation repair homolog 4 (E. coli)	6.95746	6.93136	7.48955	6.80558	6.87365	7.13644	7.24445	7.45203	7.12793	6.35915	6.48786	6.64741	6.55746	6.49987	6.70424	6.64877	6.4069	6.50585	6.99056	6.81483	6.82988	6.94208	6.73642	7.0763	7.57082	7.53243	7.13104	7.11931	6.85769	7.34933	7.13932	7.22309	7.0741	7.18876	7.15953	7.24515	6.92753	7.33092	7.16626	7.11581	6.99695	7.27412	7.34632	7.45511	7.38373	7.16416	7.09314
220365_at	ALLC	allantoicase	6.9035	6.7278	6.83949	6.49501	6.90046	6.67143	6.64117	7.16658	7.07615	7.00481	6.82038	7.09733	7.04015	7.0601	7.18073	7.24471	7.24619	7.03524	6.54533	6.6057	6.70807	6.71826	6.63329	6.81947	6.68644	6.93832	6.72857	6.59745	6.69121	6.60071	6.58328	6.71053	6.57034	6.45682	6.29872	6.84885	6.43843	6.465	6.70815	6.52941	6.57124	6.4603	6.54493	6.89734	6.6362	6.8807	6.54434
214220_s_at	ALMS1	Alstrom syndrome 1	5.71537	6.19324	6.09318	5.86496	5.95503	5.96892	5.84193	5.87253	5.72866	5.81561	5.82262	6.19991	5.86	6.11745	6.14586	6.47077	5.87183	5.96504	6.05158	6.18824	6.48636	6.01979	6.05912	6.57714	6.35356	5.76676	6.25051	6.62936	5.8581	7.75815	7.62933	7.0321	6.68948	7.12385	7.38738	6.57997	6.61119	6.93022	6.84874	6.85388	7.96323	7.08913	6.93566	6.50213	6.1484	7.17012	6.73236
214221_at	ALMS1	Alstrom syndrome 1	5.65916	5.98046	5.98306	5.58923	5.95682	5.76171	5.72184	5.64634	5.70469	6.10418	6.04861	6.47203	6.0578	6.12886	6.3192	6.68091	6.12539	6.20057	6.11034	6.13574	6.3024	5.97358	6.06141	6.29029	6.10584	5.76297	6.20335	6.12299	5.73176	7.23858	7.27452	6.86902	6.60591	6.51603	7.21954	6.36998	6.66327	6.74361	6.68622	6.51943	7.63896	6.96542	6.65467	6.31349	6.00092	6.87136	6.46916
214707_x_at	ALMS1	Alstrom syndrome 1	7.39294	7.55493	7.65004	7.57084	7.5667	7.82016	7.28511	7.60223	7.64251	7.55192	7.64649	7.96575	7.85933	7.93945	7.69167	7.80908	7.64281	7.80732	7.37651	7.56627	7.36431	7.5128	7.48063	7.56092	7.22477	7.33506	7.43522	7.30888	7.2922	8.29343	8.69265	8.57196	8.39089	8.24336	8.71013	8.38762	8.65316	8.34281	8.44008	8.0141	8.4674	8.89862	8.01667	8.20072	8.77951	8.69145	8.31482
207206_s_at	ALOX12	arachidonate 12lipoxygenase	6.10806	6.05042	6.23701	5.90436	6.20913	6.01314	6.00096	6.06689	6.3969	6.34601	6.12899	6.43931	6.4153	6.40087	6.37272	6.52436	6.43115	6.55869	6.00039	6.18158	5.98305	5.97353	6.21165	5.91922	6.0026	6.11512	6.13186	9.23559	7.0186	6.11907	5.97467	6.06814	5.97262	6.19473	6.00887	6.01967	5.87822	6.04623	6.15811	5.86212	6.05597	6.29101	6.12	6.55171	6.94248	6.28893	6.01468
207381_at	ALOX12B	arachidonate 12lipoxygenase, 12R type	6.28197	6.17701	6.27697	6.11083	6.35928	6.08288	6.16453	6.43465	6.27078	5.93736	5.92137	6.2268	6.19069	6.26807	6.06647	6.18679	6.18258	6.06793	6.07712	5.97999	6.04088	6.13077	5.93926	6.17175	6.06623	6.55488	6.11723	6.43273	6.09071	5.83744	6.02828	5.94976	5.88835	6.19781	5.91365	6.34946	5.96063	6.04027	6.09888	6.16833	6.03318	5.96871	5.96738	6.30832	6.02498	6.11871	6.34732
214340_at	ALOX12P2	arachidonate 12lipoxygenase pseudogene 2	7.2492	7.36261	7.5735	7.04329	7.62828	7.09216	7.28381	7.74641	7.33498	7.51001	7.43549	7.79541	7.76754	7.73245	7.704	7.60686	7.81153	7.67524	7.29516	7.40786	7.50235	7.29147	7.57729	7.44282	7.25889	7.56616	7.449	6.96699	7.27676	6.92664	7.28172	6.86031	7.39033	7.18236	6.78914	7.22809	7.17974	7.06643	7.01849	6.96348	7.19532	7.05608	6.97338	7.44979	7.18718	7.47912	7.28939
207328_at	ALOX15	arachidonate 15lipoxygenase	5.91546	5.88959	6.24837	5.96909	6.16629	6.01526	5.96242	5.84004	6.04157	5.81132	5.92944	5.72193	5.75625	5.85465	5.73644	5.7722	5.80126	5.87328	5.83143	5.75535	5.71697	5.87148	5.78739	5.89238	5.78136	5.54635	5.71191	5.69214	6.08728	5.97558	5.93333	5.83105	5.84658	5.75526	5.90204	5.92397	5.69593	5.83896	5.94382	5.71011	6.2504	5.72958	5.84861	6.18259	6.06608	6.19803	6.03302
206714_at	ALOX15B	arachidonate 15lipoxygenase, type B	6.52885	6.87412	6.95174	6.50259	6.80662	6.64338	6.58929	7.72263	6.79344	6.50897	6.38789	6.65022	6.76299	6.60944	6.63586	6.66059	6.95986	6.59913	6.58442	6.78012	6.66934	6.75568	6.80108	6.89783	6.75175	7.26145	6.68787	6.4436	6.62751	6.49736	6.3274	6.37879	6.54087	6.39776	6.3086	6.64301	6.48624	6.1801	6.57018	6.18397	6.57365	6.52701	6.69763	6.83686	6.69719	6.53953	6.62465
204445_s_at	ALOX5	arachidonate 5lipoxygenase	6.80903	6.90038	7.0261	7.61255	7.63186	6.59661	7.72877	7.09569	7.05359	8.24999	7.54491	7.23638	7.28782	7.38908	7.12556	7.22495	7.23874	7.28903	6.83425	6.96587	7.22858	8.21899	7.01388	6.95464	7.02505	7.22044	6.95393	6.91619	6.96851	6.28923	6.72185	6.63863	6.96956	6.33858	6.52111	6.79161	7.81084	6.68644	6.62932	6.49704	6.28218	6.59641	7.18682	6.93977	6.94016	7.22357	6.86135
204446_s_at	ALOX5	arachidonate 5lipoxygenase	5.04542	5.20196	5.6838	8.18921	6.90777	5.03361	7.77017	4.99328	5.10433	9.91422	7.93232	5.28086	5.28382	5.95769	5.30549	5.19826	5.33756	5.71501	5.10872	5.22661	6.06782	9.43055	5.24893	5.20417	5.06718	4.95635	5.03871	4.94545	6.0301	4.38556	4.95606	4.669	5.52129	4.64848	4.77068	4.74643	9.62977	4.60904	4.60253	4.85594	4.75032	5.57572	8.22164	4.67819	6.46968	8.32955	6.31671
213952_s_at	ALOX5	Arachidonate 5lipoxygenase	6.18226	6.13613	6.28778	6.08763	6.11836	6.00845	6.09578	6.7487	6.35764	6.28908	6.21525	6.42372	6.47888	6.53164	6.42162	6.32715	6.43595	6.42435	6.22578	6.29089	6.11405	6.2653	6.19912	6.23864	6.22613	6.80818	6.15565	6.16058	6.08771	6.2716	6.15107	6.44558	6.32575	6.28148	6.00485	6.17781	6.26	6.03898	6.04429	6.25996	6.19222	6.04892	6.19579	6.32811	6.26267	6.24878	6.46656
214366_s_at	ALOX5	arachidonate 5lipoxygenase	5.94497	5.93892	6.00923	6.94528	6.60258	5.85825	7.20559	6.78717	5.96995	7.2858	6.17056	5.65821	5.59594	5.80621	5.588	5.75161	5.68539	5.78154	5.82575	5.88012	6.03036	8.05993	5.93256	5.72197	5.84602	7.22293	5.88668	5.83005	6.13642	5.95393	5.89107	5.88268	6.24367	5.84254	5.78478	5.97927	8.30068	5.79508	5.877	6.12785	5.98803	6.1327	7.02435	6.28884	6.32167	6.98783	6.26539
204174_at	ALOX5AP	arachidonate 5lipoxygenaseactivating protein	6.8315	7.12563	7.26352	6.75441	7.01437	7.06276	6.96596	7.10631	7.38394	7.64362	7.27109	7.71409	7.89994	7.81835	7.80026	11.39	7.95249	7.59697	7.12755	7.21757	7.24569	7.39098	7.68824	7.33558	7.53423	6.94526	7.18529	7.11876	7.20425	6.6353	7.40328	6.76591	9.3593	7.82684	7.08286	6.90184	8.48957	6.94241	6.94931	6.80709	6.95427	6.88144	6.63337	6.8608	6.48704	7.05044	6.96242
207708_at	ALOXE3	arachidonate lipoxygenase 3	7.00313	7.04664	7.17912	7.33849	7.34936	6.8699	6.85983	7.50362	7.16112	7.36038	7.19334	7.55148	7.56041	7.56609	7.40312	7.51849	7.61738	7.3819	7.02519	7.00197	7.03181	7.13834	7.22055	7.14895	7.07462	7.15375	7.23791	6.7793	7.15612	6.89474	7.34786	6.83315	7.23785	6.83304	6.637	7.42158	7.08571	7.23898	6.86473	6.91019	7.026	6.95356	6.91917	7.49348	7.10445	6.96255	7.14532
222383_s_at	ALOXE3	arachidonate lipoxygenase 3	5.81024	5.75277	6.14106	6.32255	6.12172	5.80173	5.72316	5.66162	6.13953	6.18383	5.97053	6.21892	6.40982	6.41393	6.40865	6.34089	6.40649	6.24878	5.72653	5.88245	5.87374	5.85042	5.89831	5.73669	5.79821	5.50662	5.77861	5.68948	5.76165	5.24862	5.78352	5.3146	5.4239	5.55137	5.43315	5.90946	5.47295	5.4777	5.40672	5.34632	5.54076	5.44095	5.44253	5.68922	5.44087	5.48519	5.64305
207140_at	ALPI	alkaline phosphatase, intestinal	6.82197	6.93274	7.09661	7.06274	7.30769	6.86826	7.09089	7.47213	7.36433	6.65653	6.62947	6.78676	6.54367	6.76714	6.70274	6.70019	6.75868	6.65113	6.74534	6.64356	6.69921	6.57813	6.8051	6.70263	6.73904	7.31024	6.8022	6.74607	6.62733	6.16383	6.47111	6.24472	6.15056	6.26791	6.2164	6.5337	6.1777	6.29265	6.20186	6.4251	6.10781	6.09302	6.28521	6.77951	6.31042	6.24202	6.26502
211618_s_at	ALPI	alkaline phosphatase, intestinal	6.1148	6.16427	6.1671	6.26094	6.31263	5.91839	6.38039	6.64164	6.04692	6.04173	6.08317	6.23676	6.14436	6.13526	6.15899	6.33653	6.28002	6.2631	5.89508	5.97323	5.77723	5.85908	5.87607	5.92588	5.87736	6.186	5.82896	5.97938	5.86234	5.75175	5.7651	5.69483	5.89065	5.71905	5.48518	6.10277	5.64959	5.64288	5.71133	5.80354	5.82662	5.84271	5.78734	5.66284	5.66152	5.70223	5.76598
207133_x_at	ALPK1	alphakinase 1	6.95075	7.0743	6.92515	7.11482	7.17986	7.10449	7.1586	7.16318	7.11653	6.8059	6.72862	7.05224	6.78876	6.88625	6.89767	7.02859	6.82922	7.00313	6.76629	7.0255	6.71886	6.77951	6.85419	6.80453	6.7525	6.82604	6.78056	6.9206	6.72719	7.68682	7.79187	7.83597	7.75007	7.56646	7.74023	7.78056	7.68387	7.64169	7.58703	7.35744	7.48302	8.08311	7.36571	7.64392	8.14069	7.62321	7.67449
214846_s_at	ALPK3	alphakinase 3	6.87879	7.01241	6.75215	6.62521	6.99124	6.75515	7.05272	6.88248	6.93821	6.93288	6.67512	6.84528	6.7922	6.92072	6.68536	6.84551	6.70934	6.72477	6.50558	6.67258	6.54382	6.66965	6.64639	6.71846	6.49777	6.8125	6.64189	6.53452	6.5677	6.61385	6.96824	6.77577	6.69678	6.63173	6.60344	6.66564	6.59663	6.85216	6.63366	6.6762	6.70562	6.6487	6.7179	7.0673	6.86652	6.92161	6.85268
215783_s_at	ALPL	alkaline phosphatase, liverbonekidney	6.47221	6.38118	6.59002	6.42954	6.5034	6.29422	6.38522	6.41438	6.77282	6.28916	6.20775	6.25409	6.37393	6.28493	6.24759	6.36598	6.33511	6.348	6.1409	6.20501	6.23051	6.20804	6.24632	6.23576	6.21226	6.2689	6.28337	6.21356	6.24896	5.98811	6.08191	6.02955	6.04834	6.25276	5.87483	6.08163	5.86005	6.02056	6.11757	6.14814	6.15565	5.79815	6.14275	6.28408	5.99021	5.9659	6.22346
204664_at	ALPP	alkaline phosphatase, placental	10.2655	7.12174	7.31419	7.48944	8.67303	6.47578	6.75123	7.22834	6.7887	6.86279	6.95329	6.99745	7.70656	8.39178	7.15234	6.98664	7.33029	7.32583	6.56448	6.70984	6.65444	6.80985	7.7447	6.77673	6.49462	7.46837	6.84761	6.65336	7.08153	6.09077	6.56889	6.40905	6.95648	6.47179	6.55768	6.76851	7.16303	6.45592	6.4566	10.8173	6.90599	6.25478	7.0696	7.07587	6.89085	11.4177	7.51203
211619_s_at	ALPP ALPPL2	alkaline phosphatase, placental alkaline phosphatase, placentallike 2	9.28705	7.61208	7.74949	8.42871	8.35536	7.12485	7.68256	7.63625	7.55105	7.17646	7.09137	7.1838	7.48912	7.99955	7.14879	7.17492	7.33568	7.20181	6.91779	7.0808	6.86355	7.05836	7.39441	6.9449	6.87767	7.86528	6.87853	7.08134	7.20083	6.61643	6.73016	6.50262	6.72187	6.39377	6.47915	6.85073	6.43874	6.7104	6.57767	9.12527	6.83745	6.53621	6.73792	7.07565	6.95028	9.51051	6.83659
210431_at	ALPPL2	alkaline phosphatase, placentallike 2	7.87266	7.65817	7.37771	8.2443	7.69792	7.37235	7.50067	8.02947	7.6327	7.4059	7.35855	7.57792	7.52509	7.69274	7.5571	7.54362	7.53449	7.52895	7.29508	7.4119	7.27775	7.31081	7.4987	7.28433	7.28689	7.22951	7.45366	7.25092	7.24116	7.01607	6.90313	6.93345	7.23246	6.7334	6.76911	7.01073	7.0466	7.07706	7.09507	7.10646	7.06381	7.00793	7.03412	7.46361	7.53311	7.49192	7.31111
216377_x_at	ALPPL2	alkaline phosphatase, placentallike 2	8.36212	7.24003	7.41651	7.77361	8.02936	7.09185	7.34462	8.14805	7.48258	7.32717	7.33674	7.42336	7.63804	7.65067	7.42179	7.30426	7.47694	7.3815	7.17233	7.28242	7.06086	7.32434	7.44671	7.27681	7.01063	7.90686	7.12917	7.11046	7.15388	6.60846	6.77831	6.75837	6.71226	6.55317	6.63743	6.81039	6.74599	6.88403	6.86084	7.268	6.83209	6.59952	6.72341	7.0174	6.80335	7.57891	6.84721
222333_at	ALS2CL	ALS2 Cterminal like	9.14388	8.91469	9.27184	9.12859	9.45298	8.57782	9.06736	9.10124	8.79537	9.03813	8.71664	8.96353	9.01795	9.09276	8.86615	9.11591	9.09782	8.95382	8.47561	8.79852	8.68028	9.08363	8.99972	8.6616	8.45763	8.57423	8.80617	8.28748	8.32988	7.88946	8.07665	8.39718	9.13373	8.31413	8.21814	8.88619	9.08365	8.30278	8.03318	8.00556	8.11603	7.80203	8.11537	9.09218	9.1359	8.89053	8.65762
219834_at	ALS2CR8	amyotrophic lateral sclerosis 2 (juvenile) chromosome region, candidate 8	4.99486	4.97737	5.17999	4.99344	4.95644	4.9594	5.02357	4.98422	5.05873	5.29779	5.21484	5.13281	5.16772	5.11661	5.3257	5.2178	5.28005	5.20881	5.13214	5.14276	5.05844	5.14809	5.19674	5.17991	5.09554	4.98679	5.03438	5.0261	4.99519	5.05184	5.22649	5.369	5.02075	5.23278	5.05427	5.11613	5.35598	5.19569	5.21494	4.96022	4.96521	5.21119	5.0783	5.20415	5.10579	5.40327	5.14171
206837_at	ALX1	ALX homeobox 1	6.38792	6.4516	7.50076	6.46895	6.67204	7.38021	6.38095	6.4077	6.50883	6.55358	6.57599	6.63814	6.67046	6.60529	6.86744	6.55092	6.92524	6.50087	6.52762	10.5278	6.5675	6.44863	6.63696	6.55602	6.95777	6.36739	6.68129	6.32372	6.38986	6.29476	6.23285	6.48218	6.46358	6.41839	6.47601	6.64754	6.41389	6.41346	6.4846	6.30585	6.40905	6.33673	6.30592	6.66774	6.14865	6.43635	6.64369
207690_at	ALX3	ALX homeobox 3	6.92132	6.92896	7.30809	6.97801	7.34215	6.92199	7.00781	7.25189	7.25569	6.96213	6.82772	7.18174	7.13621	7.18622	6.92246	7.12408	7.14599	6.98436	6.89217	7.03487	6.93019	7.14221	6.98087	7.08606	7.0246	7.18844	6.99747	6.9938	6.92803	6.76438	6.66636	6.62499	6.44537	6.53062	6.28951	6.72198	6.51883	6.6397	6.70579	6.50602	6.45656	6.73144	7.05785	6.75214	6.79004	6.60948	6.62766
208330_at	ALX4	ALX homeobox 4	6.36611	6.37678	6.34633	6.29308	6.53906	6.19616	6.45542	6.60739	6.50853	6.30606	6.3773	6.45068	6.56488	6.58777	6.24663	6.29805	6.27609	6.451	6.43108	6.49141	6.39568	6.53006	6.44883	6.48958	6.25281	7.17917	6.33557	6.46229	6.38104	6.66902	6.86832	6.42467	6.64399	6.52755	6.30551	6.72755	6.43786	6.62777	6.55252	6.42933	6.44282	6.4837	6.35091	6.81018	6.62494	6.45857	6.67513
209425_at	AMACR	alphamethylacylCoA racemase	5.61895	5.70543	5.68361	5.47579	5.67454	5.61527	5.8593	5.70969	5.71928	5.43662	5.73541	5.49691	5.48329	5.59931	5.69083	5.50336	5.53244	5.46453	5.32089	6.03961	5.22252	5.54578	6.10285	10.9392	5.80051	5.76168	5.42733	5.39375	5.32481	6.18483	5.81802	5.79122	5.6468	5.66696	5.68951	6.00198	5.72329	5.83815	6.69385	5.80771	5.85424	5.97472	7.59167	6.11719	5.93576	5.93339	5.90013
217111_at	AMACR	alphamethylacylCoA racemase	5.8266	5.94094	6.00181	5.75607	5.9292	5.75338	6.01596	6.20395	5.81353	5.97239	6.05433	6.08749	5.91734	5.96019	5.87451	6.12904	6.0735	5.87371	5.74739	5.93165	5.65167	5.71104	5.73933	6.89641	5.84851	6.38179	5.75319	5.99566	5.7419	5.70592	5.86175	5.69028	5.77694	5.36179	5.72782	5.94286	5.43201	5.56742	5.5408	5.74126	5.66593	5.72365	5.76897	5.96169	5.68839	5.4353	5.73359
217113_at	AMACR	alphamethylacylCoA racemase	6.65407	6.64667	6.82252	6.58572	6.86608	6.52047	6.90623	6.89352	6.89626	6.64086	6.69446	6.76447	6.88582	6.76103	6.8458	6.74805	6.70776	6.75904	6.68089	6.90387	6.60425	6.6638	6.79739	6.8138	6.70352	7.31571	6.79261	6.57915	6.54477	6.18331	6.16716	6.17905	5.93102	6.18202	5.94906	6.45347	6.14216	5.98427	6.24307	6.00147	6.13544	5.82675	6.31669	6.65791	6.05536	6.21252	6.27935
209424_s_at	AMACR C1QTNF3	alphamethylacylCoA racemase C1q and tumor necrosis factor related protein 3	6.33103	6.27797	6.41503	6.43602	6.56609	6.18452	6.86043	6.28783	6.32641	6.23691	6.56265	6.3864	6.37564	6.37462	6.57735	6.44621	6.72503	6.47325	6.38986	7.06661	6.16731	6.4255	7.05224	11.4303	6.75625	6.69563	6.26632	6.45166	6.3832	7.44082	6.38613	6.35864	6.2461	6.07666	6.72258	6.51568	6.13378	6.27838	7.42208	6.58402	6.80883	6.41047	8.1999	6.83752	6.68586	6.31033	6.58236
209426_s_at	AMACR C1QTNF3	alphamethylacylCoA racemase C1q and tumor necrosis factor related protein 3	6.4942	6.65322	6.49452	6.34943	6.36059	6.52786	7.21478	6.44598	6.39032	6.46885	6.85041	6.5796	6.64933	6.71635	6.8823	6.65897	7.11795	6.66034	6.34022	7.58424	6.01805	6.57872	7.34876	11.8472	7.45455	6.65364	6.47874	6.55555	6.50441	8.02526	7.14427	6.81802	6.9833	6.39116	6.88859	7.31458	6.3157	6.73286	7.80166	7.01952	7.42386	7.07461	8.85	7.18811	7.10008	7.05705	7.22609
221114_at	AMBN	ameloblastin (enamel matrix protein)	7.02671	6.99226	7.294	6.72885	7.12938	7.12493	6.83714	7.18495	7.25456	7.20764	7.05538	7.41347	7.28996	7.42648	7.39486	7.29436	7.3654	7.18127	6.66054	6.83852	6.77622	6.8878	6.92034	6.88394	6.65493	7.19952	6.88698	6.66384	6.53099	6.20578	6.47311	6.58382	6.43394	6.60903	6.37614	6.77037	6.52155	6.55981	6.4312	6.45381	6.56259	6.08981	6.28152	6.75631	6.39292	6.46109	6.37748
205477_s_at	AMBP	alpha1microglobulinbikunin precursor	6.52024	6.64141	6.66725	6.5482	6.51192	6.53195	6.63635	7.09323	6.8013	6.22445	6.16164	6.4292	6.33905	6.53327	6.32008	6.29752	6.35676	6.32282	6.54012	6.63194	6.4741	6.5365	6.53267	6.49418	6.63425	6.83595	6.65605	6.50166	6.41594	6.30994	6.21963	6.44234	6.36796	6.3496	6.24971	6.37497	6.29631	6.4246	6.34918	6.32082	6.02047	6.32961	7.61393	6.54209	6.36478	6.20557	6.4377
214425_at	AMBP	Alpha1microglobulinbikunin precursor	6.65609	6.65212	6.50168	6.50847	6.72133	6.4208	6.51519	6.79903	6.59428	6.85987	6.68883	6.95182	6.8799	6.96323	6.80783	6.8146	6.87161	6.87567	6.70552	6.58848	6.62466	6.67926	6.72669	6.62474	6.36778	6.99011	6.6713	6.53144	6.6186	6.54169	6.58707	6.83733	6.56743	6.52087	6.41939	6.67876	6.66213	6.73403	6.4566	6.602	6.66084	6.46526	6.54972	6.72542	6.42231	6.69836	6.50447
219141_s_at	AMBRA1	autophagybeclin1 regulator 1	8.10786	8.37669	8.39353	8.33241	8.29647	8.23491	8.3978	8.25974	8.42544	8.62796	8.40535	8.35353	8.27126	8.41353	8.46351	8.4467	8.38755	8.3728	8.38967	8.4959	8.52993	8.2629	8.46908	8.44889	8.47663	7.9269	8.39208	8.37138	8.53547	7.92379	8.46541	8.0165	7.87838	8.09623	7.65657	7.80965	8.08702	8.36164	7.70184	8.04906	7.82913	7.94144	7.95863	7.71433	8.05839	7.96916	8.49464
52731_at	AMBRA1	autophagybeclin1 regulator 1	6.01902	6.22735	6.71747	6.35898	6.34899	6.61212	6.31035	6.65512	6.28489	6.64705	6.53227	6.32584	6.22328	6.14818	6.4337	6.34311	6.22671	6.23306	6.39517	6.30332	6.50145	6.25768	6.31534	6.38417	6.43719	6.41777	6.40792	6.42117	6.56802	6.3227	6.98594	6.26879	6.36167	6.62864	6.33767	6.26369	6.40507	6.74033	6.11153	6.54156	6.33204	6.22094	6.54023	6.29716	6.35704	6.32557	6.95157
201196_s_at	AMD1	adenosylmethionine decarboxylase 1	10.3946	8.23034	10.1462	9.10278	8.88426	8.83601	10.3755	8.855	9.85523	8.51825	8.91046	9.22099	9.28273	8.61224	8.89664	9.21251	8.63819	9.48545	9.09518	9.44907	8.1314	9.01951	8.99645	9.05795	9.67277	8.28104	9.29006	10.3258	9.72625	9.89354	8.29731	7.97769	8.26293	9.02664	9.19016	8.36565	9.07655	9.00546	9.55865	9.55104	9.96003	8.1486	9.84557	8.23111	8.09415	7.99516	8.92064
201197_at	AMD1	adenosylmethionine decarboxylase 1	9.11189	7.94572	8.90538	8.36592	8.22177	8.63135	9.34767	7.39421	8.76864	8.35223	8.56553	8.58717	8.80798	8.59759	8.63828	8.63688	8.18142	8.75038	8.57695	9.11738	7.53535	8.39369	8.60537	8.71872	8.88612	8.0475	8.93259	9.55438	9.19388	8.79363	8.46656	7.9502	8.02392	8.5882	8.86511	8.13053	9.0374	8.76162	9.10633	8.7513	9.42297	8.60879	9.09718	7.73853	8.04494	7.84648	8.8852
219082_at	AMDHD2	amidohydrolase domain containing 2	7.13786	7.21017	6.88546	7.4584	7.42353	7.09129	7.14144	7.98101	7.4524	6.67275	6.76435	6.77586	6.75881	6.9272	6.95055	6.76412	7.0391	6.68421	6.85436	6.95845	6.93086	6.63008	6.70449	7.05506	7.42201	7.48056	6.85675	7.43655	7.66293	7.3539	6.32202	6.7561	6.62019	6.57777	6.70583	6.86136	6.22814	7.09606	6.51675	7.48779	6.53731	6.54645	8.24115	6.99439	6.66221	6.81737	6.85584
208410_x_at	AMELX	amelogenin, Xlinked	5.97032	6.20349	6.13194	6.08381	6.20686	6.07207	6.15326	6.16013	6.01071	6.19186	6.15011	6.27872	6.2762	6.27925	6.20419	6.23819	6.2531	6.21924	6.02999	6.12746	6.05361	6.04809	6.06186	6.03004	5.98059	6.11533	6.07568	6.06186	5.99184	5.93257	5.86709	5.99661	5.77596	5.82821	5.80578	5.96775	5.8577	5.89907	5.95342	5.77372	5.93917	5.82981	5.85081	6.05549	6.03742	5.86899	5.89924
208220_x_at	AMELY	amelogenin, Ylinked	6.46605	6.5905	6.58692	6.43556	6.64433	6.41641	6.54024	6.83179	6.53673	6.53334	6.49017	6.57824	6.58691	6.5569	6.47263	6.5485	6.57518	6.54957	6.46982	6.48998	6.43669	6.44849	6.48245	6.45081	6.41859	6.77448	6.51887	6.32808	6.42011	6.31872	6.05119	6.19803	6.21476	6.18769	6.234	6.26177	6.32602	6.16821	6.26854	6.15849	6.07718	6.25238	6.39302	6.40821	6.40363	6.34627	6.26969
202203_s_at	AMFR	autocrine motility factor receptor	7.71818	7.49589	6.05978	7.5948	8.123	7.35204	7.79493	7.8698	6.50383	6.30797	7.35345	7.66836	7.32892	7.45103	6.84346	7.4527	7.36688	7.75146	7.79155	6.1847	7.79931	6.04733	5.77808	7.82766	7.32681	6.7036	7.2711	8.06365	6.10482	7.75056	7.02741	6.06739	6.82032	7.57294	5.94079	6.74223	7.47174	6.86483	7.92139	7.68902	7.47206	6.70554	6.72464	6.47297	7.50086	7.27527	7.65542
202204_s_at	AMFR	autocrine motility factor receptor	9.04947	8.14661	7.87941	8.88379	8.916	8.40128	8.25392	8.75287	8.4672	8.13748	8.20332	8.2006	7.79248	8.28152	8.11059	8.05112	8.07772	8.16959	8.4694	8.00534	8.32159	8.68328	7.99961	8.7844	8.5245	8.22668	8.35958	9.0133	8.60433	8.37932	8.50904	9.07908	8.20535	8.47739	7.72716	8.5436	8.50635	8.64409	8.66768	8.50429	8.89705	8.16748	8.33362	8.08908	8.26504	8.21124	9.16275
206516_at	AMH	antiMullerian hormone	6.79475	6.90893	6.7775	7.05717	6.87456	6.65907	6.90296	7.25937	7.0207	6.28866	6.33698	6.91286	6.73304	6.58242	6.38801	6.37674	6.42275	6.38701	6.71351	6.5777	6.41028	6.51257	6.41819	6.30109	6.72896	7.52065	6.44984	6.46189	6.48959	6.86054	6.82362	6.58683	6.66926	6.66686	6.46857	6.8016	6.89752	6.75615	6.72055	6.51993	7.10688	7.19033	6.67262	6.71049	6.75357	6.7983	6.56887
206892_at	AMHR2	antiMullerian hormone receptor, type II	7.69827	7.63384	7.91029	7.42143	7.94095	7.42628	7.47271	8.1235	7.94789	8.15354	7.87338	8.17887	8.2043	8.29818	8.12541	8.17612	8.08976	8.15962	7.70926	7.69413	7.73855	7.85317	7.9394	7.87626	7.78006	8.29314	7.93253	7.48782	7.72329	6.9356	7.11542	7.26092	7.15712	7.08574	6.83816	7.27755	6.99468	7.19814	7.11322	6.96738	7.10008	6.97429	7.25056	7.72202	7.30334	7.34537	7.41395
222108_at	AMIGO2	adhesion molecule with Iglike domain 2	10.5813	11.5596	11.1763	6.85732	9.55391	10.5479	10.5626	10.0663	9.86365	11.1803	11.461	8.04805	5.70834	10.6782	11.1709	11.1262	7.74364	11.5578	10.83	10.7355	11.4673	11.3918	10.9732	10.0213	8.9725	10.033	11.253	11.7816	9.00802	11.0762	11.3929	11.8111	12.0039	11.6413	10.5593	11.7807	11.0601	9.14545	10.6039	10.2642	9.88176	10.448	9.46904	8.32517	11.8921	9.82458	10.3528
204976_s_at	AMMECR1	Alport syndrome, mental retardation, midface hypoplasia and elliptocytosis chromosomal region gene 1	9.67369	9.50427	9.05722	8.74515	8.50806	9.07417	8.83641	6.79254	5.76136	7.92046	9.54545	8.00602	7.88897	8.50692	7.94848	8.37769	7.1899	9.59136	7.60523	8.66406	8.82627	8.68647	8.27262	9.48576	7.8907	6.30753	9.22741	7.24923	8.9986	9.98759	9.75556	9.6793	9.78006	9.51448	9.38677	9.53694	8.84447	5.83469	8.76563	8.98736	10.003	9.25	9.53213	8.91213	9.20517	9.50521	9.93272
220989_s_at	AMN	amnionless homolog (mouse)	8.47297	8.56256	8.46309	8.50743	8.78078	8.44383	8.58098	9.05311	8.68129	7.82096	7.71125	7.83824	7.97376	8.18732	7.77623	7.97011	7.95206	7.75488	7.99316	7.9199	7.89606	7.9824	8.1359	8.15122	8.18225	8.22626	8.03075	7.95385	7.87234	7.63729	7.74088	7.81977	7.5732	7.47374	7.47132	7.72076	7.60136	7.56678	7.56588	7.46141	7.54316	7.55648	7.69808	7.92225	7.8392	7.86515	7.81131
209521_s_at	AMOT	angiomotin	6.81177	6.92577	6.77314	6.81008	7.40521	6.61177	6.7201	6.82751	6.56181	7.29034	7.23367	7.43919	7.47898	7.64301	7.51295	7.58443	7.52265	7.30035	6.86201	7.02258	7.06722	6.97949	6.90063	7.18906	6.79685	7.56326	6.79648	6.65185	6.95013	6.49084	6.6698	6.42812	6.48649	6.2646	6.63928	6.53163	6.55058	6.377	6.676	6.4506	6.34825	6.43563	6.5024	6.6022	6.45214	6.87455	6.80424
203002_at	AMOTL2	angiomotin like 2	9.86529	10.4125	9.1112	10.125	9.95578	10.4238	8.27501	9.03577	9.56148	10.1188	8.62413	9.32817	9.95826	9.88436	8.2352	8.82936	8.41478	9.3635	10.5394	8.60253	10.0297	8.95406	8.69954	9.03467	8.72605	8.3587	9.01365	10.2015	9.82945	9.6058	9.7932	9.46065	9.08542	9.42126	9.99241	9.77451	9.55884	9.97953	8.76288	9.46588	8.38056	8.61914	9.21971	8.38667	9.08369	9.77488	9.05956
206121_at	AMPD1	adenosine monophosphate deaminase 1	5.59611	5.67333	5.81522	5.39087	5.74124	5.58146	5.45233	5.55804	6.00099	5.67253	5.62172	5.81409	5.8863	5.70352	5.92654	5.86682	5.78276	5.80106	5.61278	5.76257	5.65607	5.79781	5.75116	5.8241	5.63948	5.39294	5.71196	5.6121	5.60873	5.50291	5.63881	5.5587	5.68035	5.53161	5.53015	5.82065	5.59194	5.41884	5.71309	5.49997	5.68007	5.7719	5.51244	5.66871	5.72994	5.74716	5.73422
212360_at	AMPD2	adenosine monophosphate deaminase 2	8.96646	8.24826	7.98169	8.03637	8.00098	8.8875	7.60842	8.05041	8.96357	7.96189	7.71957	7.95218	8.05299	7.69448	8.35873	7.94674	8.3174	7.44743	8.03054	8.18697	8.39197	8.02843	8.0067	8.38418	8.90609	8.10341	7.89328	8.85969	7.81416	9.14442	8.18459	8.49477	8.28038	8.05987	8.68411	8.1659	7.9802	8.97802	8.94053	8.4985	8.50369	8.47133	8.46643	8.15284	8.14638	8.06611	8.34689
207992_s_at	AMPD3	adenosine monophosphate deaminase 3	7.67406	7.38134	8.18271	7.22851	7.32662	7.08554	7.59698	7.41384	7.12126	7.41876	7.65347	7.02599	7.01822	7.75186	7.38495	7.25234	7.67277	7.29492	7.82609	6.60815	7.35926	7.77021	7.35415	6.54815	7.32528	7.36558	7.66297	7.63237	7.70223	7.07371	7.15344	6.71594	8.02055	7.45824	6.34179	7.70753	8.59703	6.73448	7.01486	6.64267	7.49454	7.73798	7.68837	8.66677	7.91807	7.54598	7.55055
209491_s_at	AMPD3	adenosine monophosphate deaminase 3	6.5954	6.75597	6.78569	6.51391	6.82917	6.39799	6.73212	7.16213	6.80811	6.58291	6.48504	6.64312	6.54031	6.76018	6.62318	6.62975	6.68286	6.56329	7.00819	6.64844	6.75713	6.7746	6.72538	6.56484	6.85307	7.72513	6.8739	6.86687	6.77068	6.68393	6.3789	6.31732	6.50017	6.32531	6.18748	6.64494	6.55874	6.80824	6.63142	6.34963	6.62111	6.47916	6.42177	6.79253	6.51337	6.53424	6.65121
205257_s_at	AMPH	amphiphysin	6.54512	6.67897	6.86206	6.47216	6.95097	7.06177	6.42957	6.55027	7.0131	7.05337	6.97299	7.0894	7.0693	7.56357	7.15273	7.29996	7.32422	7.2134	6.34244	6.62453	6.4409	7.15815	6.47154	6.53502	6.75651	6.17508	6.59152	6.19876	6.32843	6.00489	6.03338	6.48079	6.10755	6.2145	6.36549	6.13973	6.00443	6.08869	6.15306	5.78217	5.83222	7.81167	8.13843	6.51841	9.18897	6.22304	5.81851
204294_at	AMT	aminomethyltransferase	7.09276	7.16834	7.62269	7.17587	7.76741	7.15805	6.95326	7.60047	7.56706	7.60407	7.5206	7.76968	7.92849	7.77735	7.92494	7.99084	8.21609	7.80556	7.11556	7.26618	7.20551	7.3549	7.40176	7.3066	7.26621	7.06441	7.48523	6.99225	7.14867	6.82227	7.17655	7.77978	7.13415	6.89024	6.78953	7.09265	7.46039	7.07256	7.06851	7.0225	7.00206	7.53512	7.05163	7.27384	7.54843	7.30231	7.4185
208498_s_at	AMY1A AMY1B AMY1C AMY2A AMY2B	amylase, alpha 1A (salivary) amylase, alpha 1B (salivary) amylase, alpha 1C (salivary) amylase, alpha 2A (pancreatic) amylase, alpha 2B (pancreatic)	4.78446	4.78333	4.8793	4.87504	4.76273	4.78944	4.93436	4.83088	4.97506	5.0028	4.82747	5.02716	4.93479	4.99446	4.90825	5.02953	5.40072	4.89302	4.82928	4.85299	4.74883	4.85311	4.81807	4.85385	4.82305	5.02171	4.84167	4.81846	4.80689	4.78489	4.91844	5.15842	4.74608	4.74298	4.91046	4.94115	5.03737	4.899	4.74211	4.77174	4.66022	5.03614	4.98452	5.15464	4.90007	5.29294	4.74329
218167_at	AMZ2	archaelysin family metallopeptidase 2	9.29212	8.85747	9.7496	9.53254	8.31162	9.55457	9.28321	9.17913	8.70796	9.45324	9.96118	9.19458	9.04005	8.39878	9.66064	9.1541	9.2661	9.21921	9.32654	10.0148	9.94557	9.84676	9.94433	9.27086	10.1066	9.22706	9.52562	9.55483	9.7606	10.0547	9.87622	10.5003	10.0539	9.54826	9.83999	10.3068	10.3681	9.9177	10.2032	10.0668	10.4305	10.3164	9.48457	10.1303	10.1732	9.80276	9.60516
218575_at	ANAPC1	anaphase promoting complex subunit 1	9.23014	8.48201	9.14467	8.83149	8.21965	9.00662	9.1122	9.1176	9.43472	8.44705	8.64653	9.07206	8.97641	8.36748	8.36675	9.11458	8.80163	8.92651	9.24776	9.38877	8.86603	8.76049	8.70087	9.26719	9.01488	9.11574	8.87212	9.8951	9.43164	10.0433	9.52136	9.09565	9.14465	9.4191	9.05839	9.64634	8.97707	9.52299	9.17682	9.74053	8.83902	8.92686	9.34064	9.45188	8.63349	8.60769	9.09084
207845_s_at	ANAPC10	anaphase promoting complex subunit 10	6.57196	6.14849	7.04348	6.27533	6.36568	6.56413	6.53264	6.29752	6.71289	6.36902	6.72931	6.40938	6.39438	6.08728	6.31792	6.54989	6.65298	6.57681	6.69562	6.43042	6.92955	6.4231	6.65011	6.04355	6.29	6.07305	6.38152	6.569	6.65851	7.04517	7.23841	6.96413	7.44893	7.36707	7.43353	7.06294	7.91663	6.8745	6.71247	7.06179	7.52787	6.92533	6.67457	7.04982	7.42327	6.96014	6.91093
209001_s_at	ANAPC13	anaphase promoting complex subunit 13	10.5348	10.3712	10.3019	10.3686	10.5071	10.3389	9.84062	10.2001	11.1562	11.2415	10.5952	10.0132	10.5347	10.0134	10.6914	9.86373	10.1537	10.355	10.5141	9.88792	9.63217	9.65999	10.0955	10.5925	10.7631	9.914	10.3468	10.7227	10.1785	10.6895	9.73533	10.6857	9.52278	9.94419	10.4491	10.5605	10.6006	10.7924	11.1223	10.5807	9.94088	10.9895	10.645	10.6495	10.4031	10.1584	10.3106
215282_at	ANAPC13	anaphase promoting complex subunit 13	4.91924	4.92438	4.92666	4.90081	4.93807	5.04843	4.81397	4.94263	5.13909	4.90158	4.85823	5.01071	4.95685	4.94222	4.96294	4.97792	4.92287	4.94003	4.88097	4.84647	4.75085	4.82553	4.85251	4.83441	4.94386	4.91433	4.9017	4.95045	4.83978	5.24805	4.90172	4.9514	5.03751	5.09289	5.06126	4.99058	5.02398	5.20046	4.88644	5.24315	4.93725	4.91555	5.21403	5.0993	5.00044	4.92836	4.89968
218555_at	ANAPC2	anaphase promoting complex subunit 2	8.34969	8.31944	8.29369	8.44666	8.50416	8.62276	8.1035	8.54021	7.96994	7.95627	8.07985	8.28439	8.29542	8.13055	8.06501	8.00538	8.099	8.07484	8.42039	8.32719	8.2315	8.05828	8.80423	8.27312	8.25972	8.50433	7.93917	8.47614	8.6709	8.28578	8.09286	8.40582	8.31135	8.33085	7.82605	7.85093	8.30264	8.52661	8.13404	8.56137	8.3999	8.34004	8.64069	8.68258	8.34416	8.36356	8.64248
200098_s_at	ANAPC5	anaphase promoting complex subunit 5	10.0928	10.4567	10.2717	9.88476	9.69585	10.4076	10.1064	9.51724	10.3281	9.9656	9.49203	9.59085	9.94327	9.7385	9.71103	9.57988	10.0546	10.0044	9.76365	10.3145	9.42822	9.77285	9.83718	10.0267	9.84325	10.2311	9.95334	10.6834	10.5275	10.6414	10.4743	10.5985	10.5111	10.5872	11.0007	10.3778	10.3165	11.0063	10.9231	10.5643	10.4751	10.3396	10.19	10.7436	10.4041	10.1035	10.6411
208721_s_at	ANAPC5	anaphase promoting complex subunit 5	8.54187	8.37323	9.00504	8.13501	8.3364	7.46171	8.60892	8.37618	9.11456	8.02901	7.69121	7.89798	8.21691	7.83988	7.71039	7.76586	8.57466	8.4464	8.4017	8.94635	8.17219	8.20364	8.26273	8.37597	8.67584	9.39028	8.3195	9.50455	9.32362	8.1472	7.99324	7.98296	8.2754	8.26489	8.35628	7.95996	7.5652	8.2307	8.25303	8.077	7.99783	7.63119	7.76433	8.30115	7.98447	7.79507	7.97613
208722_s_at	ANAPC5	anaphase promoting complex subunit 5	8.60793	9.04	9.10002	8.46038	7.98074	9.11172	8.62736	7.83976	8.96175	8.02338	7.63546	7.68717	8.07457	7.86782	7.76715	7.56915	8.5254	8.23117	8.32648	8.96757	7.71296	8.22931	8.17309	8.40215	8.62917	8.74295	8.37779	9.48209	9.25822	8.90641	8.50301	8.52481	8.61972	8.81248	9.36563	8.40653	8.35726	9.1534	9.13537	8.75381	8.60533	8.42955	8.32952	8.7181	8.58288	8.05319	8.80177
211036_x_at	ANAPC5	anaphase promoting complex subunit 5	10.6193	11.0358	10.9988	10.4382	10.2069	11.0397	10.6384	10.2671	11.0875	10.3737	9.86069	10.2533	10.373	10.3281	10.2934	10.1669	10.6606	10.467	10.2547	10.914	10.0288	10.4019	10.3742	10.5841	10.4017	10.7994	10.4932	11.172	10.9364	10.9703	10.7399	10.9089	10.8513	10.9174	11.3272	10.6857	10.5991	11.3313	11.2224	10.9215	10.7818	10.6366	10.5302	10.9994	10.7613	10.453	10.9868
205141_at	ANG	angiogenin, ribonuclease, RNase A family, 5	6.74268	6.82552	6.59424	6.75934	7.07371	6.63415	6.96572	6.48747	7.12629	6.95436	6.6516	6.74111	6.77642	6.66381	6.59205	6.89459	7.27184	6.7132	6.26518	7.63775	6.52466	6.82527	6.70297	6.44114	6.1187	6.57734	6.44083	6.62052	6.59318	6.27468	6.33047	6.53521	6.35792	6.30304	6.63687	7.23561	6.79134	7.79126	7.40254	6.26353	6.08289	7.65818	7.58357	8.31194	7.29259	7.39299	6.37763
213099_at	ANGEL1	angel homolog 1 (Drosophila)	8.05037	7.95659	7.95484	8.18415	7.76528	7.79536	8.31977	7.74393	8.26208	8.30031	8.63904	8.45982	8.42436	8.57679	8.48521	8.72254	8.55116	8.4491	8.36674	8.12995	8.12015	8.36745	8.03593	7.99619	8.10912	8.40457	8.10904	8.76408	8.38396	8.49244	8.40549	7.99502	8.27834	7.90447	8.03642	8.50212	7.94166	8.49839	8.10997	8.16296	8.38561	8.10682	7.91238	8.25771	7.99714	7.94719	8.27789
36865_at	ANGEL1	angel homolog 1 (Drosophila)	7.43127	7.50642	7.45419	7.59018	7.58936	7.24344	7.65019	7.74707	7.64826	7.90165	8.06662	7.93587	7.81871	7.89118	7.82368	8.05005	7.83015	7.92314	7.67861	7.56914	7.60384	7.69931	7.64747	7.51128	7.47438	7.79003	7.60779	7.98044	7.81949	7.78706	7.64835	7.40383	7.53877	7.28618	7.28649	7.66538	7.31084	7.57633	7.3215	7.41084	7.69224	7.37283	7.17141	7.55918	7.35948	7.35539	7.42143
217630_at	ANGEL2	angel homolog 2 (Drosophila)	6.26254	6.28322	6.49	6.08724	6.31986	6.25973	6.16202	6.40087	6.3977	6.54733	6.37034	6.49329	6.54881	6.51258	6.5705	6.54744	6.60819	6.43092	6.17912	6.27973	6.28789	6.26223	6.33435	6.17606	6.20857	6.27624	6.35572	6.25565	6.15034	6.14149	6.55399	6.37524	6.37254	6.10785	6.16275	6.25717	6.23695	6.29561	6.00273	6.34615	6.28391	5.95404	6.23901	6.6148	6.3622	6.29866	6.20311
221825_at	ANGEL2	angel homolog 2 (Drosophila)	6.80527	7.26237	7.21735	6.90028	6.79787	7.1462	6.82841	6.83867	6.88497	7.05815	7.43028	7.54819	7.25104	7.15998	7.59075	7.47838	6.93032	6.87572	7.61892	7.70695	6.38178	6.67237	7.82934	7.36936	7.22333	5.74714	7.2863	7.29635	6.87382	8.32406	8.67211	7.81648	7.61601	7.64921	7.87642	7.08168	8.23139	8.08835	8.5166	7.88167	7.9975	8.38606	7.28935	8.50071	8.3628	8.30813	7.53353
221826_at	ANGEL2	angel homolog 2 (Drosophila)	7.31687	6.47681	6.64087	6.50279	6.11189	6.27627	6.61771	5.93985	6.11713	6.22378	6.68741	6.86378	6.85311	6.22661	6.33608	7.07034	6.26337	6.25825	6.89259	6.86825	6.95423	6.3061	7.32086	6.44235	6.56149	5.61716	6.92695	6.92791	6.54968	7.69557	6.87423	6.94399	6.82248	6.55044	7.17934	6.43707	6.06638	6.04352	7.67064	6.77796	6.60848	6.24505	6.58175	7.35824	6.87626	7.17209	6.67779
205608_s_at	ANGPT1	angiopoietin 1	6.57292	6.76043	6.52603	7.40563	6.99191	7.19588	6.35395	6.65764	7.89678	7.21459	6.8334	6.94237	6.95444	6.93732	7.79652	6.71113	6.9891	6.71447	6.42258	6.55782	6.45903	7.30758	6.4235	6.45109	8.50758	6.61963	7.76018	6.77516	6.37103	6.099	6.48744	6.60704	6.56371	6.21865	7.58982	7.43133	6.60939	7.618	6.5139	6.23004	7.16627	6.37957	6.28977	6.52241	6.53116	7.01346	6.59072
205609_at	ANGPT1	angiopoietin 1	5.92069	6.12661	6.00795	6.74309	6.29834	6.61326	5.81932	5.91563	7.03531	7.0857	6.46646	6.58614	6.58347	6.26347	7.99763	6.30253	6.43746	6.29289	5.90249	5.99309	5.9392	6.51114	5.99388	5.98922	7.20899	5.89538	6.70541	6.16013	5.84837	5.75944	5.79569	5.88828	5.87257	5.81042	6.65533	6.56345	5.78189	6.64529	5.99066	5.66529	6.37496	5.87172	5.74617	5.87337	5.94777	6.27712	6.11037
205572_at	ANGPT2	angiopoietin 2	5.51751	5.60194	5.73971	5.56379	5.69247	5.50447	5.561	5.83224	5.70101	5.72482	5.64765	5.65232	5.74986	5.76475	5.69848	5.70661	5.75913	5.72542	5.62322	5.69843	5.59222	5.64317	5.5556	5.63344	5.72718	5.73218	5.741	5.6045	5.54958	5.70145	5.61182	5.59941	5.65405	5.5126	5.60847	5.75375	5.48609	5.62574	5.73814	5.38279	5.66895	5.55265	5.74743	5.73121	5.72316	5.76201	5.54227
211148_s_at	ANGPT2	angiopoietin 2	5.87103	5.87785	6.04089	5.86104	5.97299	5.69165	6.01134	5.88514	5.93086	5.85332	6.00406	6.0302	6.03783	5.84849	5.88461	6.07671	5.9404	5.8327	5.8871	5.90518	5.91796	5.87568	5.94031	5.86023	5.80346	5.82988	5.91833	5.94654	5.84475	5.58491	5.46208	5.36687	5.61859	5.82055	5.39	5.44682	5.3671	5.55365	5.54553	5.74937	5.25474	5.50327	5.49234	5.55919	5.59658	5.36697	5.67735
221134_at	ANGPT4	angiopoietin 4	7.21699	7.1043	7.3137	7.1672	7.46493	7.08107	7.28568	7.55987	7.42481	7.39772	7.42466	7.59635	7.56308	7.66826	7.5962	7.61955	7.70733	7.56152	7.35206	7.32454	7.26714	7.3778	7.5253	7.34944	7.07152	7.50966	7.15301	7.12433	7.13926	6.7579	7.09639	7.25462	7.06919	7.08807	6.81423	7.25074	7.07205	7.25951	7.1035	7.12398	7.23677	7.20486	7.05015	7.24518	7.26736	7.15153	7.06344
213001_at	ANGPTL2	angiopoietinlike 2	7.2453	7.95998	7.08997	7.07969	7.55139	7.05489	7.28122	7.54979	7.33012	7.80189	7.6274	7.8313	7.86258	8.13937	7.8002	7.80722	7.8995	7.91635	7.30698	7.41388	7.31329	7.43813	7.4694	7.67098	7.21096	7.72977	7.82878	7.07421	7.26303	7.00077	7.14676	7.19648	6.97912	6.99543	6.71622	7.12128	6.96833	7.24364	6.87314	6.79775	6.96151	7.35035	6.71216	7.05013	7.1102	7.1487	7.25166
213004_at	ANGPTL2	angiopoietinlike 2	6.699	7.15681	6.61885	6.59574	6.96061	6.6513	6.62178	7.14069	6.98053	7.04135	6.97035	7.11333	7.03672	7.14267	7.1424	7.15259	7.16983	7.05667	6.64579	6.6917	6.54669	6.58098	6.69205	6.60557	6.67976	6.15772	7.26636	6.49945	6.54529	6.13345	6.14942	6.12529	6.18245	6.15345	5.9578	6.32794	6.00457	6.30327	6.17303	6.15004	6.15324	6.40129	6.14192	6.30926	6.13766	6.18262	6.39719
219514_at	ANGPTL2	angiopoietinlike 2	6.60353	6.82207	6.54696	6.41604	6.72319	6.19551	6.49927	6.83006	6.58479	6.75233	6.63692	6.7382	6.61599	7.02993	6.56846	6.93485	6.81763	6.73547	6.5835	6.63053	6.4576	6.45656	6.55165	6.45868	6.31113	7.6014	7.11022	6.3884	6.36118	6.52343	6.42057	6.49157	6.43594	6.41596	6.3351	6.44724	6.46941	6.67371	6.53535	6.19479	6.41116	6.44821	6.48242	6.58973	6.55117	6.44204	6.53895
219803_at	ANGPTL3	angiopoietinlike 3	5.54966	5.57527	5.79597	5.53692	5.67501	5.59476	5.50344	5.78786	5.6828	5.59111	5.5686	5.62949	5.6357	5.70651	5.59933	5.64641	5.68917	5.61884	5.56321	5.6343	5.5304	5.50507	5.53627	5.55555	5.50011	5.90772	5.54984	5.51079	5.47066	5.3483	5.47751	5.41698	5.56001	5.53623	5.38598	5.50707	5.38825	5.50707	5.59727	5.47441	5.50874	5.49281	5.75162	5.60285	5.56371	5.63953	5.57946
221009_s_at	ANGPTL4	angiopoietinlike 4	7.15933	7.61672	7.16579	7.75811	7.58127	7.1433	7.63665	7.45839	9.66361	6.82443	6.81018	7.47564	7.10732	7.13488	7.01782	6.92887	7.82818	6.9302	6.92878	7.88137	7.13162	7.60351	6.98493	7.22053	7.54412	7.73956	7.58408	7.08746	7.22641	7.96348	7.05047	7.2927	8.50428	7.01475	7.4673	7.20334	8.03951	7.95775	6.97874	7.11011	7.39206	7.93765	6.85103	7.44855	7.09529	7.1046	7.29566
206423_at	ANGPTL7	angiopoietinlike 7	5.96911	6.10266	6.17675	6.00285	6.16738	6.09342	6.17362	6.41861	6.27316	5.99656	5.83045	6.01613	5.98839	6.09829	5.97198	6.01146	6.0608	6.0482	6.09852	6.08695	6.08864	5.99539	6.08905	6.1903	6.04731	6.83649	6.03043	6.16539	5.94553	5.79895	5.84013	5.75656	5.96066	5.74975	5.86362	6.08627	5.91271	5.95971	5.94959	6.00304	5.9478	5.98597	5.77007	6.2003	6.18828	6.0064	5.82804
205389_s_at	ANK1	ankyrin 1, erythrocytic	6.21319	6.6035	6.23994	6.19785	6.77821	6.28346	6.01854	6.24694	6.23836	6.12219	6.0315	6.16218	6.106	6.54148	6.11954	6.19257	6.22183	6.3635	5.97955	6.079	5.92398	5.95568	6.28996	6.03776	6.07843	5.91936	5.99218	5.88664	5.7862	5.8046	5.83722	6.26809	6.42454	5.94767	6.72277	6.39728	6.12871	6.14812	6.44238	5.90445	6.7459	5.93477	5.97533	6.25173	6.13178	6.17905	6.05168
205390_s_at	ANK1	ankyrin 1, erythrocytic	6.9843	7.24402	7.14301	6.87144	8.15849	7.08466	6.73582	7.4343	7.1465	6.79804	6.63916	6.84849	6.77929	7.14579	6.85597	6.92315	7.02767	6.82521	6.73305	6.96278	6.71163	6.82633	7.12576	6.93491	6.73153	7.17069	6.76061	6.56653	6.68563	6.48874	6.59733	6.80137	6.97266	6.45982	7.15735	6.80742	6.64989	6.68187	8.24059	6.64038	7.19938	6.65506	6.83587	7.22262	6.89432	6.80042	6.88694
205391_x_at	ANK1	ankyrin 1, erythrocytic	7.09859	7.25569	6.91018	6.88355	7.99701	6.85055	6.9875	7.39565	7.04508	7.26645	7.00055	7.33001	7.28154	7.39913	6.94763	7.31663	7.14382	7.29915	6.70801	6.88744	6.77084	6.95428	7.01932	6.80261	6.65938	7.62262	6.72841	6.50324	6.71058	6.80974	6.96353	6.95417	7.07499	6.7799	7.15964	7.30765	6.87538	6.83995	8.04401	6.72092	7.41373	6.73883	6.89827	7.37171	6.8923	6.79677	7.05316
207087_x_at	ANK1	ankyrin 1, erythrocytic	7.03271	7.02285	7.20537	6.91142	7.77845	6.82484	6.81591	7.58076	7.10539	7.17413	7.13021	7.22656	7.35035	7.30126	7.22483	7.07831	7.48043	7.13692	6.80553	7.07591	6.93182	6.92523	7.13039	6.9305	6.81597	7.60275	6.97903	6.55049	6.88941	6.54586	6.70477	6.58589	6.9173	6.47113	7.09983	7.0646	6.7302	6.70596	7.70496	6.66141	7.06706	6.53908	6.80097	7.2419	6.82942	6.92761	6.95128
208352_x_at	ANK1	ankyrin 1, erythrocytic	7.14847	7.15529	7.18236	7.22104	8.25333	6.93093	7.08521	7.70063	7.19447	7.32792	7.32591	7.46773	7.41805	7.40701	7.40147	7.3835	7.59123	7.47781	6.86482	7.25004	7.04485	7.11796	7.34598	7.0313	6.89345	7.70735	7.07977	6.6053	6.89549	6.57872	6.53647	6.92696	7.15342	6.64354	7.29563	7.31579	6.41485	6.59254	7.9447	6.78181	7.53385	6.72991	6.61311	7.3042	6.90421	6.74174	6.77037
208353_x_at	ANK1	ankyrin 1, erythrocytic	7.17024	7.62043	7.19446	7.3665	8.72089	7.03157	7.20239	7.66362	7.41579	7.39846	7.26645	7.38798	7.36436	7.61402	7.28839	7.49461	7.4836	7.50727	6.96793	7.13378	6.89699	7.07636	7.29111	6.88311	6.96391	7.65273	7.08874	6.9898	7.00886	6.4288	6.70764	6.55186	6.99581	6.4867	7.26767	6.96673	6.29918	6.69011	8.24367	6.37939	7.48759	6.49485	6.53032	7.22942	6.72884	6.72073	6.66738
202920_at	ANK2	ankyrin 2, neuronal	5.47941	5.37552	5.52349	5.3039	5.43735	5.53205	5.3931	5.65993	6.15411	5.53594	5.43022	5.70082	5.55584	5.48927	6.27256	5.52988	5.53982	5.48965	5.4978	5.53673	5.46636	5.42632	5.39078	6.65963	6.03299	5.45202	5.64465	5.62822	5.40275	5.92993	6.09125	5.63777	5.3647	5.1503	5.097	5.73891	5.44607	6.67745	5.83894	5.36783	5.19158	7.5413	6.17361	5.22795	5.36526	5.76736	5.29375
202921_s_at	ANK2	ankyrin 2, neuronal	6.24216	6.3567	6.38383	6.44863	6.64958	6.33728	6.20146	6.49698	6.90622	6.73005	6.61791	6.90483	6.74991	6.76914	7.27717	6.87112	6.96209	6.71947	6.41874	6.69221	6.44362	6.37314	6.41734	6.97378	6.95282	6.54766	6.56158	6.59002	6.27139	5.93425	5.90516	5.75937	5.83355	5.85912	5.9008	5.61442	5.87004	5.73629	5.89148	5.71404	5.85692	6.08053	6.01958	5.89212	5.93824	5.76731	5.7898
216195_at	ANK2	Ankyrin 2, neuronal	5.94824	5.974	6.01513	5.89917	6.10829	6.03109	5.99136	5.98267	6.09844	6.25503	6.23101	6.30443	6.28626	6.31363	6.28402	6.31647	6.21259	6.32164	6.03146	6.06871	5.96393	6.03496	6.09171	6.12205	6.03058	6.0439	5.99561	5.82062	5.90134	6.05177	6.13274	6.06103	5.87404	5.90361	5.88372	5.93184	6.18962	6.2907	5.95609	5.85659	6.1687	6.07675	5.82791	5.99135	6.06696	5.77107	5.99698
206385_s_at	ANK3	ankyrin 3, node of Ranvier (ankyrin G)	7.18193	6.07697	6.98036	8.32163	7.63366	4.90573	8.30753	4.91976	5.99497	7.70799	8.48187	5.17537	4.92082	6.32599	6.38554	5.2756	4.84332	5.61727	5.33474	5.94103	7.54579	8.75218	8.8919	6.84727	7.48492	7.95123	5.63228	6.31079	6.73974	5.06431	7.82831	5.62436	8.25676	7.32637	8.97022	7.28903	8.65812	9.14114	5.47226	5.98623	6.88926	6.84519	6.75038	10.5129	9.5698	8.01984	9.79478
207950_s_at	ANK3	ankyrin 3, node of Ranvier (ankyrin G)	6.38906	6.55409	6.73473	6.65919	7.018	6.34919	6.85473	6.56194	6.60842	6.95349	6.99669	6.90225	6.91888	6.94241	7.01671	6.81059	6.97221	6.79845	6.3909	6.54908	6.82592	6.8427	7.03108	6.76723	6.66146	6.41	6.54597	6.28145	6.42278	5.89734	6.36862	5.9945	6.63364	6.06754	6.36412	6.35788	6.36204	6.54589	5.97879	6.09382	6.28537	6.19394	6.1075	7.50661	6.91754	6.19047	7.14304
209442_x_at	ANK3	ankyrin 3, node of Ranvier (ankyrin G)	7.67013	7.44666	7.50777	8.05508	8.00278	7.22287	7.9389	7.5177	7.53502	7.77344	7.84129	7.39055	7.48368	7.7668	7.56474	7.54891	7.46557	7.53936	7.14918	7.33354	7.61411	7.89139	8.09875	7.39394	7.47996	7.80293	7.28366	7.21373	7.31056	6.46983	7.22813	6.80942	7.33697	7.13494	7.84362	6.94266	7.61883	7.69808	6.72324	6.82785	6.78056	6.78538	6.89009	9.13	8.18337	7.3354	8.23456
219868_s_at	ANKFY1	ankyrin repeat and FYVE domain containing 1	7.525	7.47373	7.61825	7.75955	7.62037	7.40266	7.65763	8.40271	8.0642	7.03421	7.65575	7.69554	7.7672	7.55207	7.68865	7.79353	7.58057	7.59954	7.95691	7.62429	7.36852	8.37788	8.02952	7.85791	8.30018	7.97423	7.86967	8.28987	8.31602	8.27553	7.9725	7.50549	7.59784	7.45858	8.0748	7.54953	7.81645	8.06839	7.42745	7.7501	7.77668	7.94386	8.06602	7.90746	7.1442	8.10685	7.49392
220076_at	ANKH	ankylosis, progressive homolog (mouse)	5.64958	5.54953	5.56538	5.76121	5.48016	5.46521	5.48225	5.48983	5.82458	5.86908	5.51064	5.72378	5.77081	5.87153	5.85204	5.78187	5.92682	5.89907	5.36917	5.59378	5.46366	5.59932	5.96427	5.46243	5.49187	5.53139	5.46145	5.51303	5.54282	5.8513	5.6237	6.65227	6.04381	6.33265	5.91563	6.08437	5.95039	5.76137	5.71224	5.60732	5.98735	5.60894	5.95558	5.65741	5.82566	5.91973	5.75504
219081_at	ANKHD1	ankyrin repeat and KH domain containing 1	8.32325	8.43308	8.64889	7.95228	7.97696	8.05961	8.31341	7.99568	8.72389	8.70543	7.92213	9.16206	8.34288	8.05855	8.30475	8.42361	8.65595	8.3557	8.32965	8.78602	8.66158	8.01664	8.32184	8.33979	8.80809	8.21948	8.21666	9.41715	8.45669	8.95329	9.2494	8.76117	8.34337	9.10636	8.51778	8.94017	8.03305	8.66426	7.80152	9.01703	8.73673	9.00332	8.30572	8.07871	8.08727	7.8999	8.25685
208772_at	ANKHD1 ANKHD1EIF4EBP3	ankyrin repeat and KH domain containing 1 ANKHD1EIF4EBP3 readthrough	7.95971	8.08077	8.16076	7.8307	8.34204	8.33607	8.2779	7.69163	8.10659	7.76443	7.69345	7.9386	7.33934	7.73929	7.72837	7.60418	7.75352	7.40794	8.00243	7.81191	7.85454	7.75533	7.70506	8.10605	7.93111	7.39439	7.57447	8.51871	7.97562	8.95083	9.7434	9.46612	9.17031	9.71044	9.41973	9.49815	9.22905	9.69571	8.8988	9.15476	9.51225	10.2644	8.94285	8.99452	9.33473	9.29813	9.64537
208773_s_at	ANKHD1 ANKHD1EIF4EBP3	ankyrin repeat and KH domain containing 1 ANKHD1EIF4EBP3 readthrough	7.99688	7.85568	8.33983	7.97225	8.234	8.11499	8.2504	7.46056	7.83369	8.23913	7.91876	7.95006	7.3034	7.42568	7.60704	7.46678	7.52214	7.31472	8.0566	7.62659	8.22856	7.77084	7.72037	8.16645	7.86098	7.3705	7.79164	8.5591	7.94804	8.47118	9.44358	9.16977	8.84622	9.39877	8.968	8.98221	8.7127	9.11931	8.54024	8.92	8.87891	9.64291	8.45038	8.20621	8.81255	9.04208	9.55948
214919_s_at	ANKHD1EIF4EBP3 EIF4EBP3	ANKHD1EIF4EBP3 readthrough eukaryotic translation initiation factor 4E binding protein 3	6.89314	7.66245	7.65376	6.67166	7.04496	7.6942	6.98807	7.4614	7.9708	6.52421	6.79882	7.31144	7.0557	6.98843	7.21541	7.21271	7.36448	6.61632	7.3507	7.38682	6.946	7.37013	7.12513	7.32296	7.45571	7.33113	7.05739	7.4197	7.01169	7.48972	7.41081	8.00634	7.37687	7.97062	7.84859	8.10934	6.94621	8.95319	7.23805	8.08019	8.12132	9.45735	7.88981	8.15009	7.44043	7.67661	8.24278
212200_at	ANKLE2	ankyrin repeat and LEM domain containing 2	7.22246	7.87637	8.34948	7.14277	6.68051	7.93656	7.71928	6.77005	6.94249	6.98728	7.19355	7.38565	7.35911	7.79103	7.16405	7.42761	6.91627	7.29386	7.25242	7.59666	6.69376	6.81064	6.76376	7.31073	7.161	6.62971	7.04455	7.562	7.79393	7.13882	8.17996	7.60072	9.06365	9.02124	7.53253	7.13756	8.52322	7.44048	7.02383	7.84562	7.12001	8.1926	7.59909	6.90019	8.40188	7.44578	7.29176
212201_at	ANKLE2	ankyrin repeat and LEM domain containing 2	8.85922	9.37238	9.00938	8.59475	8.08481	8.38122	9.05559	8.67922	8.3908	7.80274	7.85528	8.19504	8.05513	8.25919	7.78888	8.0786	7.49448	8.07749	8.6056	8.58436	8.17666	8.17245	8.29252	8.17954	8.48655	9.09289	8.28341	9.25203	8.60578	9.03602	8.9249	8.78702	9.74601	9.7965	8.8782	8.79291	8.89681	8.69731	8.04398	8.77694	8.25009	8.90184	8.55375	8.75374	9.50067	8.25215	8.36711
213962_s_at	ANKLE2	Ankyrin repeat and LEM domain containing 2	6.73663	6.89466	7.07391	6.58421	6.97584	6.7228	6.9053	7.14133	7.14626	7.20649	6.94033	7.21299	7.25288	7.39388	7.25447	7.37874	7.4099	7.36483	6.82121	6.89603	6.77844	6.76602	6.80957	6.70512	6.74844	6.85309	6.79299	6.91091	6.70843	6.24749	6.39098	6.43609	6.4597	6.44371	6.2712	6.41004	6.42942	6.51634	6.34582	6.52286	6.4179	6.36894	6.51976	6.49604	6.3983	6.54865	6.25915
210486_at	ANKMY1	ankyrin repeat and MYND domain containing 1	6.38438	6.35977	6.56473	6.39297	6.42683	6.34214	6.43105	6.64248	6.49581	6.56458	6.62385	6.45847	6.48132	6.51792	6.58312	6.56798	6.61403	6.69276	6.51924	6.43401	6.44075	6.43155	6.40183	6.37983	6.36673	6.28142	6.44354	6.47633	6.37975	6.28171	6.65487	6.4942	6.70795	6.6807	6.32173	6.77182	6.54792	6.32974	6.42786	6.18488	6.42945	6.66276	6.73046	6.71388	6.70155	6.4741	6.67313
220280_s_at	ANKMY1	ankyrin repeat and MYND domain containing 1	6.19478	6.22285	6.36867	6.35362	6.24367	6.16042	6.43894	6.6158	6.26909	6.28949	6.38263	6.40524	6.40092	6.37066	6.45186	6.33197	6.49632	6.25573	6.51377	6.54966	6.51639	6.62796	6.50051	6.45058	6.58254	7.20715	6.57361	6.50325	6.32705	6.33624	6.33134	6.33565	6.27815	6.50374	6.38845	6.27218	6.11972	6.13851	6.23248	6.16899	6.21354	6.32117	6.34092	6.14513	6.26088	6.29584	6.44772
212798_s_at	ANKMY2	ankyrin repeat and MYND domain containing 2	8.00907	8.17465	8.15137	7.96053	9.03928	8.46888	8.4974	7.48983	7.49703	8.47746	8.86144	8.13199	7.92361	7.85517	8.81275	8.35846	9.18003	8.09821	8.24593	8.62848	9.11369	8.4743	9.01955	9.03895	9.50204	9.46975	7.25383	8.90319	9.55814	9.32957	9.38045	9.87748	8.97266	8.96116	9.7261	9.38972	9.16284	9.15263	8.59047	9.4492	8.89301	10.103	9.64784	8.72507	9.18551	9.79444	9.93366
218769_s_at	ANKRA2	ankyrin repeat, family A (RFXANKlike), 2	6.36723	6.50117	6.42229	7.46495	6.60287	6.43891	6.59619	6.02382	6.29208	8.09336	7.85906	6.15888	6.36059	6.00495	6.55156	6.7816	6.8083	6.48785	5.92312	6.08033	7.0444	6.65515	6.74839	6.01155	6.01854	5.77143	6.04689	6.89594	6.10747	6.50672	7.23642	7.64614	7.56049	6.79033	7.28626	7.30924	7.70073	6.37825	7.47325	6.21478	6.91015	6.99122	6.3757	7.30688	6.57212	6.97903	6.99546
206029_at	ANKRD1	ankyrin repeat domain 1 (cardiac muscle)	5.34467	5.73955	5.53926	5.20886	5.25169	5.19055	5.12461	6.01582	5.23328	5.36692	5.29476	5.86058	5.46897	5.54111	5.47439	5.50778	5.72684	5.38056	5.67547	5.28272	5.38683	5.21851	5.26977	5.13826	5.35302	5.36631	5.2988	5.31715	5.19483	5.98647	5.0996	5.40361	5.20444	5.09392	6.02817	5.13099	5.26771	5.29718	5.11743	6.21105	5.19654	5.22256	5.39878	5.28713	5.43505	5.13138	5.25549
218093_s_at	ANKRD10	ankyrin repeat domain 10	8.36925	7.45748	8.00167	7.70745	8.38867	7.64548	7.64994	7.38161	7.22597	6.94332	9.08024	7.29979	7.37328	7.1892	7.35954	7.09388	7.99669	7.38182	7.86365	7.97554	7.1613	7.3117	7.8562	7.87766	7.12408	6.95303	6.99515	7.03879	6.86152	6.98956	8.31564	7.41693	7.44866	7.83681	7.97391	8.04529	7.85635	8.65917	8.90359	7.93625	8.55796	8.21116	9.448	8.28442	7.92914	10.3824	7.68423
219437_s_at	ANKRD11	ankyrin repeat domain 11	8.03169	8.51209	7.63219	7.85145	7.61169	8.31442	7.54097	7.90038	7.39112	7.68464	7.80232	7.78048	7.83874	7.87878	7.71666	7.94567	7.51951	7.85462	7.7755	7.55425	7.84332	8.45876	8.24362	7.77456	7.51654	8.02098	7.79877	8.36986	8.0085	7.93173	8.95479	9.3639	9.00874	8.34104	8.34215	8.14845	8.96494	7.37552	8.52235	8.52286	8.34457	8.40016	7.72717	7.91048	8.96427	7.41621	8.25945
212286_at	ANKRD12	ankyrin repeat domain 12	6.788	6.27983	7.173	6.9493	6.87759	6.31593	7.01041	6.37214	6.80669	6.25771	6.53828	6.46096	5.81451	6.35374	7.64939	6.4394	6.23888	6.1041	6.75399	6.04604	6.6127	6.81371	6.33501	6.82522	8.31246	6.06584	6.72689	6.56337	6.73608	8.52805	7.22588	7.08476	7.31998	7.17893	6.74622	7.34981	7.20391	7.5244	6.79221	7.07686	8.11471	7.92249	7.46064	7.34548	7.23387	6.46048	6.73799
212289_at	ANKRD12	ankyrin repeat domain 12	6.63305	6.66282	6.97638	6.6491	7.06119	6.8927	6.78405	6.56354	6.87785	6.9163	6.81391	6.99201	6.71182	6.69981	7.6889	6.90738	6.62209	6.79652	6.66254	6.35579	6.43982	6.68328	6.68098	6.8918	7.4747	6.52928	6.64264	6.5251	6.7313	6.79371	7.39768	6.93723	6.72408	6.7833	6.77655	7.02531	7.20378	7.21466	6.70209	6.65284	7.10748	7.38111	6.78046	6.78628	7.17658	6.60562	7.0198
216550_x_at	ANKRD12	ankyrin repeat domain 12	5.48798	5.37952	5.38931	5.63223	5.45936	5.70802	5.69834	5.82301	5.65506	5.35025	5.52935	5.63461	5.37281	5.6063	6.22642	5.63908	5.50886	5.44529	5.42415	5.25444	5.4187	5.51634	5.45149	5.52133	5.81528	5.55561	5.6123	5.50609	5.51952	5.68893	5.4715	5.47232	5.53973	5.3759	5.38404	5.90357	5.56091	5.59844	5.39931	5.7387	5.72558	5.92222	5.53076	5.33444	5.77753	5.25349	5.36818
216563_at	ANKRD12	Ankyrin repeat domain 12	5.42136	5.36062	5.56645	5.39339	5.50558	5.66505	5.31264	5.32756	5.75701	5.48111	5.61615	5.64103	5.48385	5.81814	6.23159	5.84442	5.67082	5.62561	5.45233	5.34541	5.34171	5.41408	5.34476	5.56599	5.83799	4.90269	5.33916	5.48104	5.54052	5.69223	5.59743	5.59444	5.33348	5.25993	5.40714	5.35765	5.55763	5.50424	5.03242	5.37911	5.40294	5.90277	5.28567	5.18354	5.26417	5.11557	5.2645
212211_at	ANKRD17	ankyrin repeat domain 17	8.31856	7.44516	8.09969	8.24832	8.17663	8.01131	8.24612	7.65139	7.87271	6.91487	7.44516	7.28657	7.71768	7.71982	7.48736	8.11799	7.48391	7.66359	8.13265	8.13761	8.09966	8.58408	7.78564	8.16955	7.88487	7.17374	8.45481	8.22392	8.53384	8.08279	7.97504	7.82906	8.03447	8.57885	8.34798	9.01252	8.08266	7.93931	7.84509	7.95011	7.79082	7.84346	8.28506	8.52203	8.49839	8.25758	8.04684
221232_s_at	ANKRD2	ankyrin repeat domain 2 (stretch responsive muscle)	7.30949	6.89657	6.95165	6.85885	7.09965	6.93838	6.98303	7.45531	7.03472	6.70593	6.65314	6.69178	6.93313	7.0189	6.6867	6.74854	6.89143	6.7244	6.61397	6.78109	6.58156	6.9437	7.04557	6.82209	6.68315	7.74188	6.90905	6.6718	7.18357	6.65862	6.54461	6.57756	6.88594	6.97683	6.5617	6.98127	6.64909	6.70271	6.69481	6.88951	6.64811	6.41044	6.75545	6.79519	6.65708	7.064	6.90244
205705_at	ANKRD26	ankyrin repeat domain 26	6.10033	6.16973	6.15485	6.05698	6.30218	6.08422	5.85871	5.9718	6.23942	6.38314	6.35606	6.27195	6.36184	6.30729	6.49429	6.28442	6.34256	6.31715	6.02774	6.04123	6.18249	5.91013	6.18254	6.35299	6.38123	5.81501	6.18725	5.81102	6.15979	6.62459	6.05446	5.96541	5.92781	5.82023	5.97014	6.05211	6.02033	6.07356	6.15931	5.98924	5.97199	5.87979	6.00991	6.01716	5.68809	6.19529	6.23824
205706_s_at	ANKRD26	ankyrin repeat domain 26	6.0492	6.23978	6.45558	6.30701	6.46977	6.27209	6.11462	6.33264	6.31005	6.48343	6.56065	6.56043	6.34893	6.349	6.74563	6.46192	6.64356	6.53175	6.40712	6.25299	6.47618	6.17653	6.35755	6.58079	6.64279	6.47225	6.36367	6.14722	6.40916	7.2784	6.10609	6.12247	5.83045	6.33487	6.43711	6.20692	5.72489	6.08597	6.14113	6.34298	6.36547	6.15048	6.23636	6.15268	6.06804	6.38812	6.46783
221522_at	ANKRD27	ankyrin repeat domain 27 (VPS9 domain)	8.50919	7.98152	8.78855	8.334	7.56878	9.05584	8.72784	8.12168	9.28692	8.96217	9.4987	9.87207	7.76615	8.90497	9.64151	8.4016	8.23388	9.23899	8.84338	8.5523	8.38571	8.13603	8.14392	9.7508	9.81125	8.24369	9.47611	8.41545	8.21249	8.76872	8.98268	8.75782	8.77483	8.96599	8.32958	8.68421	8.47083	9.54559	8.45337	9.15651	8.50444	10.2883	9.10127	8.01405	8.78866	8.27708	8.40027
213035_at	ANKRD28	ankyrin repeat domain 28	8.08004	7.98926	7.96678	6.87983	7.94517	8.40893	7.59964	8.66554	8.57558	8.43621	8.11624	8.95033	7.76301	8.26788	8.82813	7.80771	8.24924	7.99408	8.05707	8.09309	7.19997	7.6464	7.79222	8.49456	8.64714	6.46802	7.81398	7.72657	8.2672	7.581	8.70118	8.01921	8.25071	9.16829	8.31067	7.71887	8.37071	9.30519	8.56327	8.57866	8.57923	9.16824	7.87898	7.59152	7.4561	8.1872	7.94276
216073_at	ANKRD34C	ankyrin repeat domain 34C	5.59754	5.6768	5.74743	5.53333	5.64562	5.64423	5.57999	5.66893	5.85696	5.81185	5.78642	5.84925	5.86652	5.78472	5.8454	5.82567	5.89068	5.8018	5.62585	5.77419	5.64078	5.73165	5.68184	5.81221	5.65829	5.75479	5.68342	5.58305	5.66642	5.68061	5.45106	5.54468	5.54975	5.48812	5.60732	5.60949	5.74939	5.69489	5.62475	5.54719	5.60646	5.64866	5.54159	5.57991	5.51372	5.567	5.54937
214723_x_at	ANKRD36	ankyrin repeat domain 36	4.99151	4.97422	5.0125	5.00481	4.95434	5.10014	4.99271	4.90598	5.1236	5.01652	4.99708	5.16196	4.99302	4.96718	5.00887	5.09365	5.11803	5.02328	5.11062	5.10488	5.11893	5.04018	5.1967	5.10415	5.13919	5.19007	4.97287	5.12555	5.20457	5.23112	5.32491	5.41824	5.126	5.07013	5.43304	5.29956	5.094	5.5283	5.63328	5.48377	5.36481	5.4118	5.12338	5.10412	4.91624	5.23476	4.89426
220940_at	ANKRD36B	ankyrin repeat domain 36B	5.32406	5.17068	5.37582	5.00679	5.06085	5.51961	5.09088	5.25839	5.11933	5.31973	5.20285	5.47349	5.47787	5.20825	5.29185	5.32423	5.44442	5.29233	5.08029	5.22643	5.43388	5.07403	5.49048	5.18199	5.07435	5.2011	5.10823	4.99916	5.0826	5.97738	6.4284	6.50747	5.67739	6.19524	6.73614	5.69997	5.53716	6.11868	6.7464	5.83536	6.00885	7.08208	5.68194	5.92114	4.80185	7.02032	5.61638
216686_at	ANKRD36BP2	ankyrin repeat domain 36B pseudogene 2	4.75714	4.79602	4.79355	4.80807	4.73724	4.68773	4.80915	4.67202	4.86423	4.72478	4.69073	4.78631	4.73265	4.70888	4.73211	4.7806	4.75281	4.72181	4.69176	4.71947	4.73353	4.68452	4.77056	4.69079	4.68266	4.70886	4.66998	4.66534	4.67192	4.50888	4.6424	4.60042	4.92089	4.99472	4.75451	4.79205	4.57426	4.8238	4.76604	4.73339	4.6222	4.89381	4.7088	4.75451	4.82201	4.77235	4.76043
211717_at	ANKRD40	ankyrin repeat domain 40	7.38762	7.24543	7.59689	7.08056	7.25757	7.27872	7.30183	7.09532	7.2948	7.44433	7.60604	7.6198	7.65316	7.38247	7.45714	7.51727	7.44464	7.46966	7.36258	7.78764	7.7785	7.39111	7.3557	7.34106	7.41363	6.8488	7.43936	7.70327	7.18058	7.09031	7.45839	7.17335	7.39061	7.36396	7.46123	7.36921	7.36742	7.37999	7.33836	7.30912	7.2373	7.17735	7.34527	7.06831	7.43615	7.22942	7.42591
212731_at	ANKRD46	ankyrin repeat domain 46	6.87529	6.44897	6.40364	8.33839	5.9135	6.52628	7.05994	5.79893	6.7662	7.70109	7.63302	6.23681	6.61658	6.54062	6.83252	6.29884	6.186	7.16679	6.45984	7.50117	6.08665	7.0645	6.70037	7.14214	6.74819	5.54331	7.32784	6.42643	9.55191	7.22176	6.58446	6.09132	5.77509	6.4198	5.75786	6.20212	7.13827	7.05347	6.35952	6.033	8.0523	6.40221	6.29824	6.66814	7.07396	6.47103	6.20813
219069_at	ANKRD49	ankyrin repeat domain 49	9.50401	7.90452	8.95432	8.98996	8.39641	8.88255	7.96023	7.98189	8.04521	8.35383	8.07969	7.66297	7.63095	7.68335	7.72833	7.59585	8.33572	7.59544	7.7021	7.46628	7.50212	7.97836	7.93236	7.24301	8.1199	7.26101	7.89312	8.1398	8.16421	8.3055	8.24502	8.81003	8.74666	8.61164	9.35479	8.77458	9.20154	8.76355	7.47965	8.48419	8.28692	8.2633	8.78624	8.64048	8.68894	8.69387	8.99658
220144_s_at	ANKRD5	ankyrin repeat domain 5	6.9764	6.3855	7.41604	7.46984	7.14358	6.42912	6.69115	6.45653	6.59448	7.34389	6.81522	6.81417	6.82405	6.78607	6.50367	7.3593	6.65519	6.96291	6.96648	7.69837	6.76977	6.57439	7.38888	6.60332	6.35456	7.02508	6.94366	7.35276	7.49023	6.51002	7.20167	7.25245	6.71208	6.99931	7.7281	7.58119	6.81302	6.55826	6.50133	6.79042	7.15097	6.42091	6.37512	7.52716	6.85161	7.74335	7.46062
215759_at	ANKRD53	ankyrin repeat domain 53	6.29219	6.3682	6.16709	6.23022	6.45989	5.84572	6.47731	6.78739	6.03449	6.549	6.59364	6.49898	6.53256	6.77255	6.53738	6.72852	6.61766	6.66619	6.32282	6.27934	6.14731	6.183	6.23755	6.08892	6.0015	7.1507	6.28698	6.26006	6.11398	5.95182	6.00146	5.9666	5.75513	5.89611	5.82708	6.27708	5.7131	5.83947	5.96443	5.95404	5.83508	5.88215	6.0427	6.16931	6.07267	6.06579	6.03764
220112_at	ANKRD55	ankyrin repeat domain 55	6.1916	6.39832	6.26834	6.1977	6.44102	6.21379	6.13239	5.90758	6.19399	6.33851	6.31141	6.57577	6.58262	6.56132	6.51521	6.59503	6.59581	6.4881	6.20733	6.51431	6.41474	6.3309	6.3231	6.43711	6.24032	5.75381	6.30528	6.09542	6.17935	5.82114	6.12253	6.03947	5.94479	6.09489	5.97998	5.94576	6.18743	6.04918	6.00199	5.83393	5.99133	6.07223	5.94835	6.03397	6.09043	6.09853	5.92679
219496_at	ANKRD57	ankyrin repeat domain 57	9.31496	7.41795	8.85544	8.85377	6.97127	7.63492	10.0655	7.35264	7.16109	7.00251	8.71951	7.86891	7.83644	7.10175	6.56224	9.15931	6.64529	9.06789	7.90485	6.7759	7.38306	9.65084	8.9732	7.30807	6.86491	8.31812	9.10418	8.13071	9.48515	9.27118	9.49012	9.59672	9.67003	9.51446	8.49058	10.3051	10.6103	8.56503	9.21507	9.5911	9.52181	8.86131	7.54445	9.53704	11.1938	7.99002	9.74253
204671_s_at	ANKRD6	ankyrin repeat domain 6	5.40557	5.20707	6.04015	6.79133	5.33028	5.41337	6.37362	5.57231	5.74481	5.84538	5.72039	6.04292	6.14077	5.57391	5.96003	5.72491	5.58224	5.38995	6.11246	5.73891	5.86728	5.52519	5.55916	5.84045	6.26195	6.34439	5.6716	6.87827	5.39323	7.36178	6.51259	5.42781	6.06035	5.72423	6.89855	5.5715	6.33042	5.81991	5.39387	5.52404	6.69121	5.56929	5.75442	5.53824	5.74728	5.60734	5.29535
204672_s_at	ANKRD6	ankyrin repeat domain 6	5.40941	5.45331	6.31028	6.75875	5.52023	5.3575	6.00919	5.3569	5.87816	5.79615	5.7573	5.95269	6.01088	5.73953	5.86392	5.80166	5.65541	5.64901	5.90658	5.73054	5.82697	5.47542	5.52403	5.70215	5.78849	5.45787	5.55559	5.93701	5.44055	5.88701	5.80183	5.47851	5.31571	5.38766	6.13304	5.28886	5.43399	5.2123	5.27753	5.30863	5.6266	5.35438	5.27877	5.50255	5.31143	5.28927	5.28971
206112_at	ANKRD7	ankyrin repeat domain 7	5.44755	5.67005	5.82596	5.44649	5.65382	5.63545	5.43471	5.51409	5.64672	5.56932	5.5078	5.55667	5.631	5.6266	5.90826	5.58538	5.59217	5.59131	5.68904	5.61452	5.5518	5.53977	5.47179	5.78459	5.64208	5.70552	5.51061	5.63937	5.50171	5.31568	5.62586	5.31729	5.4015	5.41576	5.39191	5.4415	5.45563	5.35978	5.47299	5.34119	5.23649	5.64988	5.4214	5.47042	5.49671	5.52398	5.64997
212747_at	ANKS1A	ankyrin repeat and sterile alpha motif domain containing 1A	7.41059	7.01131	7.4236	9.05207	7.15156	7.16745	8.45237	6.62867	6.55086	7.54356	7.94518	7.06287	7.02696	7.24795	7.33934	7.46555	6.95441	7.3264	8.91707	6.8918	7.69441	7.66294	7.74359	7.83938	7.29407	7.92649	7.99448	7.92918	7.68079	8.2331	8.35192	8.00532	7.94002	8.44722	8.27455	8.51653	8.34108	7.51661	7.91284	7.59039	8.7495	7.99199	8.29394	8.59973	8.2774	8.55691	8.72061
219989_s_at	ANKS1B	ankyrin repeat and sterile alpha motif domain containing 1B	5.7225	5.74314	5.80141	5.59753	5.6747	5.62033	5.67119	5.71189	5.89531	5.72264	5.66475	5.75552	5.72581	5.77259	5.715	5.79208	5.76415	5.72566	5.56594	5.53879	5.48841	5.45707	5.53196	5.52973	5.51775	5.66712	5.6092	5.59657	5.47903	5.36816	5.32123	5.31089	5.41454	5.27028	5.20572	5.312	5.39061	5.242	5.32513	5.41207	5.33157	5.18004	5.29869	5.47186	5.32131	5.493	5.30496
218274_s_at	ANKZF1	ankyrin repeat and zinc finger domain containing 1	8.21579	8.30542	8.58064	8.27817	8.68545	8.23555	8.32912	7.96999	8.55263	8.40349	8.1696	8.22791	8.14238	8.2396	8.12507	8.46074	8.70402	8.07098	7.91796	8.05678	8.38357	8.069	7.82877	8.12228	8.10991	7.51305	7.71305	8.21061	8.09184	7.84554	7.98243	8.33169	8.13601	8.06396	8.51659	8.44946	7.75381	7.74632	8.03805	7.92251	8.30738	8.17042	8.03671	8.34716	7.71063	8.12813	8.20104
218804_at	ANO1	anoctamin 1, calcium activated chloride channel	6.16966	5.00519	9.15312	6.04545	5.77148	5.07252	5.02406	5.34563	5.19365	5.23438	5.08658	5.11134	5.10667	8.00055	5.14947	5.14581	5.14625	7.8965	5.07418	5.11153	5.00897	5.04032	5.57762	5.03185	5.03049	5.32513	9.57553	5.22418	5.06308	5.10613	5.58076	5.01564	5.07388	5.67457	7.56916	5.15171	7.67627	5.16515	5.95756	5.68577	7.00478	4.99427	4.90366	5.61834	4.97863	6.28479	6.13669
218910_at	ANO10	anoctamin 10	7.44168	7.99512	7.70418	7.9686	7.88819	8.61823	7.79002	8.36018	7.60015	7.58746	7.50599	7.91925	7.12929	7.56799	7.73889	7.46428	7.80231	7.56426	7.45791	7.64614	7.60176	7.74358	7.88299	8.54226	8.0691	7.50731	7.6009	7.07686	7.75953	8.43592	7.41524	7.46046	8.11824	7.5562	7.69318	8.05042	7.903	8.06676	8.25682	8.33833	8.03274	8.32421	8.18108	8.12157	7.48755	8.03163	7.81296
220111_s_at	ANO2	anoctamin 2	6.30301	6.40736	6.5023	6.46707	6.57897	6.35544	6.32993	6.31842	6.63643	6.60685	6.31889	6.55273	6.59431	6.66823	6.68626	6.643	7.21493	6.55006	6.21923	6.45652	6.26717	6.28023	6.46036	6.4293	6.33303	6.12558	6.43052	6.26511	6.22981	6.09035	6.23201	6.14353	6.24659	6.18639	6.21747	6.315	6.11077	6.12433	6.29192	6.01928	6.21961	6.40284	6.17855	6.37766	6.4363	6.20437	6.1873
215241_at	ANO3	anoctamin 3	5.26355	5.87528	5.4004	5.26556	5.825	5.1116	5.29332	5.27687	5.81182	5.68112	5.62983	5.78752	5.75488	5.68354	6.05251	5.7843	5.78533	5.82196	5.50936	5.69066	5.67965	5.78104	5.51755	5.60206	5.6437	5.18409	5.53837	5.46185	5.5543	5.39322	5.50864	5.49156	5.45659	5.59341	5.80503	5.34353	5.59571	6.51666	5.48755	5.19428	6.41732	5.43552	5.34495	5.35615	5.4781	5.54779	5.56502
201038_s_at	ANP32A	acidic (leucinerich) nuclear phosphoprotein 32 family, member A	7.49759	7.66616	8.9391	7.65099	7.1558	8.24131	9.20678	7.57089	9.44541	7.74819	8.80092	7.77541	8.01947	7.32787	7.94226	8.38977	7.45365	8.84387	7.98549	8.2763	7.50165	8.40435	8.00426	8.13725	8.49	7.63475	7.91968	8.7061	8.33946	8.28336	8.3643	7.44214	7.46849	8.47389	8.45164	7.72313	7.81721	9.58912	8.1549	8.4882	8.54678	8.35884	7.20593	7.67184	7.22374	7.75303	8.28382
201043_s_at	ANP32A	acidic (leucinerich) nuclear phosphoprotein 32 family, member A	8.77597	7.79545	8.80876	8.29966	8.04414	8.28911	9.55404	8.60408	9.60761	7.60538	8.45089	7.61709	7.9252	7.08288	7.42903	8.00272	7.58699	8.70763	8.15636	8.5085	7.95696	8.4336	7.83782	7.60636	8.93661	8.12582	8.07444	8.75009	8.61983	8.18753	7.66835	7.52362	7.01608	8.22575	7.74116	7.39699	7.45573	8.78006	7.87844	8.19455	8.21825	7.4055	7.44996	8.22248	6.99416	7.5268	7.84479
201051_at	ANP32A	acidic (leucinerich) nuclear phosphoprotein 32 family, member A	10.0941	10.1565	10.8918	9.77598	9.61286	10.2763	11.151	9.50662	11.5668	10.0586	10.6392	9.94827	9.99985	9.57257	10.1153	10.4497	9.93369	11.0758	10.2607	10.5426	9.9834	10.5556	10.3192	10.448	10.694	10.3834	10.1705	10.6323	10.4214	9.73893	9.92723	9.34922	9.11197	10.0402	10.1596	9.5073	9.32154	11.0715	10.0018	10.0653	10.074	10.017	8.97487	9.42854	8.80359	9.64917	9.80483
208571_at	ANP32A ANP32D	acidic (leucinerich) nuclear phosphoprotein 32 family, member A acidic (leucinerich) nuclear phosphoprotein 32 family, member D	6.19785	6.08591	6.34706	6.07611	6.22041	6.16528	6.12743	6.431	6.36231	5.93942	5.88557	6.10311	6.17268	5.91812	6.02329	6.15024	5.97346	6.03372	5.79535	5.94002	5.88032	5.92988	5.9036	5.96985	5.72283	6.95911	5.81898	5.88212	5.8363	6.12311	6.18512	5.96697	5.99535	5.9645	5.72805	6.29105	5.81996	6.0829	5.99507	6.08857	6.20593	5.87589	6.26991	6.2062	5.96196	6.07691	5.99236
201305_x_at	ANP32B	acidic (leucinerich) nuclear phosphoprotein 32 family, member B	10.4733	10.5333	10.6296	10.5347	10.4	10.8457	10.3444	10.3191	10.3369	9.66865	10.083	10.2973	10.1664	9.74186	10.5134	10.3783	10.1677	10.2455	10.8418	10.3922	10.5073	9.88873	10.5689	9.98546	10.7546	10.3581	10.4662	11.0635	10.716	10.6026	10.8662	10.605	10.4031	10.803	10.7934	10.7662	9.55834	10.8552	10.7123	10.7559	10.5654	10.7291	10.7796	10.2779	10.4261	10.5725	10.8412
201306_s_at	ANP32B	acidic (leucinerich) nuclear phosphoprotein 32 family, member B	11.869	11.9131	12.1634	11.9888	12.0478	12.2619	11.6465	11.6031	11.9401	11.5059	11.7749	11.9116	11.7132	11.3689	12.1366	11.8289	11.7563	11.817	12.1945	11.8245	11.9845	11.4217	11.9478	11.5678	12.1282	11.937	11.7792	12.3479	12.1194	11.8886	12.1429	11.9311	11.7364	12.1193	12.2042	12.0294	10.7989	12.1639	12.0241	12.0509	11.8669	12.0014	12.109	11.8343	11.8255	11.9582	12.2415
208538_at	ANP32C	acidic (leucinerich) nuclear phosphoprotein 32 family, member C	6.78547	6.89138	6.83766	6.74472	7.26048	6.93821	7.05083	7.32187	7.11564	6.55723	6.55704	6.55544	6.60473	6.72728	6.52922	6.61862	6.59346	6.66471	6.50567	6.50503	6.41252	6.45954	6.55149	6.39226	6.48285	6.62399	6.49791	6.30461	6.42749	6.18421	6.21306	6.28069	6.0531	5.96107	6.02347	6.25915	6.04635	6.20605	6.086	6.04032	6.2217	5.93154	6.18067	6.38604	6.36577	6.25836	6.25114
208103_s_at	ANP32E	acidic (leucinerich) nuclear phosphoprotein 32 family, member E	8.79021	7.36833	7.60301	7.21065	7.29852	8.08073	7.36291	7.33696	7.10148	6.44826	8.31566	8.42248	9.07731	6.19588	6.82641	8.91399	7.69624	8.1396	7.70124	8.02962	8.61931	6.84346	6.88416	6.41694	7.76561	6.55053	8.29992	8.18812	7.59025	9.34146	8.8573	7.07319	6.86511	7.88053	9.04056	7.77555	5.8701	7.41599	8.51817	8.44764	8.89516	7.07984	9.61434	7.84355	6.6753	8.96389	7.99401
221505_at	ANP32E	acidic (leucinerich) nuclear phosphoprotein 32 family, member E	9.4891	9.52436	9.82446	9.30011	9.9781	10.4089	9.034	9.84213	9.87117	9.20565	9.88024	10.453	10.5241	9.50463	9.04812	10.3285	9.55584	10.3193	9.81227	10.0058	9.4669	9.47026	9.45221	9.11241	9.47199	9.37948	9.81916	9.86251	9.79857	10.0625	10.2845	8.38787	8.4086	9.16242	9.71134	9.00014	8.28675	9.96416	9.95797	9.50006	9.60968	9.10085	10.1637	9.24743	8.71282	9.83805	9.36376
202888_s_at	ANPEP	alanyl (membrane) aminopeptidase	6.06946	6.28614	6.22718	6.20055	6.36197	6.09228	6.24733	6.21899	6.22401	6.16911	6.17111	6.29894	6.34904	6.40838	8.03267	6.32827	6.30418	6.26065	6.14954	6.35164	6.01635	6.06018	6.08888	6.74452	8.82017	6.11798	6.13556	6.20355	6.03389	5.61315	5.8778	5.7686	5.85347	6.47905	5.85547	5.84432	5.84171	6.01209	6.46404	5.57625	6.82648	5.86522	5.74858	5.93693	6.17538	5.93579	5.98583
220092_s_at	ANTXR1	anthrax toxin receptor 1	6.08698	5.85745	6.63734	5.49666	5.8153	6.04322	5.70412	6.24952	5.76997	5.73973	5.8771	6.45865	7.47571	5.86416	6.49135	5.79649	6.65434	6.04015	6.0856	5.56328	6.33448	5.58856	5.93945	5.5804	7.81598	6.9594	5.97527	6.37225	5.98289	6.41853	5.96503	5.6547	5.91684	6.41733	5.74232	5.73125	5.7808	5.96311	6.06606	6.04444	6.34612	5.53992	5.75641	5.74671	5.41607	5.8092	5.57703
220093_at	ANTXR1	anthrax toxin receptor 1	6.42115	6.46825	6.78044	6.39142	6.73005	6.66438	6.43212	6.93994	6.7521	6.79055	6.78906	7.18086	7.18852	7.24042	7.06687	7.10593	7.06579	6.87227	6.54728	6.56555	6.65589	6.56718	6.54109	6.53422	6.95097	6.70926	6.50297	6.60748	6.43063	6.47657	6.55822	6.62297	6.6983	6.61784	6.32947	6.32871	6.48452	6.64066	6.61647	6.37508	6.27016	6.17185	6.40751	6.35567	6.23655	6.34188	6.59607
201012_at	ANXA1	annexin A1	12.0072	11.739	12.2709	12.7038	12.9445	11.9927	9.90581	10.5065	11.1064	11.9938	11.2627	11.2395	10.2381	11.398	11.4295	11.2553	11.7141	11.4451	10.1371	12.2867	12.6313	10.4595	11.0516	9.8029	11.1245	9.83085	11.1029	11.3466	11.5471	7.02534	10.761	11.5349	11.849	12.2244	11.9042	12.0134	11.5807	11.8704	5.90575	11.6237	11.6302	12.0214	11.9882	12.0729	11.5933	12.5722	12.0511
210143_at	ANXA10	annexin A10	8.94248	6.51397	6.49062	5.7515	5.97846	6.15414	11.3502	6.01129	6.03875	6.508	12.8486	6.26372	6.33373	9.10375	6.64881	7.65342	6.42851	9.11397	5.97923	8.62958	12.205	12.3412	12.2226	6.01362	6.30674	5.7971	7.43557	6.29974	5.85854	8.03175	5.94289	10.9089	8.05785	5.9339	7.04551	6.46609	11.3653	5.50696	6.48807	6.75389	8.20062	7.29771	9.39886	10.9721	11.4435	6.28049	7.55986
206200_s_at	ANXA11	annexin A11	9.73245	9.95089	9.49802	9.7687	10.0841	9.69919	10.1148	9.14154	9.29153	9.89263	10.1334	8.74618	8.74474	9.32159	10.3322	8.85889	9.81971	10.4991	9.8236	10.1412	10.4058	10.5304	10.0078	10.3716	10.4208	9.9908	9.82343	9.01845	9.86471	9.89092	9.9804	9.18525	9.89136	10.3544	10.2636	10.1909	11.0243	10.9349	10.8872	10.5885	9.7897	10.2397	10.2418	10.6644	11.4887	10.5149	11.5824
214783_s_at	ANXA11	annexin A11	7.88039	7.91397	7.71771	7.30613	7.81834	7.98181	7.84268	7.05655	7.36587	8.04333	7.71784	7.64056	7.29388	7.96368	8.09247	7.76407	7.82824	7.95048	8.01985	7.72985	7.85107	8.17529	7.84024	8.37511	7.97309	6.82916	7.84396	7.26198	7.78002	7.25313	7.48782	6.86551	7.42145	7.79538	7.53834	7.04871	8.74385	8.23032	7.12744	7.71264	7.09355	8.21206	7.23349	7.25056	9.14166	7.84951	9.18988
208323_s_at	ANXA13	annexin A13	6.54371	6.51514	6.58153	6.33039	6.65449	6.38324	6.31752	7.24958	6.6509	6.47428	6.37653	6.49976	6.5184	6.76201	6.57983	6.47828	6.58856	6.51622	6.31555	7.88701	6.24676	6.45097	6.38774	6.65684	6.51481	7.34642	6.32103	6.13353	6.2007	6.34768	6.38432	6.40952	6.4917	6.28452	6.10328	6.34248	6.23876	6.33103	6.41022	6.38702	6.07521	6.20553	6.49243	6.65038	6.60251	6.2984	6.40345
201590_x_at	ANXA2	annexin A2	13.572	13.7043	13.7099	13.5465	13.1196	13.6474	13.2103	13.6088	13.5626	12.7816	13.5947	12.9399	13.3161	13.5466	13.3809	12.8096	12.8182	13.0251	13.6175	13.4023	13.7207	13.4947	13.4892	13.1229	13.6523	13.1736	13.4742	13.1124	13.2633	13.7352	13.4565	13.2209	13.8736	13.6642	13.8461	13.6828	13.6571	14.0093	13.4736	14.1028	13.6878	13.3971	13.7189	13.6333	13.7508	13.8075	13.7139
210427_x_at	ANXA2	annexin A2	13.6429	13.7778	13.5959	13.6423	13.1629	13.7822	13.3471	13.6037	13.7832	12.933	13.5451	12.9316	13.2841	13.5819	13.2588	12.8998	12.6658	13.0825	13.6372	13.3093	13.6259	13.4957	13.4319	13.0568	13.5689	13.2162	13.3441	13.222	13.2493	13.8722	13.5832	13.2881	13.7968	13.7822	13.802	13.7828	13.7736	14.1242	13.5378	14.0254	13.8292	13.3213	13.8346	13.7547	13.7186	13.8874	13.6401
213503_x_at	ANXA2	annexin A2	13.4839	13.6249	13.5477	13.4828	13.0132	13.5948	13.1552	13.4759	13.5362	12.6936	13.48	12.7964	13.1772	13.4404	13.1926	12.6702	12.5831	12.8933	13.5366	13.2603	13.593	13.4046	13.3643	12.9907	13.5279	13.0714	13.3138	13.0256	13.1382	13.7593	13.4617	13.1857	13.811	13.6665	13.7958	13.6885	13.6422	14.0411	13.4543	14.0626	13.7059	13.3169	13.7225	13.6179	13.6944	13.7889	13.6572
[truncated: 20,085 more rows]
[truncated: 1 more columns]

## Sheet: Supp Table 9
Table S9. Genes in lost and amplified regions and comparison of gene copy number and gene expression data.
GAINED GENES												LOST GENES
[truncated: 52 more rows]

## Sheet: Supp Table 10
Table S10. Gene copy number changes and UPD events in new driver genes identified recently through exome/whole genome sequencing analysis of UBC tissues.
[truncated: 44 more rows]

[truncated: 4 more sheets: Supp Table 11, Supp Table 12, Supp Table 13, Supp Table 14]
