# Supplementary material for: The UBC-40 Urothelial Bladder Cancer cell line index: a genomic resource for functional studies
Source: BMC Genomics. 2015 May 22;16(1):403. doi: 10.1186/s12864-015-1450-3 (PMC4470036; doi:10.1186/s12864-015-1450-3)
Supplement: Additional file 3: — Classification script for molecular subtyping of bladder tumors kindly provided by Lauss M with modifications by Carrillo-de Santa Pau E. [file 12864_2015_1450_MOESM3_ESM.zip]

Archive with 1 entries (1 files):
- 12864_2015_1450_add4.r
