# Supplementary material for: The UBC-40 Urothelial Bladder Cancer cell line index: a genomic resource for functional studies
Source: BMC Genomics. 2015 May 22;16(1):403. doi: 10.1186/s12864-015-1450-3 (PMC4470036; doi:10.1186/s12864-015-1450-3)
Supplement: Additional file 3: — Classification script for molecular subtyping of bladder tumors kindly provided by Lauss M with modifications by Carrillo-de Santa Pau E. [file 12864_2015_1450_MOESM3_ESM.zip › 12864_2015_1450_add4.r]

#####Classification script kindly provided by Lauss M with modifications by Carrillo-de Santa Pau E.
#### Modifications done by Carrillo-de Santa Pau E. are marked in the script

#### CLASSIFY
setwd("D:/Lund")

##### R script to subtype new samples

## first read in centroids from Supplementary File:
centroid<-read.table("D:/Lund/Centroid_oneall180.txt",sep="\t",header=T,row.names=1)
## read in newdata: has to be a numeric matrix with HGNC GeneSymbols as rownames.
## i.e.: a tab delimited text file with the GeneSymbols in the FIRST COLUMN
## and the sample names in the FIRST ROW:
newdata<-as.matrix(read.table("D:/Lund/mydata.txt",sep="\t",header=T,row.names=1))

        ##### classification function
        #"mstype"<-function(centroid,newdata) REMOVED by Carrillo-de Santa Pau E.
          #{ REMOVED by Carrillo-de Santa Pau E.
              ## a) reduce centroid and newdata to common genes
              genes<-intersect(rownames(centroid),rownames(newdata))
              cx<-centroid[genes,]
              bx<-newdata[genes,]

              ## b) calculate euclidean distance for each centroid to each sample
              dd<-matrix(nrow=ncol(bx),ncol=ncol(cx),dimnames=list(colnames(bx),colnames(cx)))
              for (i in 1:ncol(bx)){
                for(j in 1:ncol(cx)){
			#dd[i,j]<-sqrt(sum((cx[,j]-bx[,i])^2)) MODIFIED by Carrillo-de Santa Pau E.----Euclidean distance was changed by pearson correlation
		        dd[i,j]<-cor(cx[,j],bx[,i])
                   }}
	      write.table(dd,"D:/Lund/Correlations_of_my_tumors.txt",sep="\t") #ADD by Carrillo-de Santa Pau E.
              #  c) find min distance, i.e. class for each sample
	      #pr.euc<-apply(dd,1,which.min) MODIFIED by Carrillo-de Santa Pau E.----Minimum Euclidean distance was changed by Maximum Pearson Correlation
              pr.euc<-apply(dd,1,which.max)
              pr<-colnames(dd)[pr.euc]
              names(pr)<-names(pr.euc)

              #return(pr) REMOVED by Carrillo-de Santa Pau E.
          #} REMOVED by Carrillo-de Santa Pau E.

## samples are classified using:
   classes<-mstype(centroid,newdata)
   write.table(classes,"D:/Lund/Classification_of_my_tumors.txt",sep="\t")
   
   ## MS1a and MS1b = UroA (Uro in IHC classification, (Sj�dahl 2013))
   ## MS2a1 and MS2a2 = GU
   ## MS2b1 = Infiltrated (not used in IHC classification)
   ## MS2b2.1 = UroB (Uro in IHC classification)
   ## MS2b2.2 = SCCL
