# Supplementary material for: The UBC-40 Urothelial Bladder Cancer cell line index: a genomic resource for functional studies
Source: BMC Genomics. 2015 May 22;16(1):403. doi: 10.1186/s12864-015-1450-3 (PMC4470036; doi:10.1186/s12864-015-1450-3)
Supplement: Additional file 4: — Centroids file kindly provided by Sjödahl G, Lauss M and Höglund M generated in Clin Cancer Res. 2012 Jun 15;18(12):3377-86. [file 12864_2015_1450_MOESM4_ESM.txt]

#Centroids file kindly provided by Sjödahl G, Lauss M and Höglund M generated in Clin Cancer Res. 2012 Jun 15;18(12):3377-86
	MS1a	MS1b	MS2a1	MS2a2	MS2b1	MS2b2.1	MS2b2.2

ERCC6L	-0.44183817	-0.064657756	0.238784433	0.280533382	-0.131222372	-0.08796435	0.45757369

D4S234E	2.147093057	0.75241841	-1.8106998	-1.311830436	-0.52053107	0.8731003	-1.416970966

C1ORF135	-0.985162075	-0.203528179	0.6322028	0.818322564	-0.290119372	-0.0125554	0.580729345

ANLN	-1.007336887	-0.230631064	0.481812133	0.405910527	-0.226104488	0.2600437	1.348971172

RAD51AP1	-1.184469302	-0.188176705	0.6249567	0.661518109	-0.135713628	0.346249	0.732181345

BUB1	-1.107048283	-0.096356718	0.5173144	0.621723291	-0.159734721	0.19248805	0.672204138

GCUD2	-1.005063321	-0.263685769	0.8166736	0.577365	-0.124811093	-0.07363085	0.842069931

CENPN	-1.007057113	-0.131208859	0.096021333	0.524826273	-0.174536744	0.4330578	1.058831897

C11ORF82	-0.842226	-0.013517115	0.193986067	0.493893764	-0.033919395	0.048171	0.455298759

CCNE2	-0.961540679	-0.309142103	1.105508467	0.513125727	-0.305201535	0.37557205	0.665514828

MCM10	-0.760007642	-0.248536	0.4259326	0.571533455	-0.150599581	0.0124465	0.747609724

KIAA1524	-0.543169396	-0.219286974	0.2192913	0.274385091	-0.028165907	0.1327601	0.785460172

NEK2	-0.878174698	-0.118238551	0.6794667	0.443273764	-0.240965116	0.0855923	0.677637

DTL	-0.67097266	-0.168937513	0.5348985	0.278149364	-0.099589233	0.15085085	0.643411138

LOC728944	0.791120245	0.433014859	-0.471561967	-0.556423055	-0.397367256	0.0308984	-0.499507414

NUF2	-0.725386132	-0.179930308	0.4480783	0.419286655	-0.173305047	0.0194943	0.794457586

CKAP2L	-1.094776491	-0.259494756	0.696610733	0.745555636	-0.267275535	0.03179675	0.938504793

TTK	-1.174649132	-0.1713565	0.575958267	0.656433	-0.183609093	0.13347455	0.947078517

CEP55	-1.117406377	-0.285308256	0.3660923	0.631093582	-0.126737116	0.3732724	1.16440869

CCNA2	-1.11236334	-0.213304308	0.526164667	0.569081818	-0.188067395	0.42672955	0.967613069

CDKN3	-1.117101755	-0.251153526	0.597902233	0.396189927	-0.10208693	0.46098895	1.180651345

KIF23	-0.873636868	-0.150876205	0.541866333	0.419844618	-0.168838488	0.15665	0.787955655

C14ORF159	0.956070604	0.2421295	-0.4193742	-0.486358691	-0.038863326	-0.3345031	-0.753987552

DEPDC1	-0.701086264	-0.192326051	0.637939867	0.346219273	-0.19426286	0.1018598	0.699819552

RFC4	-0.803718113	-0.286079321	0.754909	0.434116855	-0.147795605	0.1574373	0.744622379

MMD	-0.992429472	-0.787466821	0.3940892	0.554790964	0.906878884	0.06525885	1.082204241

ASF1B	-0.861399736	-0.252399064	0.767247433	0.659874145	-0.255055628	0.0693421	0.538324448

CENPA	-0.799066283	-0.367583487	0.6505061	0.553834055	-0.162543907	0.13528765	0.873434897

UBE2T	-0.874579321	-0.084991603	0.515713033	0.303174491	-0.19264814	0.266166	0.82057169

CDCA5	-1.345231528	-0.45021641	0.8241287	0.914826655	-0.164131512	0.225494	1.169744586

NDC80	-0.950616019	-0.272427038	0.6549033	0.524987836	-0.084438349	0.1061826	0.848886069

AMT	0.981641132	0.319912013	0.059014233	-0.484511073	-0.227771698	-0.1781881	-1.336022

PRIM1	-0.622360283	-0.136604577	0.7562325	0.372146309	-0.188377233	-0.0038974	0.298740241

NCAPG	-1.170701698	-0.329966936	0.6011416	0.740342418	-0.113278372	0.34684025	0.929850724

FADS1	-1.043496057	-0.319557423	0.9028748	0.630215764	0.152279581	0.16859565	0.295270552

TPX2	-1.049344038	-0.328364013	0.8351476	0.647102109	-0.210008628	0.042985	0.991495276

MTHFD2	-1.09812883	-0.454097731	0.391626767	0.553505455	0.274450605	0.3236778	1.143236517

CDC2	-1.137961208	-0.033960577	0.508302933	0.431848018	-0.228394047	0.3992591	0.889511931

KIF15	-0.961106358	-0.322209218	0.912963567	0.751719927	-0.152807907	0.04052885	0.451646724

BBS1	0.464306453	0.060553885	0.094806467	-0.203241018	-0.121563023	-0.16317855	-0.431257241

KIAA0141	0.559336057	0.301737692	-0.432855067	-0.344383436	-0.106857907	-0.10380455	-0.502850828

RPS23	1.051352755	0.313024397	-0.8637473	-0.524763418	0.20969107	-0.23609955	-1.022683172

SGOL1	-0.592646679	-0.183574679	0.619126267	0.461815364	-0.186459767	-0.02573025	0.354750724

BBS2	0.530288491	0.220824974	-0.206494933	-0.423585455	-0.180538512	0.06081485	-0.32036869

AP1G2	0.738185679	0.346676397	-0.0318865	-0.338908582	-0.54821714	0.0038587	-0.795581793

CDK2	-0.515930679	-0.026801923	0.617520133	0.339291691	-0.126148884	-0.1389605	0.015581586

TK1	-1.113654472	-0.312696538	0.619134333	0.683284982	-0.237202744	0.3867576	1.024957241

L3MBTL3	0.74504334	0.073889577	-0.421076433	-0.317608582	-0.025993186	-0.12041915	-0.400823379

OIP5	-0.946480528	-0.168461141	0.5549887	0.509006	-0.178198628	0.2651484	0.724760414

STIL	-0.799800075	-0.359525372	0.860424133	0.603782618	-0.165054605	0.05180735	0.602515241

MICB	-0.786028528	-0.3458415	0.4661168	0.397536109	0.212263558	-0.0499733	0.850316517

C6ORF173	-1.027105208	-0.254250449	0.2946335	0.365491655	0.000264674	0.401632	1.285626759

C5ORF34	-0.351610132	-0.136853615	0.403536867	0.227167509	-0.047206419	-0.0973858	0.299559862

FAM83D	-1.135893755	-0.228904269	0.621237533	0.468668982	-0.091661023	0.32093995	1.074681

DGKA	0.797647396	0.365321244	-0.603081433	-0.533908182	-0.22245886	0.0711652	-0.523119724

SPC25	-0.702854679	-0.217563603	0.3522561	0.418290273	-0.164834674	0.1181593	0.874906414

PLA2G7	-0.985691057	-0.67252891	0.011667533	0.496242182	0.97754693	0.35039295	0.965969517

DIAPH3	-0.349388849	-0.129536679	0.248169433	0.198745855	-0.090474977	-0.00538625	0.491154345

DONSON	-0.533440906	-0.264646397	0.833794433	0.336941018	-0.114494163	-0.00955265	0.361498966

TOP2A	-1.539057264	-0.181323667	1.081763733	0.901645782	-0.29786686	0.39616495	0.639825448

CDCA7	-1.136424887	-0.237816077	0.6665499	0.515342564	-0.026177907	0.10961965	1.012869655

SH3KBP1	-0.928399264	-0.579297949	0.360093833	0.745481364	0.791787302	-0.3057	0.505280552

PLK4	-0.690887509	-0.127021538	0.575267	0.398483836	-0.260749512	0.0525771	0.603819069

HOPX	-1.009607151	0.259352679	0.6771936	0.291326145	0.255256884	-0.17069865	-0.366246103

C1QTNF6	-0.900298642	-0.039329808	-0.069742267	0.560534145	0.264416884	-0.0416645	0.396890138

SSH3	1.053658358	0.709028949	-0.4883298	-0.526245436	-0.736787674	0.05032075	-1.271702966

EXO1	-0.894578453	-0.228912577	0.5022709	0.613466673	-0.296930791	0.1085687	0.932954172

POLQ	-0.975524679	-0.292064628	0.7508995	0.755946273	-0.200586535	-0.1394853	0.75154531

C6ORF129	-0.604103755	-0.139535051	0.355350467	0.314605727	0.100242442	0.23248745	0.206107207

RPL3	0.283306094	0.219865487	-0.303351567	-0.1979916	-0.065663163	0.0001818	-0.322576138

C1ORF112	-0.722932302	-0.139763744	0.707484167	0.550257109	-0.164850767	-0.21849105	0.316781862

WDR51A	-0.970950642	-0.252201718	0.807981667	0.790629909	-0.180319698	0.03032205	0.363976828

FAM54A	-0.476884811	-0.074300936	0.330575867	0.316241345	-0.142242419	0.07579895	0.288280655

PTTG1	-1.161699792	-0.217444795	0.3365832	0.495504182	-0.137297814	0.4038241	1.345100276

KIF14	-0.750050604	-0.172522346	0.421352733	0.462332273	-0.245217907	0.0567166	0.846576724

C10ORF58	0.782305472	0.290986436	-0.277915533	-0.384864891	-0.477386535	0.36937515	-0.741859552

EVI1	0.985029094	0.474187513	-0.421888167	-0.267241527	-0.515559884	0.29102615	-1.568609862

FEN1	-0.750180774	-0.280317756	0.739597267	0.5767912	-0.227920326	0.0105524	0.596635069

ZWINT	-0.711747604	-0.103986269	0.5366517	0.461799782	-0.203954209	0.12512295	0.365605138

TMC4	0.784337925	0.609603205	0.018728667	-0.360542673	-0.592732581	-0.0994946	-1.461162069

NISCH	0.681553849	-0.087164513	0.0418774	-0.146648509	0.052554744	-0.2148938	-0.706075793

NUSAP1	-1.165754755	-0.177004154	0.7798974	0.550529	-0.203984558	0.35131255	0.815874448

C17ORF53	-0.895947547	-0.203197654	0.5233588	0.6620554	-0.214141186	0.01998335	0.690667966

PLCD3	0.995674585	0.547303436	-0.410215333	-0.6694656	-0.441715512	-0.0044652	-0.939668414

GLTSCR2	0.433026377	0.235116385	-0.354903233	-0.1346458	-0.049348977	-0.05828925	-0.687896966

TSHZ2	1.341775189	-0.139807167	-0.8080489	-0.752861927	0.253484791	0.32993845	-0.415818241

CDT1	-0.977178472	-0.289824295	0.747796467	0.752493509	-0.322908884	0.13968185	0.747147138

ASPM	-1.254149151	-0.252068269	0.698762433	0.664097127	-0.15849886	0.1130088	1.144765034

RAPGEFL1	0.85311266	0.552722987	-0.566321	-0.418794418	-0.441233674	0.16790725	-1.127209241

BTF3	0.437547755	0.295818154	-0.330435033	-0.345138818	-0.232897302	0.0630081	-0.29702231

CDCA3	-1.010352698	-0.213806936	0.522258	0.694974018	-0.266223116	0.0471577	0.925478414

MCM6	-0.870183491	-0.358604744	0.973813033	0.581269436	0.003167233	0.01529625	0.429814448

RXRA	0.887560585	0.063901205	-0.095723467	-0.082469982	-0.383194047	-0.2749139	-0.780755448

INSIG1	-0.841594283	-0.256752372	0.836272267	0.475240636	0.160350698	0.15661595	0.116459276

FOXM1	-0.717760906	-0.32592991	0.508121033	0.561321873	-0.163992395	0.02103915	0.826839828

UHRF1	-1.152253547	-0.290191423	0.813703067	0.8473538	-0.231533302	0.13835065	0.685438172

SGOL2	-0.495944377	-0.079976128	0.195978767	0.295567273	-0.080911256	0.04794525	0.445096897

BIRC5	-0.805008811	-0.340467359	0.601341633	0.575594164	-0.159111884	0.2141551	0.761472483

KIF4A	-0.677045415	-0.195951872	0.656082767	0.441880309	-0.284703326	0.0393811	0.642630138

CCDC24	0.645724189	-0.017418679	0.2687768	-0.206463618	-0.419425767	-0.10529755	-0.325213345

CDC45L	-1.194477434	-0.266143923	0.6386521	0.693873636	-0.16816386	0.13297855	1.079836138

PTTG3	-1.095750038	-0.243092885	0.304916567	0.4873022	-0.122865721	0.3553005	1.353929172

AURKA	-1.018177642	-0.273061667	0.610884433	0.626536291	-0.174070628	0.23283505	0.872569966

ATAD2	-0.727340528	-0.195412256	0.720003533	0.408569891	-0.294282744	0.067124	0.725222552

GPR98	1.099471472	0.347400808	-0.977443833	-0.540287927	-0.563500558	0.6001256	-0.486279

HMMR	-0.960695057	-0.035831679	0.507232633	0.404321527	-0.239185535	0.18292235	0.789091069

DHRS3	0.979877472	0.258176333	-0.739353733	-0.711884982	-0.327208791	0.68500125	-0.357484345

CDC7	-0.610232792	-0.226437987	0.833317267	0.413565673	-0.058581116	0.03174605	0.142863379

GCLM	-0.521406679	-0.070619051	0.2442506	0.265161745	-0.125654	0.03754045	0.547716621

LOC284379	-1.251120245	0.027200923	1.3000973	1.416890182	0.120124302	-0.8971381	-1.378167966

HMGB2	-0.950093226	-0.218917308	0.893517267	0.451775236	-0.05281786	0.16457055	0.508865931

FAM64A	-0.795255321	-0.329218692	0.902275267	0.672313582	-0.261771628	-0.0191024	0.531738138

STAT6	0.586040755	0.163215205	-0.411017433	-0.190261418	-0.199594744	-0.1528455	-0.322639138

CDK5R1	-0.476058642	-0.204821179	0.2051109	0.318968509	0.007665256	-0.1617521	0.703999862

NR3C2	0.57020417	-0.112166051	-0.092900833	-0.143770582	0.063461442	-0.1725514	-0.346731241

FAAH	0.634173264	0.215916128	0.046593467	-0.067624182	-0.564661	-0.0259471	-0.804543862

MNS1	-0.505348132	-0.153782359	0.644832467	0.280201618	0.07635593	-0.0588148	0.066050759

CCNB2	-1.373061377	-0.221738859	0.781618567	0.746361564	-0.220392116	0.3764352	0.948880552

RABL2B	0.325931943	-0.00723991	0.034541933	-0.076022855	-0.069324047	-0.18456625	-0.237670034

TACC3	-0.850058377	-0.090419526	0.349098133	0.657287455	-0.055881256	-0.0325531	0.294343828

CIRBP	0.623090509	0.319252295	-0.277715133	-0.368879982	0.019029419	-0.0713413	-0.989551276

SYTL1	0.817377547	0.595131333	-0.786798133	-0.547771509	-0.533180767	0.3312787	-0.679609

CKS1B	-0.830006472	-0.105270103	0.544140133	0.441105255	-0.297377326	0.12807915	0.753174138

RFC3	-0.553900887	-0.084892846	0.182012367	0.410178673	-0.182855116	0.1131889	0.467486414

DEPDC1B	-0.609012604	-0.055740628	0.246841433	0.314173527	-0.16526207	0.2152481	0.508343966

SLC2A9	0.904356943	0.458979962	-1.382652467	-0.845893655	-0.246053977	0.8013468	-0.040492931

RRM2	-0.57505066	-0.119303744	0.425914333	0.163657818	-0.167311395	0.4267519	0.574621586

DLG7	-0.920298868	-0.153421654	0.473879367	0.4164106	-0.170653907	0.27476155	0.878157379

LIPG	-0.955886642	-0.440644756	0.3801179	0.589139927	0.277780047	-0.0682465	1.056775276

C12ORF48	-0.748864887	0.003965013	0.3082921	0.488149891	-0.198256953	0.0978359	0.339715483

CENPK	-0.772404472	-0.096853615	0.587226233	0.320935836	-0.141769814	0.1708229	0.548393379

UBE2C	-1.616932283	-0.366718833	1.047110833	0.971237018	-0.211654651	0.34161375	1.094449483

KIFC1	-1.042144792	-0.363227962	0.676125567	0.875123618	-0.209794628	0.0660425	0.787937138

C17ORF79	-0.543205623	-0.214758244	0.333269333	0.239401909	0.141116116	0.00748535	0.557180379

ZFP3	0.556042623	0.105061667	-0.306252467	-0.146826727	-0.115213605	-0.15391165	-0.426542172

CENPM	-0.670410075	-0.137155962	0.378857767	0.442398309	-0.142737279	0.22067615	0.422634483

RACGAP1	-0.859950642	-0.225702731	0.617527533	0.532460455	-0.251538558	0.2177041	0.752870655

EIF4B	0.50309734	0.329675705	-0.2863342	-0.423174218	-0.018886047	-0.22132015	-0.526752034

2-Sep	0.303926113	-0.025591679	-0.2595654	-0.144986745	0.105206256	0.0135021	-0.108431897

SELL	-0.610503774	-0.408452077	0.245659333	0.348749145	0.926983209	0.00558055	-0.079553138

C9ORF125	0.697280396	0.104572654	-0.3104662	-0.453041345	-0.308155093	0.21736705	-0.068205138

C13ORF3	-0.544351321	-0.141496154	0.4246888	0.3895244	-0.150501442	0.0424362	0.391226103

TTLL3	0.42904066	0.017620103	0.1409918	-0.124934091	-0.081069767	-0.2204663	-0.468155276

NCAPG2	-0.597802302	-0.193173154	0.7625273	0.253560236	-0.204436605	-0.0605083	0.687254172

MAD2L1	-0.871385528	-0.063046897	0.451796433	0.299519055	-0.140260256	0.2786055	0.74250631

VRK1	-0.505205226	-0.003505949	0.4643746	0.292895055	-0.164577395	-0.1251331	0.227184379

CENTD3	0.781129057	0.145599333	-0.688196433	-0.286999782	-0.126042605	0.2103825	-0.521153414

POLE2	-0.668851245	-0.206815808	0.658161267	0.256984855	-0.174094233	0.1793594	0.744848414

NUCB2	-0.695847377	-0.385508603	0.360481867	0.339056218	0.516374884	0.20698255	0.384252138

GMPR2	0.428515358	0.245261321	-0.3838486	-0.380262455	-0.148527326	0.1630236	-0.216743966

FAM174B	1.065188434	0.824642231	-0.0259868	-0.271463382	-0.700360256	0.0551301	-2.622552034

HMOX1	-1.029990642	-0.482749256	0.743111067	0.554039273	0.551596023	-0.073104	0.59385369

SDC1	0.60697817	0.407232115	-0.246405733	-0.321687927	-0.589830721	0.32059655	-0.686141793

NUP155	-0.502363226	-0.197890397	0.546077933	0.284404018	-0.203329163	0.0023094	0.645964103

ECT2	-0.856504132	-0.244826077	0.6395148	0.470009709	-0.235335674	0.18489475	0.89229569

DOCK1	0.443888698	0.108234769	-0.2201869	-0.308405291	0.070868558	-0.1499888	-0.291314034

CDC20	-1.549247245	-0.389260397	1.0462667	0.973752309	-0.218296628	0.19247305	1.140179379

CENPE	-0.651848698	-0.154641872	0.410477667	0.435530436	-0.168566465	0.04232225	0.577363

COL5A2	-1.151079132	-0.632822526	-0.651614367	0.191747618	1.497865512	0.4520132	1.583489241

CHAF1B	-0.677060736	-0.355315679	0.9456237	0.589929473	-0.230643628	-0.0537881	0.475087931

IGBP1	0.477714698	0.392201038	-0.425179367	-0.463293218	-0.129831488	-0.04730865	-0.384312724

PLCH2	1.323960208	0.68945759	-1.633956267	-0.867682145	-0.413888977	0.0951743	-0.390090724

DNAJA4	0.568317491	0.471897128	0.1172578	-0.294395382	-0.500609442	-0.144067	-1.029215621

CDC25A	-0.596278434	-0.217466449	0.6200348	0.456206927	-0.220752465	0.01737535	0.483365759

KIF2C	-0.875056585	-0.250262962	0.573043433	0.650498764	-0.252430326	0.1228391	0.735426103

FLJ20444	0.835096906	-0.024631	0.002870967	-0.154863909	-0.260384233	-0.2005469	-0.64482831

EEF2	0.435427245	0.154621705	-0.434358233	-0.143996273	-0.022927419	-0.1236607	-0.369949966

CCBP2	-1.23730966	0.144532038	0.7349518	1.216627636	-0.229515302	-0.78828695	-0.311179586

BAZ2B	0.554623113	0.126557051	-0.205530633	-0.312616764	-0.06156793	-0.02615235	-0.439181586

TRIP13	-1.075749491	-0.349007359	0.770429467	0.684790327	-0.233899116	0.1002884	1.086645793

RPL4	0.525728698	0.386289667	-0.568871667	-0.333801364	-0.144761628	0.0156834	-0.574414897

PRR11	-0.503197849	-0.157515359	0.3991836	0.336915436	-0.187049233	0.06724805	0.522347241

DCTD	0.339441566	0.092895051	-0.1253828	-0.287783873	-0.087540512	0.0684947	-0.112145621

LOC651816	-0.736317038	-0.133855603	0.452462633	0.422652436	-0.119476884	0.11394495	0.53463869

KIAA1191	0.385086321	0.085682513	-0.028932067	-0.254211018	-0.195183628	-0.02454265	-0.115846759

SLFN11	-0.822570811	-0.822306	0.725237	0.451132055	0.915600744	0.0331888	0.728696759

CHEK1	-0.768354	-0.271276359	0.7907663	0.535847927	-0.181504512	-0.04985915	0.603084

AADACL1	-0.66592483	-0.110798526	0.476244433	0.240311727	0.104977209	-0.0759224	0.463317069

KIF18A	-0.508943038	-0.108815718	0.2810298	0.248259727	-0.161100442	0.0814589	0.643952034

LOC654096	0.721967811	0.016781654	-0.406206133	-0.432495309	0.001293	0.14394145	-0.225324345

GLIPR2	-0.787019075	-1.000995218	-0.0067542	0.368904855	1.437089093	0.18861735	1.177084207

CRTAC1	1.74296783	2.422156987	-1.684469267	-1.689362836	-0.814069186	-1.1502309	-2.753341897

PLCL2	-0.056330623	-0.65614459	-0.141671467	0.356521927	0.83254107	-0.08690945	0.163627586

CYP2J2	0.180037434	1.126663705	-0.207415633	0.174079745	-0.783416233	-0.3348021	-2.08244031

LILRB3	-0.282670283	-0.472662577	-0.261648367	0.200134291	0.62311786	0.1127076	0.677347552

BTBD16	1.634922226	1.601077718	-1.698897467	-0.961403873	-0.907715093	0.79252555	-2.914122069

DEGS1	-0.613003925	-0.743384218	0.0815912	0.116615564	0.761644	0.4484667	1.375569414

CSF3R	-0.337010717	-0.870611808	-0.588511133	0.296955091	1.11144007	0.4520377	1.043430345

LYPLA1	-0.072631245	0.567574872	-0.028477933	-0.333214836	-0.366339721	0.12507995	-0.275491793

LDHB	0.370790698	0.544698962	-0.687142867	-0.314643509	-0.318201372	0.0422564	-0.392456276

MT2A	-0.835794792	-1.269227731	-0.8730602	0.152166818	1.48520193	0.84291165	2.772334

LILRA5	-0.575691623	-0.763870436	-0.5755112	0.223345909	1.126766302	0.3488116	1.367158207

PCBD1	0.073613245	0.565859974	0.0759649	-0.113008745	-0.453178233	-0.1389395	-0.75298731

BIN1	-0.466368509	-0.697409436	-0.112744633	0.215771127	1.172253326	-0.16990515	0.814535345

GZMB	-0.833397113	-0.979193872	-0.873992233	0.6073452	1.26821314	0.5432344	1.653964586

PIK3CD	-0.132408358	-0.349011885	-0.2615567	0.043571964	0.625834814	0.0069613	0.435887414

CCL2	-0.718702057	-1.057858897	-0.7237814	0.438474527	1.715194442	0.6229962	1.103041621

RPL13A	0.588667377	0.609235974	-0.767492167	-0.598721036	-0.076381	0.13493885	-0.764817655

MT1A	-0.314742189	-1.105341333	-1.002120267	-0.0333856	1.11578893	0.7141848	2.501208621

HERC5	-0.541111358	-0.990136923	0.393022333	0.455711927	0.753329395	-0.1736363	1.383937207

SLC7A7	-0.639956774	-0.7788705	-0.621579767	0.325407673	1.275622186	0.5056287	1.050180379

WARS	-0.299144962	-0.615103654	-0.384645233	0.047012727	0.646273884	0.32732945	1.325865621

CTSE	0.308768453	1.679698192	-0.8835574	-0.876532727	-0.479276791	-0.4140856	-1.509468034

LRIG1	-0.042763906	-0.548500397	-0.587471433	-0.189807273	0.741558186	0.7863485	0.879278483

IFITM1	-0.557087453	-1.027970154	-0.574753867	0.388993273	1.164721628	0.33257015	1.683479069

MYO1G	-0.311967226	-0.464639436	-0.385100267	0.138739345	0.918727233	0.08636085	0.533305724

HAPLN3	-0.29200483	-0.420421513	-0.365971	0.076322618	0.590042953	0.24198905	0.856514897

DOCK11	-0.64465083	-0.625196256	0.196793967	0.242300764	1.109858977	0.10898055	0.475794552

MSX2	0.100681472	0.569716744	0.012452367	-0.076714236	-0.248990953	-0.3524397	-0.971479345

TNFSF13B	-0.40464983	-0.663589603	-0.662327167	0.124994491	1.102794279	0.37890815	1.075974345

AK1	-0.184783736	-0.531396962	0.352011567	0.300540436	0.273911698	-0.1694545	0.543565103

CCL8	-1.029446811	-0.9866875	-0.492062733	0.624794745	1.186157628	0.6126246	1.67804131

FABP6	1.065075208	1.048477231	-1.0274977	-0.652863091	-0.686121884	-0.0989099	-1.379873897

ARHGAP9	-0.408544321	-0.547405692	-0.567520333	0.195192364	1.179227395	0.17875415	0.564093483

LOC158345	0.456510642	0.511076859	-0.620482567	-0.545855691	-0.144350791	0.05986525	-0.359060345

NKG7	-0.48750883	-0.74485991	-0.591992467	0.261648127	1.293647884	0.2940769	0.889576207

C10ORF99	0.684461981	1.576187987	-1.348761533	-0.685842	-0.490099023	-0.064143	-2.023377103

ENDOGL1	-0.485114038	-0.662549038	-0.413545833	-0.056910836	0.73933814	0.34850785	1.867741931

CAPNS2	0.939070038	1.223930974	-2.3750967	-0.931981964	-0.329362744	0.45217985	-0.607119724

FAM3B	0.612026509	0.697468462	0.025876067	-0.219695055	-0.369192488	-0.2813847	-1.863104207

HCST	-0.510906358	-0.612018436	-0.506819333	0.211223255	1.326181628	0.2038515	0.596552103

SLMO1	-0.269322434	-0.389435346	0.407280333	0.121056273	0.125063302	-0.20256445	0.843004586

STAT4	-0.26383966	-0.544041359	-0.582277267	0.087951273	0.990795651	0.32647015	0.686766862

PLEKHO1	-0.559310679	-0.549483641	-0.2403044	0.284426127	1.000985488	0.1569187	0.61683

PSCD4	-0.509112604	-0.668875423	-0.6545079	0.202755964	1.343660163	0.2949444	0.826294862

FCRLB	-0.639527132	1.143765846	0.095412567	0.343406182	-0.739501884	-0.0056159	-1.557154483

C16ORF74	0.50274483	0.583978846	-0.754994433	-0.567346327	-0.483601093	0.2888298	-0.114610379

ARL14	-0.070011509	1.196047667	0.727797367	-0.473334455	-0.880678	-0.63832455	-1.198140517

SNCG	0.07848134	1.006207359	0.171438433	0.127296309	-0.516114814	-0.2754378	-2.313329483

MAPRE2	-0.14329383	-0.620565282	-0.129855067	0.256397491	0.81363086	0.17677625	0.250720621

LOC387882	-0.949142679	-0.961086077	0.625111533	0.588179109	0.706472047	0.17115845	1.391882586

IFI30	-0.612105358	-0.714157026	-0.565696267	0.3644532	1.004479535	0.38340935	1.179688862

FAM20C	-0.233323547	-0.358261962	-0.338833933	0.079678945	0.664316349	-0.10689305	0.678120862

SULF2	-0.410580189	-0.532890577	-0.518222667	0.003957927	0.926719256	-0.0515535	1.373696759

CCNG2	-0.101272019	0.500452577	0.029179	-0.166294818	-0.343778651	0.26381125	-0.547959345

HAS3	0.512682453	0.679666436	-0.560786133	-0.497979745	-0.638933558	0.3219341	-0.515109897

SLC16A10	-0.52192883	-0.65690359	0.970707633	0.398458545	0.184628744	-0.1080131	0.761567759

LAT2	-0.255168415	-0.387919167	-0.401230467	0.086595891	0.789607302	0.0945422	0.524543931

ITGAX	-0.361504	-0.560092885	-0.520026067	0.1740282	0.934922907	0.1579933	0.879814621

SLC44A3	0.53159783	0.639058167	0.277642567	-0.314533218	-0.608353395	0.10719795	-1.55296469

CDC25B	-0.851055472	-0.720804679	0.198320567	0.514845291	0.515404698	0.10433625	1.476330379

CD7	-0.493477736	-0.621792795	-0.547474067	0.256157927	1.102268372	0.32862715	0.793781172

SUSD3	-0.439858245	-0.449421667	-0.1349691	0.264714764	0.725797	-0.00918395	0.580397793

WAS	-0.611409132	-0.73882741	-0.638014167	0.250787109	1.55551	0.3535638	0.73869569

ACOT11	0.258425396	0.694099308	-0.1838114	-0.070984673	-0.610861744	-0.1533584	-1.002886862

HPSE	-0.167408623	-0.274611923	-0.042479233	0.046259745	0.231312721	0.0875654	0.597403483

MPZL2	0.32121017	0.580910872	-0.43571	-0.319757018	-0.639528605	0.36143695	-0.393320586

IL18R1	-0.263931962	-0.480477513	0.073687533	0.101851091	0.679451814	0.19799935	0.361265724

ZMYND15	-0.156177019	-0.414509359	0.1658663	0.045220764	0.469413256	-0.1210417	0.530415655

HAVCR2	-0.682441434	-0.81254	-0.8121152	0.419426745	1.285956628	0.44982665	1.260340103

C1ORF162	-0.599333321	-0.714135128	-0.713886267	0.255711582	1.499146093	0.28207755	0.852236586

TNFRSF6B	-0.295568943	-0.576632244	-0.3313091	-0.064793964	0.715382953	0.52562065	1.133501379

DHRS2	0.706136057	1.148293359	0.302500767	-0.175532782	-0.397994674	-0.55597475	-3.385504138

FLJ21438	-0.485294906	-0.639287	-0.5536582	0.388438236	1.339469558	0.1706123	0.338668103

LMBRD1	0.213434113	0.494811692	-0.024950033	-0.518698618	-0.116546977	0.18646805	-0.667185034

KIAA0922	-0.196367547	-0.420600692	-0.2510868	0.066113909	0.608281256	0.069665	0.674523069

PLEK	-0.870297132	-0.881690269	-0.8711554	0.409446636	1.62995686	0.6327667	1.233421552

CD53	-0.44187434	-0.505186141	-0.524097233	0.142159291	1.082525814	0.2649214	0.651069448

BMP7	0.371696245	1.026891987	-1.410484567	-0.704279	-0.206955349	-0.0532147	-0.302899828

SLA	-0.479687283	-0.522851513	-0.550775867	0.226460964	1.048167047	0.23765335	0.705153138

PHF19	-0.369185887	-0.324555346	0.336026667	0.1490008	0.144982233	0.0266205	0.684127172

SMAD6	0.851346717	1.014176769	-0.787260533	-0.583704164	-0.37922386	-0.22916675	-1.641918069

LOC651149	0.570186981	0.698538885	-0.682402333	-0.769721945	-0.147224256	0.03994845	-0.564395552

ECGF1	-0.435842962	-0.665765949	-0.8266364	0.164945418	0.699861628	0.69043775	1.61564431

FGD1	-0.116150038	-0.445403846	0.315164533	0.195490636	0.172547186	-0.15382315	0.563704517

ETFA	-0.034161	0.488536128	-0.140816633	-0.331732636	-0.300187047	0.2924765	-0.233341759

TIMP2	-0.520226226	-0.564512872	-0.266973167	0.243263873	1.022680186	-0.08271875	0.82457931

CCNG1	0.135077075	0.512327756	-0.071625633	-0.228591891	-0.160174209	-0.18709735	-0.75069031

CD14	-0.626338717	-0.837164103	-0.9766332	0.324939709	1.380595977	0.5830131	1.341248103

6-Sep	-0.12306417	-0.291012962	-0.126604467	0.070871982	0.583118814	0.0048653	0.136210828

NSUN6	0.329746509	0.41009941	-0.1703285	-0.243602473	-0.257822256	-0.34972845	-0.443974517

GBP5	-0.701621226	-0.717529282	-0.505213833	0.299490964	0.987404233	0.45883705	1.386293448

LOC649841	-0.203604019	-0.914981577	0.9616435	0.244308145	0.61210286	-0.14884975	0.570000862

ID3	0.506030472	0.832434897	-0.1249831	-0.562728273	-0.195858093	-0.4285296	-1.381288897

C6ORF128	0.143715075	0.475783192	-0.176467667	-0.259549382	-0.381911302	0.1368563	-0.395643138

GPR68	-0.477637736	-0.548216936	-0.5456581	-0.035288145	1.00513614	0.05942025	1.447482897

TCF4	-0.385546811	-0.562379962	-0.122976233	0.256975	1.056552791	-0.0104665	0.297684379

NCF1C	-0.274855585	-0.38952159	-0.404145333	0.135521127	0.794497744	0.05522505	0.494929069

TSPAN4	-0.497602094	-0.495811141	-0.249585333	0.237151018	1.030698744	0.03721875	0.497448448

RUNX3	-0.617772151	-0.771734923	-0.8307825	0.288778891	1.453313674	0.2784545	1.169522793

FAM65B	-0.580059604	-0.564218782	-0.367324033	0.367102836	1.137325047	0.12927555	0.485889414

RAB3IL1	-0.423395038	-0.557679179	-0.4181296	0.147250618	1.129714349	0.0259574	0.734035379

BCAS1	0.843078717	0.944185782	-0.084466233	-0.301631582	-0.600207	-0.1629878	-2.418526931

SIRPA	-0.405016887	-0.599605385	-0.760359667	0.184443291	0.930956907	0.3021507	1.200941655

ITGB2	-0.611247623	-0.920763346	-1.049340133	0.283542545	1.728622256	0.6099136	1.157655103

PDE4B	-0.382586057	-0.504009244	-0.5343696	0.123774327	1.025278395	0.405617	0.572895276

MSN	-0.449855849	-0.719901769	-0.808177633	0.034616327	1.17299786	0.35047845	1.547854517

GNLY	-0.312840623	-0.574795346	-0.5979857	0.138731691	0.616479977	0.1891302	1.428711655

MT1G	-0.721634151	-0.889186872	-0.538132267	0.314664527	0.735793814	0.77213075	2.046853517

GALNAC4S-6ST	-0.622888849	-0.731519167	-0.806246933	0.094766164	1.246500488	0.12761855	1.823961862

LOC649049	0.18814683	0.441921974	-0.2341347	-0.351224491	-0.278756023	0.17128735	-0.32895031

RPS2	0.329235075	0.424757615	-0.597709933	-0.490876327	-0.112841209	0.20129685	-0.16637669

MFNG	-0.365338623	-0.497270115	-0.519421067	0.225937673	1.216904605	0.11918735	0.227431828

LILRB2	-0.401512094	-0.448289833	-0.419150233	0.142956236	0.760148884	0.2725061	0.786970448

ANXA6	-0.276036302	-0.288412974	-0.284405433	0.077182564	0.743097349	0.0045794	0.323050897

TNFRSF1B	-0.509775717	-0.495754192	-0.161747833	0.336980636	0.846306744	-0.0329896	0.561174138

NPC1	-0.239701472	-0.375386731	-0.000346467	0.105802545	0.245137814	-0.0642122	0.928239

SLC2A3	-0.645955057	-0.846824385	-0.575872867	0.233479091	1.380915349	0.4240078	1.271149621

CTSK	-0.769839415	-0.811518372	-0.7440148	0.193328891	1.989584349	0.1672716	0.927235448

RPL10A	0.187252245	0.360517423	-0.348121833	-0.360924418	-0.049880488	0.05969315	-0.234458034

IL32	-0.567158321	-0.619805128	-0.551936867	0.264288273	0.916339488	0.23735885	1.250917724

C1ORF225	0.434900283	1.152955013	-0.6799712	-0.434439927	-0.362248651	-0.86907265	-1.232021724

ZNF823	-0.104712415	0.519559628	0.529147067	0.1603576	-0.367863535	-0.5615961	-1.124829138

CCNDBP1	0.297147094	0.391290436	-0.125370567	-0.4102524	-0.208901256	0.05540185	-0.416195552

LOC732450	-0.218500849	-0.467858423	0.436972167	0.121042055	0.434835442	-0.01172	0.339434621

ZNF816A	0.391934887	0.481123308	-0.2575529	-0.099699709	-0.330342047	-0.01269365	-1.056264276

PLSCR4	-0.112010906	-0.420191321	0.2261136	-0.097882	0.549073744	0.04984075	0.438090414

VSIG2	1.088039396	1.001856769	0.648231667	-0.279904545	-0.860094233	-0.03295005	-3.524827345

CD9	0.108937358	0.523340679	-0.049349967	-0.333633382	-0.378448767	-0.1487856	-0.259135414

BCL3	0.028828358	-0.473244423	-0.237693433	0.011253891	0.266754093	0.59838895	0.636512897

CD38	-0.512495491	-0.495396859	-0.4750457	0.286538127	0.952245744	0.33289655	0.57553569

MMP25	-0.313907189	-0.400479769	-0.1294809	0.151150927	0.510905465	0.1361613	0.646667034

PTPN7	-0.258905509	-0.312756103	-0.2956008	0.209762945	0.659023605	0.0402391	0.217421414

PRF1	-0.225496264	-0.398905731	-0.3328995	0.168436873	0.60326914	0.05422395	0.578061138

SOCS1	-0.359184264	-0.329014167	-0.195770867	0.121386655	0.529601349	0.01932035	0.715082069

BTK	-0.416412774	-0.425517154	-0.429113833	0.204576491	1.007724814	0.0581435	0.427134034

FYB	-0.63555	-0.771558064	-0.8595311	0.231091509	1.414890442	0.5476437	1.212018517

MAP4K1	-0.277429604	-0.383317692	-0.284429933	0.225752182	0.859010419	0.09601355	0.064182966

SLC15A3	-0.257774	-0.694274923	-0.569009933	0.264090782	0.939004488	0.13082145	0.94369469

C9ORF21	-0.20289417	-0.331221705	-0.017170467	-0.059043636	0.397323721	-0.1109822	0.878827241

SPI1	-0.316331679	-0.359836295	-0.415627667	0.035842218	0.788027279	0.18442315	0.61230069

PTK6	0.590668906	0.564903192	-0.247818767	-0.3650966	-0.713677953	0.4735924	-0.918506345

TXNRD1	-0.426944679	-0.517637731	0.293177	0.251004836	0.161824465	0.3266363	0.928003103

CCL3L3	-0.629787736	-1.015587859	-0.947387933	0.279038636	1.250724209	0.8103695	1.920017759

SLC1A3	-0.495598774	-0.739265462	0.461733267	0.530696	0.483362	0.1524976	0.588090517

MAP7	0.607394453	0.526511308	-0.129203367	-0.3536386	-0.633869698	0.11225215	-0.859385897

CYBB	-0.493661321	-0.570870526	-0.611461533	0.119782509	1.253162605	0.31865395	0.765127759

HNMT	0.193761057	0.572838782	-0.3127808	-0.380034655	-0.121673558	0.39246325	-0.940785931

HLA-DMB	-0.923639321	-0.90233509	-0.260983767	0.621886873	1.498496953	0.5657613	0.593455897

FCGR2A	-0.570103377	-0.626112551	-0.709485833	0.191260655	0.987620837	0.45090505	1.321783793

BCKDHB	0.376753415	0.489356859	-0.135623533	-0.284535509	-0.370269372	-0.05292175	-0.739296207

PLA2G4C	-0.308774113	-0.433614731	-0.3332627	0.155428091	0.944044721	-0.01717585	0.392613483

ANPEP	-0.318774396	-0.477634949	-0.0851689	0.228959582	0.698989674	-0.13705425	0.579216897

CXCL13	-0.467022792	-0.646632949	-0.6218834	0.452066436	1.051503326	0.4293126	0.523502759

IFFO1	-0.369616132	-0.540559385	-0.518458967	0.145154527	1.297281256	0.0477387	0.433984207

TSPO	0.304691472	0.425054154	-0.4441086	-0.369308782	-0.269993465	0.17050865	-0.257520345

LYL1	-0.442516528	-0.514242115	-0.382314267	0.250942236	1.172568674	0.0166119	0.361349034

CD247	-0.62257617	-0.749633244	-0.678852433	0.485825618	1.434138326	0.34205105	0.572557138

YWHAH	-0.366751132	-0.39322041	0.277057633	0.204542545	0.286867209	0.16359595	0.515179172

CLIP3	-0.443074528	-0.580605359	-0.352670367	0.279572636	1.434012023	-0.20345835	0.220010241

SELM	-0.695239925	-0.724325962	-0.337035567	0.433016018	1.468677953	0.2197088	0.416996103

ILVBL	0.134007321	0.368282385	0.0409422	-0.046983018	-0.449595209	0.0154682	-0.532739759

ITGAM	-0.369379604	-0.459393808	-0.4254917	0.109330782	0.96820386	0.11919905	0.625675034

C6ORF65	-0.346803962	-0.376367487	0.433801033	0.136784218	0.460829488	-0.14417055	0.354059828

SLC1A4	-0.288155962	-0.302369782	0.424327867	0.220052545	0.142407698	-0.0269949	0.29106031

KIAA0776	0.199047302	0.342942218	-0.041202767	-0.311929109	-0.230670721	-0.0259092	-0.292067

SASH3	-0.293465774	-0.410276526	-0.430048333	0.186384182	0.92129293	0.09375035	0.300521034

ENTPD3	0.53611617	0.845261769	-0.091908567	-0.5311082	-0.450234837	0.03988705	-1.510826034

FZD2	-0.42651783	-0.630494423	0.3165764	0.441464909	0.470301047	0.0192436	0.599938517

LOC606724	-0.478703698	-0.526359333	-0.472426733	0.322974836	1.141482767	0.2010705	0.335565931

CCL4L2	-0.602276585	-0.682624692	-0.705143733	0.183324927	1.012386605	0.5544617	1.43499431

LOC648470	-0.30376834	-0.354355603	-0.2227095	0.127141	0.846701977	0.1349012	0.149022345

SNAI2	0.159226906	0.185548026	-1.550790033	-0.762296455	0.32845414	0.76978225	1.242038621

PLXDC2	0.457163887	-0.148883551	-1.236018667	-0.432625818	0.739791651	0.027992	0.547840793

CD44	0.122607226	0.075908962	-1.405196867	-0.673984927	0.492536163	0.4626542	1.254271172

KRT5	0.684022208	-0.362934462	-1.9180614	-1.224718673	-0.31824886	1.512002	3.462128379

WNT10A	0.729419264	0.016895859	-0.771427067	-0.476354945	-0.106060721	0.5996659	0.066639483

LPXN	-0.24670634	0.199649423	-1.245380133	-0.344552418	0.915507488	0.3266634	0.272914586

FGR	0.116012906	-0.130766333	-0.836663833	-0.222827782	0.641403372	0.22960215	0.318420448

SPRED1	0.263077453	0.054724718	-1.189275767	-0.471568909	0.441860698	0.56942935	0.44877231

S100A3	0.267836981	-0.119052897	-1.035998	-0.422223182	0.020161953	0.54122085	1.300051172

C14ORF78	-0.290461132	-0.547218859	-1.181768767	-0.522481418	0.796456047	0.2302797	2.876338586

MESP1	-0.946074604	-0.650104154	2.4464013	0.8572608	-0.080692209	-0.53745195	-0.188710621

CDK6	-0.182847981	-0.29458309	-0.871873667	-0.316103073	0.576887023	0.42744455	1.477773

AIM2	0.324387283	-0.158533128	-1.190208367	-0.553548545	0.100050605	1.2458942	1.107050207

RMI1	-0.461839849	-0.212122808	1.0137596	0.365942673	-0.218382977	-0.28330125	0.191034207

PTTG2	0.137853151	0.052412321	-0.5157397	-0.269847873	-0.04358207	0.22467905	0.562063207

NAP5	0.345038811	0.211757308	-0.423248467	-0.255262673	-0.139205256	0.0212822	-0.086451483

FGL2	-0.363121132	-0.391937538	-0.994637633	0.067513891	1.280962093	0.2003872	0.581145172

EMP3	-0.407833264	-0.315912115	-0.7241552	-0.083827218	1.068931767	0.01776235	0.905937103

CASP1	0.573940283	-0.365498141	-1.434314967	-0.455068764	0.560350884	0.6513245	1.000918897

MMP10	-0.432274698	0.330055051	-1.3061073	-0.605251273	0.259596977	1.0323575	1.30442669

PRKCB1	0.132087736	-0.481430385	-1.0540046	0.074271582	1.251466256	0.2002596	0.009241483

NUP85	-0.168556377	-0.175583462	0.5215277	0.2880934	-0.188102093	-0.12574105	0.060046586

MMP12	-0.69335966	0.029427064	-1.553004667	-0.1489056	0.28388093	0.73432995	2.149627586

LY6D	1.277293736	0.479926705	-1.7738398	-1.012256091	-0.858344116	1.04883385	0.678983

CRAT	-0.316364226	-0.213974615	1.445354733	0.313507982	-0.206586116	-0.46580235	-0.308518379

ARHGAP22	0.010447245	-0.182833769	-0.5563581	-0.1130332	0.50488193	-0.09094655	0.576689483

TBXAS1	-0.323318491	-0.313139244	-0.709285133	0.054822018	1.057132465	0.1812932	0.370396552

PLAU	-0.705227585	-0.222283654	-1.505966233	0.006733527	0.694464186	0.638646	1.96168469

PMEPA1	-0.353136868	-0.533215705	-0.9148587	-0.134519382	0.82724914	0.7828233	1.514591897

FSCN1	0.460183113	0.140186872	-1.934546233	-0.644792455	0.17424314	0.7329883	1.242190241

ALAS1	-0.140470472	0.06047859	0.849652667	0.223380836	-0.250194302	-0.33329295	-0.607716448

SCNN1G	-0.302252415	0.180964705	2.062045467	0.573893945	-0.459526605	-0.8610388	-1.880725448

MMP1	-0.546322906	0.051886051	-1.529075233	-0.454554055	0.186435977	1.53134255	1.970242207

IRAK3	0.371437962	-0.399526013	-0.791929167	-0.2868928	0.456614907	0.42050995	0.792036931

TMEM173	-0.020540566	-0.332850692	-0.9246217	-0.207086	0.808418326	0.5561265	0.69982431

TBC1D9	-0.086054038	0.113180436	0.999857567	0.029356455	0.084378163	-0.3702002	-1.106953345

SIGLEC10	-0.39113166	-0.529745218	-0.688901633	0.054308036	1.096608814	0.24155205	0.956728379

TESK2	-0.401445604	-0.125351	1.140156867	0.424330327	-0.197328698	-0.2929812	-0.41876131

RALBP1	-0.385895264	0.069556346	1.163971	0.615212036	-0.294695977	-0.78509895	-0.874303207

CLCA2	0.64089383	0.155828859	-2.185290833	-0.894354636	-0.899102791	2.87744595	1.715129655

LAPTM5	-0.450714377	-0.638473821	-1.115337833	0.176850364	1.368442372	0.5688299	0.938022621

CCND2	0.137077057	-0.352755692	-1.0765295	-0.134906673	1.171746814	0.2358983	0.167673138

AXL	-0.241924038	-0.440568141	-0.821729733	-0.020667836	1.029215628	0.0725222	0.940284897

CLEC4A	-0.407043962	-0.449920987	-0.624092167	0.077558255	0.902157442	0.2932663	0.912623621

FRMD6	0.486087943	0.332513436	-1.320570967	-0.882375782	0.070291721	0.7438127	0.639663448

ATP6V0E2	-0.787757358	-0.159088385	1.245248933	0.600595855	0.045592674	0.0678101	-0.674027759

LY86	-0.339154113	-0.483064244	-0.629716733	0.134320273	1.211714744	0.1243203	0.433376103

MAF	-0.169156528	-0.190880769	-0.560844633	-0.046199691	0.560875	0.00586225	0.654670483

GIMAP6	0.136024264	-0.163229795	-0.599737867	-0.149277236	0.803090605	0.09357545	-0.161355862

DDAH1	-0.516193226	0.061861103	1.149797533	0.532208691	-0.017472698	-0.46223955	-1.077111069

TMEM97	-0.31201366	0.2537325	0.7089389	0.499293545	-0.277047326	-0.31931945	-1.161525483

MCM3	-0.224399094	-0.104167885	1.172314867	0.351619745	-0.352467884	-0.37845685	-0.405688586

PTPRO	0.071987925	-0.109368718	-0.374880467	-0.107920727	0.308720651	0.05370155	0.260289759

CASP4	0.402386377	0.087888115	-0.955784933	-0.409777655	0.115820837	0.1777009	0.499837966

GLG1	0.112012642	-0.100717769	-0.670172967	0.048313945	0.21710586	0.14467855	0.246144931

LOC285382	-0.138626283	-0.47530091	1.187147	0.424342964	0.290040209	-0.38506765	-0.665619483

GDPD3	-1.066691943	0.115813833	1.886286467	1.143980545	-0.509350651	-0.8853942	-1.117114069

CSF1R	-0.408552113	-0.677336833	-1.1038441	0.173236236	1.537013558	0.32721315	0.877136483

MCM2	-0.855122434	-0.467877974	1.149719867	0.830187127	-0.245692558	-0.11143845	0.498538897

DAPK1	0.066374245	0.230326282	0.911543733	0.396257618	-0.29468607	-0.73466815	-1.491687655

SERPINF1	-0.344455962	-0.438287295	-0.9338946	0.134433782	1.468974372	-0.11235215	0.418848138

PKM2	0.221213679	0.301180359	-0.623937633	-0.378245709	-0.30804714	0.5833395	0.202912828

ALOX5AP	-0.630704774	-0.777953026	-1.409283167	0.122966564	1.54829586	0.78636055	1.631690724

CACNA1H	0.505309962	0.145420782	-0.607943033	-0.2434788	0.303733767	-0.28919695	-0.474872

HCK	-0.406460415	-0.420676962	-0.615721167	0.085901782	0.935728395	0.1884671	0.830915793

ARHGEF4	0.124450415	0.003850897	-0.558341233	-0.081888036	-0.23133386	0.08630735	0.778590517

IFI16	0.688317472	-0.323286154	-1.432564033	-0.864801364	0.337003163	1.3217572	1.322425724

COL17A1	0.774340151	0.384245628	-1.251292067	-0.979691309	-0.398377721	0.264372	1.112185724

GPR65	-0.306090962	-0.342993	-0.478403167	-0.003144073	0.885160744	0.2822548	0.475665069

TMEM45A	-0.473691868	-0.569323423	-1.2726107	-0.491552527	0.430118116	2.637186	2.189235552

NOTCH1	0.522368736	-0.027687615	-1.120526067	-0.220115036	0.341150093	-0.07451215	0.241969897

TMPRSS2	-0.335556792	0.422769667	1.389762733	0.796421491	-0.443104442	-0.90870345	-2.188276931

LST1	-0.334212245	-0.38307991	-0.4564132	0.057642273	0.885852186	0.19802685	0.553912207

LOXL1	0.077509491	0.320052744	-0.653818067	-0.291838382	0.10727793	0.52927825	-0.296719207

CFH	0.743281434	-0.026798577	-1.344369633	-0.553454618	0.458259465	0.48484315	0.140188759

PHGDH	-1.165226491	-0.584136692	1.5624251	0.892117527	-0.056497186	-0.09219925	0.539787241

FMO9P	-0.916298358	1.090450705	2.040994233	0.971604764	-0.843083302	-1.2720315	-3.085042724

JAG1	0.284347396	0.075189385	-1.029299067	-0.371392273	0.200401	-0.0442594	0.780628448

GRHL3	-0.08833866	0.223059474	0.9308474	0.312991564	-0.442879884	-0.46961595	-1.014496241

ACOX1	-0.270561415	0.129365	0.8289483	0.197054745	-0.192158535	-0.26105475	-0.619769517

MCC	0.357511453	0.151116833	-0.410982867	-0.259631655	-0.124273163	0.09230855	-0.021670241

TRIB2	0.529452755	0.086551744	-1.128031133	-0.338877327	0.041558023	0.8124233	-0.012702379

RHEB	-0.304623755	-0.044342564	0.581227767	-0.025247891	-0.142879558	0.06069855	0.292600897

KRT6A	-0.220155906	-0.557050321	-1.969622167	-1.037204564	-0.784244186	3.27430025	4.809981138

ZNF608	0.580489623	0.049762449	-0.5701445	-0.332781073	-0.008549953	0.24891225	-0.132783241

ENTPD7	0.010016094	0.121541808	-0.408475967	-0.021414636	-0.097556651	0.2396806	0.097325103

NINJ2	-0.226532792	-0.432600346	-0.811606933	0.211646964	0.816143302	0.17038195	0.688099828

LPAR1	0.604124679	0.122507744	-1.4607022	-0.594446236	0.461787465	0.40875265	0.23826069

IGFBP6	-0.141562811	-0.27303609	-1.003141433	-0.477551927	0.75707214	0.82099945	1.247761517

MS4A6A	-0.656692019	-0.606757462	-0.961430867	0.201356145	1.549178512	0.51637965	0.791645828

S100A2	0.449361113	0.493574269	-1.5025525	-1.248935709	-0.661553721	1.5632849	1.677044828

INPP5D	0.103620472	0.080938705	-0.711929133	-0.0284476	0.46651607	-0.0398288	-0.280904966

WIPF1	-0.188727604	-0.363482808	-0.406139733	-0.0113252	0.862444651	0.06167895	0.44284531

TRIM45	0.081563906	-0.117376	0.681599733	0.240859164	-0.265525116	-0.2544609	-0.426072379

RARRES1	-1.408137057	-1.07391141	2.854947867	1.218763582	0.09686493	0.8152069	-0.508741241

PTGS1	-0.446770585	-0.367674692	-0.760027333	0.080654164	1.258815744	-0.25264895	0.746423724

CLCA4	1.463678698	1.616749128	-2.386618933	-1.702219236	-0.751845767	1.4903025	-1.239218241

DSN1	-0.534716849	-0.280655256	0.8583798	0.365396073	-0.013449512	-0.0061292	0.175300931

S1PR4	0.012675698	-0.132260872	-0.3819149	-0.011156036	0.496483907	0.060239	-0.028898897

CTLA4	-0.499366623	-0.460562692	-0.551932333	0.246797273	1.084574023	0.2793342	0.453482034

GPSM2	-0.414079868	-0.244345808	0.7461608	0.312336055	-0.427808767	0.1286082	0.595362966

HOXD12	0.086593981	0.068500744	-0.2955256	-0.109801	0.075822326	-0.00375465	0.061620172

RASL11B	-0.925683453	-0.104713231	1.863581667	0.878705345	-0.188316442	-0.9560882	-0.682342759

CD300A	-0.351850472	-0.3253295	-0.5040093	0.083397327	0.649955605	0.15533425	0.810431724

ELL2	-0.276801566	0.210404462	-0.669583333	-0.381380818	0.189694721	0.40443265	0.795758172

SH3PXD2A	0.765223302	0.175224808	-1.138077933	-0.633267527	0.213363419	0.19327905	0.058877414

FAM53B	0.140885208	0.063162167	-0.3476591	0.007528182	0.037094279	-0.036755	-0.111646103

TIMELESS	-0.409125189	-0.231856397	0.696903267	0.509191745	-0.30993414	-0.0642417	0.188540862

TUBG1	-0.164951283	-0.078623564	0.521958133	0.179285018	-0.293300884	-0.0583485	0.108085379

FLJ20674	-0.090580151	0.111807077	0.8641252	0.288041473	-0.466376767	-0.2110338	-0.738319586

STAB1	-0.155656245	-0.417971359	-0.603906467	0.038963727	1.090893581	0.0686352	0.294643759

IL33	-0.015885283	-0.037540846	-0.8407267	-0.434019	0.843781744	0.72903995	0.068954793

GLIPR1	-0.411564321	-0.499358397	-0.639399633	-0.097897345	1.012142721	0.20695725	1.298899172

EVI2B	-0.62387034	-0.567538026	-0.650207433	0.164919455	1.44953407	0.3555487	0.631989793

P2RY13	-0.189687717	-0.301751731	-0.433281433	-0.023132655	0.785275163	0.1096235	0.410392621

SEMA5A	-0.398563509	0.183417679	1.220414233	0.476568582	-0.152839116	-0.44004765	-1.401149862

FMOD	-0.24208283	-0.287481474	-0.470133667	-0.033338436	0.855528465	-0.0543638	0.534179862

MMP2	-0.085858604	-0.17599559	-0.322765733	-0.049476455	0.608888674	-0.0373344	0.180923448

ISCU	0.26577283	0.050463603	-0.455573533	-0.198441255	0.266323372	0.0866995	-0.228499897

CX3CR1	0.333577642	-0.052268795	-0.496180367	-0.282490745	0.523720419	0.1718608	-0.31508569

RNASE6	-0.386715075	-0.419082949	-0.5579781	0.074111745	1.102065721	0.16242475	0.524489966

CD6	-0.478613057	-0.534868103	-0.6866673	0.308646091	1.256183907	0.3773343	0.315454828

ABHD7	0.087843604	-0.236851731	0.7812836	0.056462273	-0.239755419	0.14536185	-0.183555138

WASPIP	-0.362939113	-0.515851333	-0.635722533	0.077196509	1.29961	0.1670379	0.519791207

KCTD12	-0.039079	-0.292814795	-0.9185775	-0.182684145	1.126833977	0.2543532	0.309471793

IGF2BP2	0.216712226	-0.472215897	-0.808670933	-0.0929204	0.176815442	0.17087065	1.506808414

AMICA1	-0.312163717	-0.439479269	-0.6245905	0.132065145	1.217676535	0.1312398	0.252178207

ABCA10	0.275728698	0.549302205	-0.735792133	-0.340375091	-0.221515442	0.5572113	-0.630482759

IL2RB	-0.543439472	-0.542943885	-0.641574667	0.253592764	1.162508744	0.25603055	0.735969103

NFIB	-0.48014717	-0.514161128	1.288375067	0.513692927	0.39947314	-0.5009372	-0.293470207

EVI2A	-0.550936491	-0.450263603	-0.560616333	0.096147709	1.199483837	0.41814955	0.548611793

GINS2	-0.913202547	-0.021481269	0.947402333	0.687253745	-0.749602349	0.10708935	0.480874483

FAT2	1.052342189	-0.022565513	-0.978257967	-0.860282909	-0.593684209	0.81816905	1.097045379

CD4	-0.096716321	-0.223147756	-0.346470967	0.011198545	0.61986293	-0.0030806	0.197141793

H2AFZ	-0.563991434	-0.119916321	0.610438233	0.247954945	-0.097390488	0.1739085	0.276002483

FN3KRP	-0.113457302	-0.104687077	0.6604546	0.123288945	-0.300103488	-0.09131435	0.079825414

NXN	0.060323226	-0.169571167	-0.8407069	-0.439614909	0.62508907	-0.08809005	1.183190517

CSDA	0.166100358	0.075904013	-0.677227467	-0.315798145	-0.070764302	0.38720355	0.629673931

AEBP1	-0.536790981	-0.718200103	-0.9720044	0.107593509	1.855844326	-0.0400834	0.990077034

SPIRE2	0.329043981	-0.016346218	1.068483367	0.249425545	-0.515030674	-0.47164415	-1.046833172

MTMR4	-0.073626774	-0.0760275	0.602807567	0.278403073	-0.180305977	-0.1943595	-0.41116131

FLJ20920	-0.257689302	0.292594487	0.965791433	0.442381964	-0.446740465	-0.55467005	-1.109188172

RHPN2	-0.356040981	-0.023251321	1.0522234	0.607465691	-0.594381442	-0.2693082	-0.460304517

KNTC1	-0.60127234	-0.303941474	0.8627603	0.504600691	-0.129971535	-0.19155775	0.391691207

TJP2	0.286396792	0.098346474	0.4427369	-0.0654616	-0.397663837	-0.18143055	-0.407026138

KCTD1	0.51372383	0.036163103	-0.405476167	-0.347804182	-0.280615419	0.17844475	0.335962552

GMFG	0.191658736	0.155529205	-1.222299733	-0.314662818	0.920183884	-0.10954245	-0.196234034

MSH6	-0.533362396	-0.233075141	0.672794633	0.3291316	-0.071137186	0.0013618	0.385986

NNMT	-0.39700466	-0.307103885	-0.554657867	-0.000505255	0.871652581	0.09553165	0.767966793

TUFT1	-0.154474151	0.22383409	0.8579659	0.206609764	-0.534433209	-0.42661685	-0.51246231

GSTO1	0.263030547	0.227751551	-0.722569533	-0.412275745	0.129016907	0.0573663	0.205240552

CERK	-0.275525679	-0.168442846	-0.7646902	-0.0885702	0.838223907	0.06454815	0.628239724

TLR6	0.057106377	-0.245253679	-0.2772421	-0.096140164	0.333091767	0.14637405	0.429578621

C9ORF140	-0.801440509	-0.148624295	0.720012567	0.824348764	-0.355464419	-0.3003867	0.290423897

IRS1	1.016700623	0.508421782	-1.138236333	-0.957065691	-0.192224442	0.705208	-0.434304345

PCDHAC1	0.495005415	0.216459308	-0.398030333	-0.413920945	-0.245372884	0.3511826	-0.168452897

C3ORF64	0.294205019	0.342124846	-0.3808049	-0.586202945	0.048998163	0.1379586	-0.119978379

RNASEH2A	-0.526862736	-0.169638013	0.564323433	0.512152473	-0.240084372	-0.0124941	0.228654276

E2F2	-0.976462151	-0.517692487	0.7457232	0.889740109	-0.099893395	0.21307235	0.719274828

ITGB6	0.262692358	0.303133513	-0.324774533	-0.480456764	-0.278813907	0.34226735	0.129138621

CENPF	-1.002102321	-0.321018026	0.6710102	0.808056382	-0.241719512	-0.10993825	0.902417517

SOX15	1.759451226	0.446621808	-1.669740233	-1.609195255	-0.647976419	1.0692525	0.585810138

TMPRSS4	1.066508377	0.658118474	-1.154081933	-0.978741727	-0.667080186	0.9095225	-0.307274517

LAMB3	1.009488849	0.482145949	-1.594939133	-1.272806055	-0.566489349	0.92996595	1.120752621

SPOCD1	1.357897358	0.998972013	-1.351773567	-1.2779894	-0.357173326	0.4156382	-1.103446069

HTR7	0.240790075	0.148880218	-0.230293633	-0.257436855	-0.100176512	0.0593008	-0.006384

DAPL1	1.538459774	0.011632872	-1.0647552	-1.010827891	-0.457955047	0.2229128	0.700902517

ANXA10	2.228325642	1.613363244	-2.595261633	-2.202280073	-0.984751535	2.1652966	-1.583511034

PYCR1	-0.615857566	-0.307140038	0.4657328	0.7478916	0.133800884	-0.3032137	0.06214069

ARRB1	-0.451157264	-0.113962474	0.4884813	0.462219527	0.232719674	-0.3648579	-0.344340276

ETNK2	0.615058925	0.023173564	-0.2606889	-0.376671691	-0.188891953	0.13011855	-0.012001448

LOC644172	0.19724866	0.250516295	-0.209074667	-0.261604691	-0.115133279	0.0157316	-0.161990241

LOC728037	-0.243498396	-0.122591282	0.432480567	0.486594873	-0.31826586	-0.02553655	-0.105985103

MGC18216	0.576474358	0.303083513	-0.384509133	-0.557040673	-0.16237893	-0.12663695	-0.086417793

CCNE1	-0.693014717	-0.058345833	0.675763433	0.816507236	-0.282022674	-0.4063076	-0.125754241

RASSF2	-0.802460358	-0.65043	1.210017333	0.905979727	0.675857465	-0.3758384	-0.496917655

KIF20A	-1.005147302	-0.195263718	0.518015067	0.660464927	-0.252276372	0.27060045	0.761146931

GOPC	0.149055057	0.151320077	-0.1780132	-0.320464782	0.013062651	0.03343185	0.07009469

PRC1	-1.132135396	-0.259141333	0.8594985	0.643952945	-0.288152093	0.20211775	0.943512862

PHLDB2	0.124729057	0.303261064	-0.7120115	-0.656451018	0.060309558	0.3033986	0.639271138

ITGA6	0.169080943	0.293584013	-0.627737233	-0.482601327	-0.201554279	0.1859404	0.636635276

FAM10A4	0.385311736	0.278915256	-0.403703233	-0.3666554	-0.12706007	0.0345307	-0.176786276

AURKB	-1.084254811	-0.329536269	0.792298933	0.740671818	-0.241256535	0.02992795	0.980647483

LOC401677	0.146593057	0.193643641	-0.163282333	-0.211231164	-0.033051605	-0.04292245	-0.140609276

VGLL1	-0.720151736	0.637299897	0.756981867	0.946788636	-0.324116442	-1.04604605	-1.774695621

QPRT	-1.223266906	-0.260380564	1.0794046	1.214212291	0.389780116	-1.02532785	-0.35430431

PLEK2	0.529470547	0.372108385	-0.4607328	-0.863800873	-0.595145907	0.61926315	0.601745759

ANKRD50	1.277904472	0.323766808	-0.784333567	-0.862843655	-0.355403884	0.76455695	-0.758793

SLC30A2	-1.279809698	0.294302936	1.545505567	1.500501527	-0.215926209	-1.31557005	-1.669728828

CDR2L	-0.756643906	-0.109823026	0.659089933	0.685598636	-0.086500907	-0.22037955	-0.023621517

TUBG2	0.881065019	0.279847782	-0.5056437	-0.599880564	-0.274733558	0.0617876	-0.337377448

KCNG1	-1.341556415	-0.213033949	1.518338267	1.460009073	0.094994047	-1.25080625	-0.593103414

UBE2Q2	0.199047566	0.071259808	-0.272214467	-0.466901582	0.223703558	0.185805	0.151822069

TROAP	-0.73960983	-0.293637872	0.582603467	0.615944055	-0.220174977	0.0204883	0.682956828

BLM	-0.521631868	-0.10802659	0.278810367	0.453739891	-0.067422279	-0.09223325	0.258496379

SLC25A19	-0.456110868	-0.307447218	0.538933733	0.490580782	0.014182047	-0.12179615	0.235551448

LOC441032	0.148307774	0.239196115	-0.247228933	-0.251490364	-0.012227093	0.03733985	-0.189300276

KRTAP5-2	0.535136868	0.380933564	-0.1944953	-0.346866418	-0.230647488	-0.3241733	-0.577972103

CBX2	-0.829151906	-0.632708692	1.005437733	1.082552873	-0.186463535	-0.06011785	0.441832034

INCENP	-0.49758183	-0.162196551	0.292542633	0.492524691	-0.212360186	0.00526575	0.420141793

C16ORF59	-0.551877038	-0.174020564	0.345144333	0.5104678	-0.19200114	0.01194535	0.427931897

LOC651894	0.254620925	0.375050269	-0.6023941	-0.500825327	0.065289233	0.0802806	-0.05326469

C9ORF85	0.222646698	0.256876872	-0.066245033	-0.343133473	-0.153389814	-0.0739015	-0.100108

SERPINB5	1.077779774	0.672530295	-1.8480919	-1.203957545	-0.966644372	1.1451021	1.060153621

CSTF2	-0.348464226	-0.198896603	0.360917633	0.411057909	-0.116225395	-0.0372476	0.216883414

WNT5A	0.709284453	0.005057974	-0.848682433	-0.831430673	0.494701326	0.62055485	-0.016576586

LOC137107	0.42134134	0.440429167	-0.514675767	-0.505650527	-0.142175605	0.03782175	-0.278498414

SLC5A6	-0.233730736	-0.288901692	0.193192433	0.611899855	-0.086391977	-0.19492675	0.106384552

IL1RAP	0.074167094	-0.086982474	-0.495538467	-0.472834618	-0.070321791	0.5327794	1.244622897

C18ORF24	-0.53938183	-0.150225731	0.511126733	0.571814509	-0.326362419	-0.1230647	0.345387138

LOC339766	2.158959528	0.265496244	-1.155696133	-1.003768091	-0.482153279	0.1621871	-0.957466828

TANK	0.03368634	0.205246603	-0.3192728	-0.335296545	0.086621093	0.09555455	0.158246

APOBEC3B	-0.852757057	-0.227258026	0.7775772	0.854132327	-0.217848488	-0.34363475	0.305446448

CHAF1A	-0.244009415	-0.046658782	0.537587767	0.382967418	-0.308869279	-0.18414435	-0.126027172

SLC24A1	0.467409491	0.381495218	-0.1535601	-0.461461945	-0.14140193	-0.0841266	-0.578591966

LOC731007	0.099494623	-0.037392308	-0.141335733	-0.275261673	-0.147779302	0.3320493	0.577113931

CENPO	-0.262565075	-0.116186936	0.198942667	0.284566709	-0.123008698	-0.07758715	0.282764552

ZMYND19	-0.169839151	-0.326636308	0.599411333	0.409276182	-0.214688884	-0.34651295	0.349945931

CDCA8	-0.802295264	-0.2569435	0.595089367	0.652318145	-0.186775047	-0.05393455	0.618725828

TSPYL1	0.331040132	0.285319205	-0.2609017	-0.540328218	0.030253558	0.2340011	-0.283994517

DUOX1	0.648788925	0.400838308	-0.6153467	-0.560426182	-0.376945744	0.2250685	-0.160689448

10-Sep	0.170912642	0.401509051	-0.187594567	-0.426635691	-0.33087807	-0.0484028	0.134914828

NTF5	0.486860623	0.129159231	-0.2887409	-0.330393873	-0.222996651	0.1674812	-0.096717414

IL7	0.136552377	0.042178487	-0.196477033	-0.223316182	0.078711372	0.253642	-0.027864793

TRIM7	0.456180849	0.335140154	-0.6545675	-0.611684182	-0.534135535	0.64980115	0.44596169

FOXRED2	-0.417274906	-0.111449833	0.556529367	0.427512018	-0.084585651	-0.1133327	-0.120572586

C14ORF19	0.30310983	0.456388013	-0.338654733	-0.555146018	-0.13822986	-0.1177921	-0.092091483

TMEM118	-0.397894642	-0.150676744	0.5669745	0.686747055	-0.226391535	-0.0558651	-0.382314483

LOC649150	0.215799321	0.25612409	-0.283749533	-0.362425927	0.007101442	0.0624466	-0.155981

KIF20B	-0.62212983	-0.157618603	0.154442467	0.429480745	-0.091473721	0.07056985	0.67360231

LOC652184	0.345065962	0.226040231	-0.135794433	-0.3484332	-0.207361116	0.15421395	-0.236198414

LOC645688	0.517547453	0.278081103	-0.592605733	-0.538852236	0.039835814	-0.01497535	-0.107540138

LOC91561	0.317608302	0.330012026	-0.4715378	-0.454350764	-0.091170395	0.1283648	-0.071921897

NT5E	0.054707698	0.225190256	-0.774447833	-0.631648036	0.231219093	-0.08289985	1.007770586

POLA2	-0.43616817	-0.276441551	0.4300558	0.436422291	-0.130771233	-0.01291195	0.470886345

EIF2A	0.323192321	0.276903474	-0.272965967	-0.377157327	-0.163141907	-0.0410359	-0.067555655

KIAA1958	-0.114932226	-0.084097372	0.353984733	0.240613964	-0.141239395	-0.1228757	-0.092119069

NT5DC1	0.251351585	0.252019769	-0.180609267	-0.368642382	-0.058971698	-0.0068858	-0.159039345

CCDC77	-0.263930868	-0.070579923	0.2450226	0.375871473	-0.168650837	-0.2977662	0.161290138

RNF145	0.101257264	0.140311244	-0.6843872	-0.676745745	0.228563209	0.4736566	0.763456621

GDPD2	0.934005698	0.099223769	-0.294926733	-0.391949564	-0.380620186	0.1011736	-0.430809069

TNS4	0.250442774	0.225511872	-0.335991867	-0.246524891	-0.177510256	0.0355326	-0.010428276

DNA2	-0.143292396	-0.052476603	0.153912167	0.228963127	-0.125898349	-0.0773878	0.049610207

PJA1	0.422514585	0.111540474	-0.146643967	-0.382268745	-0.162788884	0.1944114	-0.088192207

PYGL	0.678515283	0.419892397	-0.7615142	-0.881366382	-0.269568442	0.0586811	0.44915569

LRP10	0.324208774	0.164236603	-0.444185067	-0.439164073	0.034284558	0.2444573	0.038717276

PIGB	0.270265245	0.340917321	-0.3399238	-0.393992	-0.142508581	0.2088996	-0.244774621

POLD1	-0.323274208	-0.23891041	0.3812693	0.349453764	-0.09146107	-0.0864629	0.371467828

CDC25C	-0.433647491	-0.083626679	0.394858467	0.358255073	-0.19267986	-0.01293255	0.224149414

ADIPOR1	0.117466	0.200618179	-0.0144642	-0.358914945	-0.164070256	0.05437465	0.147167862

SEMA4B	0.948502585	0.445507013	-1.059889933	-0.804364018	-0.743190302	0.9197815	0.157860862

MBD5	0.18062634	0.092078205	-0.046891733	-0.145901345	-0.038004814	-0.01205335	-0.187891

SPATA7	0.417909057	0.192314103	-0.001288567	-0.408906018	-0.204847256	0.1308531	-0.290684138

RSPH3	0.468500094	0.242404962	-0.2236213	-0.446961582	-0.373381372	0.27730035	-0.066797862

BNC1	0.055302679	0.035003436	-0.106320733	-0.152740564	-0.072606372	-0.02492685	0.329301034

RPS4X	0.443682811	0.365163333	-0.512307867	-0.515831545	-0.069736907	0.12116625	-0.264918138

LOC404266	0.55011817	0.120865115	-0.0737726	-0.297666018	-0.221770116	0.01226745	-0.369243379

PPP1R12B	0.313816962	0.206857333	-0.201398633	-0.2695514	-0.128300326	-0.0333762	-0.197083448

LOC643870	0.294294038	0.578608705	-0.7434073	-0.634889382	-0.029521047	0.24070105	-0.243188483

HOXD1	1.523144585	0.619337718	-1.2887756	-1.047229364	-0.488156116	0.50085865	-0.751741069

LPCAT1	-0.616714792	-0.207792115	0.768669133	0.806660745	-0.045493	-0.41407505	-0.286036241

F2RL1	0.829573774	0.390773256	-0.166446333	-0.861044473	-0.669092047	0.2001243	0.092124483

NY-SAR-48	-0.12867617	-0.086071872	0.137678467	0.271533618	-0.149119442	-0.0612791	0.072639069

A2M	-0.151186887	-0.460399372	-0.540975333	0.256364436	1.252369721	0.1622476	-0.380813552

DPYSL2	-0.676204132	-0.56104309	-0.3088834	0.200904745	1.260584488	0.29356235	0.611739483

ACTA2	-0.667750038	-0.481044551	-0.490749767	0.2676312	1.510258837	0.1020204	0.204607069

HLA-DPA1	-0.800891226	-0.943363731	-0.485946533	0.413651927	1.75996593	0.61038595	0.68864869

SYT11	-0.645127717	-0.489291641	-0.5094789	0.332897164	1.285876023	0.3834905	0.219620172

ELMO1	-0.202823226	-0.195235038	-0.174886333	0.110034345	0.535253744	0.00550175	0.07057569

CRISPLD2	-0.352557019	-0.567348167	-0.642041167	0.221779527	1.505939256	-0.1493655	0.283933897

VIM	-0.643889755	-0.615542205	-0.576661767	0.076672164	1.495752837	0.2367453	0.902382931

C1S	-0.512286604	-0.520694282	-0.696823967	0.175417945	1.249509721	0.04766215	0.839307448

AIF1	-0.653785585	-0.638903564	-0.810958733	0.168285582	1.441929279	0.48894305	0.957806655

GIMAP4	-0.576591396	-0.558113718	-0.5447319	0.318608673	1.358612698	0.28382655	0.303924724

MFAP4	-0.232121623	-0.610953436	-1.206771233	0.209762927	2.196016047	-0.37160745	-0.081844

TMEM176A	-0.385495491	-0.596253705	-0.574147567	0.224279018	1.347515744	-0.0022377	0.480336379

FNBP1	-0.256312792	-0.622796513	0.1687071	0.290449982	1.01001793	-0.30593305	0.131537138

CDH11	-0.607258264	-0.547820731	-0.7754855	0.066091545	1.758716163	0.05092785	0.617276069

RGL1	-0.444669208	-0.359949756	-0.397480467	0.337035709	0.89241407	0.27942525	0.036846724

DOCK2	-0.566147075	-0.658614538	-0.758672133	0.266073545	1.533090349	0.2692503	0.627445172

GIMAP7	-0.255878943	-0.297433744	-0.3121015	0.092276182	0.87669886	0.11491485	0.036308793

GIMAP5	-0.267528792	-0.398869821	-0.3429813	0.173536473	1.039181814	-0.08389205	0.104439966

TAGLN	-0.717190358	-0.489660115	-0.656853833	0.132845836	1.783165814	-0.02338935	0.427425448

LY96	-0.994374377	-0.692846538	-0.944937433	0.359899818	1.529481721	0.73237765	1.202831862

AP1S2	-0.528813774	-0.498168103	-0.375461767	0.163156309	1.163496767	0.28570275	0.463105345

CPVL	-0.725657208	-0.538083949	-0.6388828	0.286701545	1.444882581	0.1109227	0.671720552

GIMAP8	-0.260254906	-0.306531679	-0.466145333	0.072568345	0.926778744	0.2253872	0.115062517

ZEB2	-0.361821736	-0.382169744	-0.356652	0.027701182	1.070453395	0.05193955	0.382531552

CD74	-0.427188887	-0.804288718	-0.641013133	0.332610564	1.333574535	0.56909415	0.606441828

RARRES2	-0.360107283	-0.726829359	-0.857810033	0.291346491	1.750974605	0.09863385	0.283584483

LHFP	-0.296767566	-0.273749346	-0.383689533	0.001880982	1.066746628	0.06792585	0.043443586

HLA-DRA	-0.881478113	-0.991037321	-0.252634867	0.592880364	1.512784977	0.72565145	0.669898448

TYROBP	-0.705910321	-0.855341321	-1.036266733	0.318765727	1.631546233	0.6134974	1.215842897

RGS2	-0.799718396	-0.674595667	-0.963044333	0.381957073	1.517742	0.39446835	1.025342207

C1ORF54	-0.375536396	-0.408570244	-0.406274633	0.016394782	1.126082837	0.27580915	0.314508172

LUM	-0.738094189	-0.521644436	-1.0727291	0.031896673	1.891089791	0.2360949	0.83434731

TMEM119	0.165608019	-0.525264013	-0.903283133	-0.037252473	1.638293442	-0.00127135	-0.313118552

IRF8	-0.626369962	-0.673392692	-0.7997866	0.356143927	1.679752326	0.22509455	0.461953586

GIMAP1	-0.267675132	-0.279226846	-0.2647333	0.030624127	0.834233442	0.01257115	0.210365414

COL6A3	-0.602880755	-0.782519923	-0.9654937	0.123443291	1.852006372	0.1364247	1.131029

DCN	-0.523111264	-0.592089705	-0.973455433	0.102656927	1.830592349	0.16402705	0.533433172

BATF3	-0.367724623	-0.312700974	-0.260990933	0.094865927	0.702056628	0.14744435	0.460517069

ACTG2	-0.916885113	-0.685980603	-0.971395933	0.300024545	2.371840791	0.0797386	0.384754931

TPSAB1	-0.797159358	-0.480817628	-0.366876333	0.140926291	1.75079986	0.1828306	0.140260034

SPON1	-0.379789	-0.509767256	-0.732115333	0.1116678	1.968934884	-0.3701935	-0.053373655

DOCK10	-0.458610472	-0.562102731	-0.4713331	0.209648618	1.268608767	0.1333202	0.467006862

FCN1	-0.56464534	-0.649364167	-0.5849533	0.219439436	1.619053674	0.26434295	0.384480172

LDB2	-0.206151264	-0.232531987	-0.225043867	-0.040340182	1.120916721	0.02445765	-0.367416793

ENTPD1	-0.413984019	-0.355563436	-0.43611	0.146431436	0.911243047	0.3253983	0.310799655

TNFSF12	-0.079565208	-0.211737859	-0.297673267	-0.125942927	0.804583744	-0.1492998	0.171672103

C1R	-0.527176774	-0.567671167	-0.4670986	0.107364036	1.241249395	0.1166448	0.848967931

LRRC32	-0.584645132	-0.433833077	-0.348623267	0.212300764	1.309891163	0.05757195	0.211393724

PODN	-0.239409811	-0.445271333	-0.756218167	0.134518655	1.615452023	0.0043311	-0.235971345

GRK5	-0.351967509	-0.269218551	-0.5274035	0.243333236	0.884592023	-0.09768355	0.207180276

CYBRD1	-0.207388057	-0.747346808	-0.3939707	-0.083550782	1.507897395	0.23972495	0.553965862

PDGFRB	-0.750745887	-0.578079282	-0.3588012	0.229266182	1.411454349	0.1323939	0.679092276

C1QB	-0.684097585	-0.90515791	-0.963845033	0.3415934	1.588174953	0.5935905	1.26978469

ADAP2	-0.595920849	-0.434803077	-0.316159267	0.240511855	0.935168605	0.2440104	0.57456969

VCAM1	-0.481723868	-0.343245987	-0.452986267	0.146320527	1.223002488	0.01348055	0.171989207

SLCO2B1	-0.492562245	-0.524314449	-0.634831	0.231944527	1.203656302	0.3092423	0.529249828

ARHGAP15	-0.64030283	-0.507756628	-0.1642096	0.291997673	1.308961628	0.1816681	0.08582169

PARVG	-0.416925075	-0.462601128	-0.4579739	0.160348964	1.160183395	0.05192625	0.419774276

IFITM2	-0.513879151	-0.764631513	-0.5267213	0.167229291	1.10565086	0.1757624	1.462844966

SPARCL1	-0.265663377	-0.380063346	-0.4801979	0.043969655	1.340456023	0.18904015	-0.196819621

C1QC	-0.692912208	-0.779561128	-0.881251667	0.322376836	1.428844442	0.46293765	1.225444552

JAM3	-0.345549283	-0.368633269	-0.343960933	0.116610927	1.168316372	-0.12485445	0.111457552

RFTN1	-0.098130019	-0.388476526	-0.741089933	0.1265834	1.08181707	0.0554561	0.108465241

GAS7	-0.291209491	-0.299195987	-0.404604667	0.106792618	1.009784047	-0.09506705	0.121258862

PTRF	-0.559208528	-0.573762692	-0.699236967	0.0972728	1.318499	0.03698415	1.123564828

ATP8B4	-0.337693453	-0.305006385	-0.326645967	0.030350891	0.986636	-0.05389645	0.292100483

CD93	-0.538857396	-0.365703333	-0.2945685	0.082941964	1.177709419	0.30618645	0.158425793

SRGN	-0.840060132	-0.774881256	-1.156201433	0.120676091	1.715074023	0.731212	1.539325

COL15A1	-0.773151491	-0.554122923	-0.391444133	0.2045206	1.506114	0.2026981	0.547461724

SH2B3	-0.521806	-0.535244936	-0.383654533	0.211423964	1.139168186	0.2055969	0.558277793

DKK3	-0.344216396	-0.320088423	-0.528734233	-0.120110109	1.139700349	0.1326512	0.483387724

PCDH18	-0.384620302	-0.306467103	-0.282738433	0.215878945	0.86880007	0.10622675	0.048799069

FLJ21986	-0.121507811	-0.296180603	-0.557362967	0.002070455	1.147845186	0.0210475	-0.125151793

CALD1	-0.730619981	-0.464969551	-0.379062333	0.059594655	1.275191884	0.1918954	0.841847276

ABI3	-0.322852566	-0.304215718	-0.2944855	0.082055455	0.745137	0.1139042	0.373881724

PTGDS	-0.812890679	-0.864533679	-0.932453533	0.6642116	2.317143465	-0.18942545	0.210696793

DDR2	-0.171053774	-0.354935923	-0.457986433	-0.018202964	1.124978512	-0.109381	0.182935897

COX7A1	-0.428333736	-0.290095705	-0.388334733	0.041237055	1.22128607	0.1161343	-0.004369138

KCNMB1	-0.50755717	-0.43351359	-0.595674433	0.148017836	1.416994442	0.03012015	0.307261655

DARC	-0.309068132	-0.531781449	-0.500781767	0.133559836	1.831361953	0.1370843	-0.550104828

GAS6	-0.375768906	-0.554428462	-0.298769267	0.103500709	1.205046209	-0.1453562	0.604202138

EBF1	-0.344374057	-0.264968846	-0.217610633	0.132053836	1.003194302	-0.037393	-0.144989862

FBLN5	-0.084286774	-0.296669321	-0.4128782	0.006884327	1.037509605	-0.1017517	-0.102165517

GPR124	-0.347073679	-0.294822103	-0.262037367	0.089144564	0.979617651	0.0024171	0.075080034

PDGFRA	-0.265621849	-0.407634077	-0.7288945	0.1246806	1.352334442	0.01005175	0.087292483

SERPINE2	-1.176734887	-0.561065513	-1.2100332	0.425674855	1.784295791	-0.07981785	1.513469414

GYPC	-0.597642208	-0.485202449	-0.6317769	0.2502778	1.445032116	0.2246223	0.278621828

C1QTNF1	-0.62808783	-0.643510936	-0.233019467	0.250452564	1.248861628	-0.01545675	0.803665759

SERPING1	0.03872366	-0.361675205	-0.472615433	0.052192345	0.58840914	0.14814865	0.317298276

RHOJ	-0.240159283	-0.204561744	-0.174235433	0.0052712	0.830802814	0.0048072	-0.075834931

CD48	-0.717765113	-0.725696513	-0.729880133	0.2959106	1.744955	0.4839173	0.536402621

SMOC2	-0.316295434	-0.322440308	-0.545058233	0.201362873	1.406770814	-0.116814	-0.378071172

C1ORF24	-0.595268208	-0.560781346	-0.700292267	0.121697182	1.103282326	0.588951	1.047776862

HLA-DQA1	-0.892170774	-0.933080936	-0.9225355	0.526387545	1.870873442	0.6029622	0.906321379

AOAH	-0.212975604	-0.268786987	-0.257407867	0.05526	0.681800977	0.00464425	0.259507517

RASL12	-0.364994453	-0.269387218	-0.1827751	0.167879836	0.932569651	-0.0037404	-0.117896724

GLT8D2	-0.382664453	-0.382505808	-0.6044008	-0.121339891	1.374206837	-0.11161405	0.622893931

LCP1	-0.755649019	-0.863771577	-0.579591267	0.483873873	1.252008256	0.6454344	1.084590414

COL3A1	-1.015568283	-0.542233346	-0.680994067	0.245894473	1.574144302	0.3024485	1.009925069

ABI3BP	-0.246627321	-0.390321667	-0.4013327	0.104385273	1.34229686	-0.076687	-0.219646655

NOPE	-0.209978755	-0.279839359	-0.269545567	-0.006173618	0.861553558	-0.0923931	0.213217862

RECK	-0.244758	-0.231237744	0.032682567	-0.0432636	0.732067767	-0.1240199	0.117558828

PDLIM3	-0.618510774	-0.429037218	-0.691450467	0.065664636	1.584535256	-0.03432225	0.549286828

COL1A2	-0.893492698	-0.573843641	-0.749812767	-0.001167182	1.673003186	0.34163955	1.237986138

LMCD1	-0.637011302	-0.444950333	0.1163862	0.181739164	1.18077393	-0.2226452	0.298622414

OLFML1	-0.20890483	-0.253279654	-0.302384167	0.001702382	0.95428807	-0.1384951	0.053141345

KIAA1949	-0.476298283	-0.535124218	-0.386835833	0.036403418	0.988891535	0.0808279	1.11888331

PALLD	-0.159253245	-0.735036103	-0.836489767	-0.228383164	1.311106395	0.57886565	1.22324169

HLA-DRB3	-0.835396075	-0.822994038	-0.1985119	0.456685291	1.556479581	0.5236856	0.410511345

NR2F1	-0.209756189	-0.400981115	-0.387139967	0.095825909	1.268752628	0.16573645	-0.314958897

VASN	-0.688924642	-0.511479308	-0.144011067	0.458015491	1.070639256	-0.0532226	0.364300793

TMEM176B	-0.190955075	-0.28143391	-0.312301033	0.115317364	0.708064744	0.01761035	0.148279586

PECAM1	-0.322246226	-0.338943654	-0.357632967	0.090353436	1.006981465	0.2797605	0.013128138

TPM2	-0.325852943	-0.643314949	-0.680922367	0.1472386	1.480591744	-0.127665	0.64365969

MOXD1	-0.210827453	-0.538077538	-0.262042967	0.0484744	1.383244209	-0.13358105	0.052802276

MFGE8	-0.461247509	-0.559251962	-0.771136033	0.219982255	1.140197605	0.1308842	0.946781345

RTN1	-0.24394066	-0.226346	-0.3160889	0.027291182	0.763880349	0.19588965	0.062093138

MEF2C	-0.225232962	-0.244061603	-0.203188333	0.102748891	0.837758884	-0.0062001	-0.154514897

COL8A1	-0.608871736	-0.480546064	-0.799198767	0.224919182	1.532902837	0.07333765	0.48195531

MYLK	-0.558330264	-0.332812462	-0.435437133	0.084137364	1.306227535	-0.0656156	0.314861517

PDPN	-0.324275472	-0.590927603	-1.120575633	0.028397618	1.487305953	-0.13577745	1.175719448

EFEMP1	-0.526555642	-0.474228269	-0.6401999	-0.1177536	1.375866047	-0.51575555	1.439057414

JAZF1	-0.158346264	-0.395019718	-0.283200833	-0.229593418	0.895431837	0.0479866	0.719455138

MS4A7	-0.548121962	-0.347787936	-0.455886133	0.317926182	1.017870791	0.0932074	0.232276724

ST6GAL1	-0.45880417	-0.647438744	-0.788845667	0.343634982	1.34153607	0.6915625	0.278106034

IFITM3	-0.440724264	-0.796046821	-0.518739533	0.146381491	1.044703372	0.19490455	1.522098276

OLFML3	-0.19179683	-0.349103923	-0.504424067	-0.063367618	1.223444279	0.02013175	0.103535

LRRC33	-0.26308017	-0.300519603	-0.1796706	0.127441309	0.710697233	0.08180455	0.123051724

EMILIN1	-0.288283962	-0.416467115	-0.457810633	0.066993873	1.170869256	-0.07801795	0.311240517

ITM2A	-0.493799868	-0.311052923	0.002954267	0.158906491	1.067488977	0.03595835	-0.17297

MYADM	-0.36227617	-0.638267744	-0.350892167	0.122633018	1.15417893	-0.00614415	0.802090517

ECM2	-0.360793434	-0.245804397	-0.360444667	0.040505745	0.991265674	-0.0385461	0.173341345

S100A8	-1.768927736	-1.267124974	-1.623700133	0.768837291	0.815901395	3.2075241	3.440677379

PUNC	-0.501784453	-0.046907308	0.9961445	0.594528018	-0.112009512	-0.56043715	-0.562241069

ASTN2	0.609822528	0.009701551	0.293010833	-0.035832273	-0.206085186	-0.6181763	-0.643850724

TTR	-0.56111834	0.293837821	0.8981284	0.563066509	-0.335659488	-0.72854385	-0.761672483

NEDD4L	0.616115509	0.067068923	0.920600033	0.089618382	-0.492222349	-0.9531354	-1.041523621

SNAP91	-0.652581906	0.533485449	0.796567433	0.516100927	-0.003496233	-1.05703645	-1.31091731

EMX2	0.192283302	0.136285	1.119665533	0.121983545	-0.274253488	-0.80135465	-1.148285586

TCN1	0.581162943	0.577838026	-1.970039767	-1.0468834	-0.900518256	3.07761415	0.619889966

S100A9	-1.679004434	-0.687430551	-1.065146467	0.695399273	0.583462163	2.20146075	2.317103828

PSD2	-0.263611321	-0.000140769	0.5241922	0.442186673	-0.151967558	-0.40908345	-0.391288276

AKR1B10	-0.774763642	-0.135781359	-0.5269619	0.017323891	-0.85928614	3.2328558	1.337985897

TFCP2L1	0.147446698	0.211326808	0.701841933	0.2304786	-0.554734372	-0.8811856	-0.570775379

C3ORF15	-0.10007083	-0.203058526	0.999740033	0.189421127	0.035182814	-0.4603541	-0.399096862

GOLGA2	0.163879226	-0.104495282	0.200442933	0.149069509	-0.11698293	-0.3420878	-0.099143069

RNF144	-0.257392717	-0.197466615	0.464452967	0.334423273	0.315177837	-0.81847335	-0.016058414

DDX31	0.031782623	-0.140808667	0.207980133	0.139241345	-0.180920326	-0.3051386	0.320115069

ABCA3	-0.288805604	-0.240730385	0.777055267	0.3860534	0.100059186	-0.3644331	-0.257754759

FAM83A	0.630815509	-0.046866115	-1.084106333	-0.822048855	-0.60748114	1.59825865	1.452232586

CDH23	0.397913208	0.302422244	0.1678501	-0.004048309	-0.190400209	-0.67110775	-0.961443448

IL8	-1.36032634	-0.955414103	-0.8573812	0.170493509	0.794237186	2.4843162	2.728462862

CDKL1	0.112263226	0.138634026	-0.000362	-0.125662236	-0.091890814	-0.1813613	-0.078019448

FREM2	-0.487078962	0.186939962	0.796876633	0.632545145	-0.32508407	-0.5818007	-0.753376828

SECISBP2	0.331377094	-0.069191282	0.4610294	0.044541436	-0.129934977	-0.4781685	-0.458491724

S100P	0.410420849	0.460662949	0.059949067	0.076931382	-0.511763186	0.5024015	-1.784681931

TTF1	0.113141585	-0.103554782	0.235283967	0.071373418	-0.041556558	-0.30665945	-0.033904828

TBX2	-0.195537774	0.546888167	1.144300267	0.465767018	-0.048782651	-1.29395425	-2.215970483

MAPT	-0.213560264	-0.053682679	0.730096833	0.191987145	-0.105273465	-0.3333364	-0.198720069

COL4A5	0.580720057	0.274788192	-1.066449733	-0.585282818	-0.047624605	0.76170955	-0.041859621

ARHGAP10	-0.070059962	0.192758795	0.2379967	0.1713146	-0.039582791	-0.5278477	-0.538799966

LOC124220	0.350346925	0.07029341	-0.650856533	-0.356499364	-0.202464256	1.352033	-0.112169069

BVES	-0.272880151	-0.278737654	0.632364333	0.161007927	0.273621651	-0.26849895	0.068350621

SLC9A4	-0.151537811	0.051232269	0.400115867	0.127491691	-0.083522581	-0.2474912	-0.222027517

FARP1	0.020333472	0.032767718	0.381941867	0.073977745	-0.123330047	-0.2339783	-0.316479483

ACSM3	-0.350782528	0.253842641	0.457565833	0.527167945	-0.133866884	-0.64588585	-0.870876793

CAMSAP1	0.195519	-0.11449991	0.287044967	0.013008218	-0.128117837	-0.4082029	0.100508793

ASB6	0.239206736	-0.15859809	0.222430567	0.060823218	-0.101173698	-0.2995959	0.000579862

FXYD4	-0.29164017	0.389228564	0.884792733	0.386513927	-0.042758628	-0.9873649	-1.417893862

S100A16	-0.288600302	0.050229821	-0.489227367	-0.067396255	-0.509065116	0.839011	1.202449034

SST	-0.161801094	0.833401564	-0.5261527	-0.239930509	0.127257116	-0.6548313	-0.683609207

LOC441282	-0.567347321	-0.124851167	-0.450424467	0.016135945	-0.678100814	2.277121	1.243065897

HUWE1	0.046608038	-0.027476141	0.225555733	0.092659636	-0.114638256	-0.3417166	-0.014701448

PDZD3	-0.284257717	0.236816846	0.856264167	0.063013618	-0.222962907	-0.37703515	-0.532126034

MGC4172	-0.035875396	0.280468936	0.562767133	0.272406182	-0.415623116	-0.52566385	-0.808804517

SERPINB3	0.165883774	-0.425008897	-0.9433237	-0.827824255	-0.383575349	2.54555795	2.199015379

SPP1	-0.764164377	-0.661157923	-1.028404233	0.368563927	0.723338791	1.1654908	1.663405034

EPB41L5	0.122199755	0.006525154	0.017827833	-0.025391927	0.001939721	-0.2007571	-0.075587483

KCNF1	0.102089868	0.086038333	0.610654467	0.0482444	-0.121905302	-0.6471245	-0.514147448

FAM78B	-0.294502736	-0.009988436	1.316646033	0.161020691	-0.308740674	-0.4189737	-0.355597172

CLDN1	0.173516358	0.119047372	-1.586915467	-0.104275018	-0.394639302	1.22665615	0.941268586

GCHFR	-0.250736736	-0.07578709	-0.045423433	0.093844509	0.014694674	0.76478575	-0.018135483

SLC9A2	-0.304115358	0.337545859	1.1071122	0.482273727	-0.300675884	-0.7678219	-1.436672379

CXCL1	-0.597770321	-0.723249641	-0.703607233	-0.121098618	0.539087674	1.71715655	2.011722069

SLC16A3	-0.360719094	0.044424859	-0.575914133	-0.106495291	-0.085114581	0.6670233	1.003692172

SUFU	0.016024566	0.125278115	0.0071126	0.023298273	-0.06113307	-0.16574575	-0.212833793

HABP4	-0.03204034	-0.16055509	0.239166467	0.023509873	0.197648767	-0.2082344	0.048939379

TEPP	-0.464113321	0.457218436	-0.262734067	0.287007891	0.196824349	-0.6094754	-0.525602966

PMPCA	0.209784	-0.211374987	0.1669118	0.188842818	-0.110806721	-0.34917315	0.059421034

TMEM2	-0.159063	0.105503769	0.560201133	0.316514855	0.04811807	-0.64494905	-0.799430828

RABGAP1	0.313512868	-0.114993385	0.275868	-0.021664945	-0.019287465	-0.53053135	-0.113490241

INPP4A	-0.190220528	0.029313821	0.311202833	0.197788236	-0.07408314	-0.2221049	-0.165227448

EPB41L4B	0.044520453	-0.038540628	0.2631847	0.2356928	-0.165940977	-0.33334655	-0.221026103

CA4	-0.646569226	-0.094249564	1.047560967	0.867199673	-0.010549977	-0.6504722	-0.828968586

DUOXA2	0.392209868	-0.336125269	-0.5558809	-0.342010273	-0.231604791	2.0908933	0.312376241

HSZFP36	-0.057372585	0.487791167	0.565135867	0.276452782	-0.363167628	-0.60433705	-1.360791793

LOC650003	-0.157176604	-0.027169577	0.9881446	0.1038942	-0.214829163	-0.2921362	-0.338911483

C9ORF37	0.14495466	-0.114894103	0.1515005	0.075866909	-0.073004326	-0.29102665	0.052457931

HEBP1	-0.041035774	0.15369209	0.494014833	0.004095291	-0.228751651	-0.56413775	-0.128952655

PACSIN1	-0.432685208	-0.009251179	0.716008533	0.5733326	-0.000311791	-0.52201375	-0.651929379

CRABP2	-0.826758849	-0.529803474	1.241171467	0.529267855	-0.10347514	1.07533555	0.060030552

GPX2	0.944227623	1.001739872	-1.086826067	-0.601087018	-0.551637395	1.03882415	-2.054181621

SLPI	-0.499427585	-0.426803218	-0.301406767	-0.276303436	-0.260125186	2.1243659	1.817144448

TP73L	1.065366528	0.785004487	-1.53059	-1.150546073	-0.659250721	0.74782875	0.168761759

PPP2R3B	-0.033352868	-0.056102679	0.245249833	0.164361273	-0.13743793	-0.22631015	0.006287621

DIRAS2	-0.17674017	-0.109824821	0.927351167	0.241427127	-0.197808419	-0.2640236	-0.323421586

GARNL3	0.518426151	0.007815154	0.435313767	-0.138423873	-0.248387209	-0.39269115	-0.517167345

PGM5	-0.320954132	-0.614031487	1.4681621	0.221972945	1.277697837	-0.8012851	-1.04357831

TESC	0.684347245	1.311920949	-0.045058233	-0.331871255	-0.253972047	-1.6090178	-2.617045345

SERTAD4	-0.297750774	-0.14112009	-0.397292467	-0.041202182	0.02212714	0.79688525	0.830475897

FLJ40125	0.209351396	0.5643085	-0.204101467	-0.269606091	-0.232811535	-0.4140253	-0.547202

LRRC3	0.018615717	0.115342756	0.283722667	0.012262345	-0.131214	-0.31981995	-0.245889034

C9ORF58	-0.299149377	-0.233891859	0.562879067	0.429846855	0.012868419	-0.3381917	-0.007550345

DUOX2	0.272987585	-0.143371462	-0.3265823	-0.347242182	-0.078009791	1.19739095	0.173001276

MARK1	0.054583925	0.584146167	0.069671767	-0.189253218	-0.406614977	-0.6171297	-0.355531103

ETS2	0.35056817	0.0686315	-0.574056567	-0.3467452	0.010128395	0.5739264	0.015349276

ANXA8	0.391136189	0.618073051	-1.855464267	-0.730813855	-0.359956233	0.9972195	0.774222655

LOC342979	-0.397681208	0.249581026	0.465028367	0.3556758	-0.191038116	-0.4281109	-0.521599241

KCNK1	0.065287283	0.056857359	-0.261587733	-0.142125309	-0.470063186	0.66024035	0.509565172

BPHL	0.163526604	0.160938667	0.419708033	0.099657418	-0.38437286	-0.4085187	-0.503250483

MGC10997	-0.012419679	0.092568115	0.010911333	0.1443316	-0.041298163	-0.27605265	-0.259682138

LONRF2	-0.024939472	0.117182667	0.1610781	0.103849145	-0.086907535	-0.2700908	-0.318060448

SMARCA2	0.197150698	0.034781154	0.1539515	-0.030537145	0.212278209	-0.4807937	-0.538377069

GALNT17	0.047822377	0.332422051	0.174106133	-0.060939491	-0.241505884	-0.3509112	-0.445929103

ADORA2B	0.088485434	0.176884077	-0.255801767	-0.619872582	-0.446709535	0.8861832	0.85397331

POGK	-0.063944302	0.235420269	0.634653567	0.244260655	-0.375650721	-0.52185935	-0.719224586

IGLL1	-1.317598811	-1.496110385	-1.5194945	1.3430168	2.244301884	1.66461145	0.981075276

CDKN2A	-0.327369377	-0.563743128	1.433647	0.567640436	-0.051034512	-0.8798877	0.237421207

NCK1	-0.150699528	-0.141145321	-0.2260505	-0.2403184	0.150912651	0.46566035	0.799762379

GOLGA1	0.234010698	-0.053825603	0.2139002	0.015074018	-0.091914	-0.2828181	-0.201438931

B2M	-0.26772783	-0.158289218	-0.177795333	-0.017064418	0.346803395	0.34620345	0.378341586

TSPAN1	-0.317404717	0.634378923	-0.919526	-0.372534527	-0.063302814	1.1235448	-0.149411241

MCTP1	-0.156371132	-0.240810103	-0.395731833	-0.042859127	0.424597837	0.6493081	0.346762793

LOC390705	-0.057752434	-0.070890782	0.243428533	0.191759345	-0.116584837	-0.25119175	0.026815345

PHF2	0.306643283	-0.144470513	0.211950433	0.053076364	-0.121670628	-0.32892655	-0.084505207

CABLES1	0.009860396	0.034646782	0.1911766	0.086924255	-0.009407093	-0.324278	-0.236243862

C9ORF102	0.179356264	-0.112173782	0.1234226	-0.012231691	0.044538186	-0.3132323	0.019423966

C7	-0.393098038	-0.345260551	0.859696833	0.017168545	0.948948186	-0.434751	-0.382081655

IRX3	1.469477887	-0.678821115	-1.810439133	-0.932058582	0.084059512	1.73461665	1.459832655

RGS1	-0.791709189	-0.776529269	-1.0631037	0.290780836	1.634662651	0.8317194	1.086383966

CEP110	0.183521491	-0.122515526	0.183832533	0.015261636	0.039063767	-0.3336519	-0.052813862

IFI27	-0.030712	-1.027492244	-0.379189567	0.114497909	0.215064977	1.52200655	1.626294103

PHLPP	0.554085849	0.170734628	0.3582795	-0.126886782	-0.475153581	-0.44178295	-0.59262569

ANXA8L2	0.225907057	0.364063115	-1.329338567	-0.438721636	-0.410433349	0.90688545	0.79830069

BHMT	0.286831547	0.672165705	2.4224597	0.497657891	-1.09709293	-1.74157995	-2.954115138

KANK1	0.272323396	0.129266026	0.877399167	0.048809636	-0.268317442	-0.77160975	-0.915606483

SGK	0.098759717	-0.620353372	-0.576047	-0.259101873	0.562048465	1.0529873	1.015779862

SPDEF	0.430761453	0.025830141	-0.309561167	-0.189448964	-0.30332593	0.9666786	-0.394106345

ZNF706	-0.202612698	0.039414308	0.080399833	0.419732491	-0.048728372	-0.4280133	-0.247499448

PRNP	-0.067680962	0.034002769	-1.443550467	-0.579333545	0.468234256	0.8086245	1.372350241

KIAA0802	0.189792245	0.233564821	-0.018724133	-0.129388327	-0.150984372	-0.2688727	-0.30100331

NFX1	0.316132377	-0.115354808	0.119806533	-0.028783291	-0.026560535	-0.3023343	-0.088951759

ATP1B3	0.037497434	-0.042824179	-0.5101004	-0.172602055	-0.01759307	0.4878844	0.591307034

C15ORF17	0.402118434	0.346177385	0.072173	-0.114152782	-0.253823209	-0.463601	-0.82808431

LOC644774	-0.120593528	0.351614859	-0.155114567	-0.437556273	-0.425153442	0.64906695	0.447756621

BCAP29	-0.147043415	-0.06269191	0.128846033	-0.202033091	-0.045888581	0.5239076	0.393961172

KIF5C	0.244306434	0.254235051	0.978947767	0.224073345	-0.124115767	-0.82812395	-1.812814759

PAQR7	-0.190448396	0.342268487	0.5204692	0.276652564	-0.315401558	-0.6994463	-0.685582828

TSKU	0.733320679	0.203862	-0.862711967	-0.590272836	-0.394676209	0.74892255	0.192133621

CDH3	0.29028983	-0.100940051	-1.2620405	-0.512539891	-0.376996512	0.87369465	1.975030931

SFN	-0.213667358	-0.036776218	-0.3201635	-0.102618709	-0.629225814	0.70590225	1.461401552

DDX42	0.363731887	0.026828218	-0.019415333	-0.010222891	-0.143347767	-0.23230855	-0.324672345

SILV	-0.444309736	0.136379949	0.560158767	0.421306855	-0.137414977	-0.35291415	-0.486166862

NPAL1	-0.216459491	0.13562359	1.2364631	0.637241145	-0.562868023	-0.58287235	-1.22026969

GJB2	-0.349957075	0.478441385	-1.456031267	-0.805503855	-0.403442698	1.4713758	1.970122931

ITFG1	0.004094585	0.162293756	-0.1880128	-0.332057891	0.041636372	0.40916355	0.036342345

DVL2	-0.015192774	-0.105493077	0.4173579	0.082159255	-0.099499698	-0.25720875	0.048851517

NLE1	0.073052	0.050720718	0.016393733	0.042037236	-0.110155698	-0.13710485	-0.108727724

ACOXL	0.388912868	0.164429628	0.497663133	-0.024073109	-0.325328884	-0.45559535	-0.825613172

RAP1GAP	0.082662057	0.634882449	0.634872367	0.274022855	-0.808294651	-0.87008975	-1.236585448

LOC652846	0.347981396	0.662896538	-1.6789847	-0.756517345	-0.422477093	1.02201795	0.674314069

BZRAP1	0.393983623	-0.116642538	0.342467533	-0.074249345	-0.062961349	-0.27732475	-0.33515669

PWWP2B	0.368878623	0.363537295	0.009188533	0.193097545	-0.450232767	-0.5277551	-0.996119

TAC3	-0.393757566	0.003726782	0.440865667	0.505201982	0.021942279	-0.4039584	-0.458551207

CEP164	0.175976132	-0.138487897	0.056531267	0.1040788	-0.014900233	-0.2646425	-0.000397069

CASK	-0.073963962	-0.1036385	-0.1239267	-0.100224073	-0.103155302	0.7672789	0.356005621

LOC643911	0.324878698	0.003765282	-0.731585367	-0.528105109	-0.084401233	0.9163125	0.647725103

LOC493869	-0.530805057	-0.641264167	-0.3575704	-0.153594564	1.028426023	0.79406655	1.283534448

BRE	0.150526925	0.038746372	0.3306075	0.010240109	-0.065135186	-0.3130651	-0.428260862

PRRT2	-0.194546604	-0.170714115	0.1383051	0.200939782	0.357412186	-0.27072035	-0.052704759

TLE2	0.384717321	0.120896026	0.8709211	0.361886455	-0.295443791	-0.6748805	-1.712050724

PWWP2	0.243666491	0.182738462	-0.011224367	0.139761709	-0.296278488	-0.2842785	-0.55491569

NUP214	0.045448245	-0.301249949	0.278517967	0.212852291	0.099384581	-0.3198987	0.108642828

GPR56	0.560802547	0.283065872	-0.488622633	-0.225921255	-0.48762493	0.45739635	-0.444736552

ANTXR2	0.055912623	-0.295200692	-0.674245733	-0.271749818	0.801837465	0.48237425	0.383086103

TOX3	0.185576075	0.782202705	0.369264567	0.225170036	-0.594906512	-0.630002	-1.935468759

ASAH3L	-0.204930283	0.728759833	1.189636433	0.105641909	-0.571030023	-0.48479285	-1.835561655

TNRC9	0.250805943	0.797332179	0.315072233	0.217474218	-0.53619607	-0.777953	-2.009741069

HMGCS2	0.204477491	1.223657692	1.225798533	0.4147126	-0.713799651	-0.36511615	-4.409315793

UPK2	-0.350084509	1.058414462	1.515655267	0.698700418	-0.791558721	-1.15059445	-3.132795655

SNX31	0.36398283	0.964731397	0.2865232	0.227721182	-0.256363256	-0.6469516	-3.161997241

SCUBE2	-0.11404966	0.242346603	1.063352467	0.339839909	0.287073767	-0.81514345	-2.051428103

TBX3	0.418346906	0.349763128	0.4056109	0.032902545	-0.466546977	-0.06622515	-1.449855345

CAPN5	0.330065491	0.390581115	0.723850133	0.457674764	-0.452240395	-0.3432478	-2.363276069

TRAK1	0.516555717	0.414848064	0.6349865	-0.073713564	-0.40445786	-0.5069543	-1.627587724

ST3GAL5	0.936415491	0.744396846	-0.366646267	-0.556873582	-0.144431581	-0.3759265	-1.804707517

LOC644612	-0.772062698	0.914139718	1.375747267	0.562796673	-0.801862488	-0.5357494	-1.979815897

LOC284837	0.596886019	0.311748513	-0.149725033	0.088864509	-0.473166256	-0.131953	-1.150416172

CNGA1	0.006906547	0.290907538	1.483144967	0.294155764	-0.565339279	-0.43482315	-1.749093552

PKHD1	0.141262151	0.378563179	0.2419847	0.189321036	-0.356071442	-0.24303125	-1.190179034

TMC7	0.558031434	0.419959615	0.076136367	-0.326877618	-0.441547674	-0.0985961	-0.885513828

S100A10	-0.947261642	-0.096687231	-0.512487267	0.005252873	0.361780047	0.3724573	1.718152379

LOC644844	0.082115245	1.178617667	0.426168133	-0.1706426	-0.879808465	-0.5249224	-1.77081631

PPAP2A	-0.091366075	0.287296385	0.3217571	0.114080418	0.131583628	-0.04696445	-1.317683138

ZNF320	0.300177453	0.313564231	-0.1855333	-0.042790836	-0.203526349	-0.1763351	-0.695500655

BCAT2	-0.072075868	0.425761372	0.6073603	0.446196145	-0.427627605	-0.48729765	-1.517826276

TOP2B	-0.015329075	0.229726103	0.729215	0.142491091	-0.196431651	-0.1808397	-1.198487966

C17ORF28	0.042804755	0.319642487	0.409245367	0.327030564	-0.422772326	-0.229058	-1.196709448

FUT9	-0.084502208	0.23359759	0.673596567	0.050379455	-0.248044116	-0.321979	-0.676384448

C19ORF45	0.064177132	0.168924333	0.091867333	0.226781455	-0.216445698	-0.2646902	-0.593298103

TMEM163	0.605186453	0.035584013	0.792961167	0.059862	-0.265607628	-0.65032625	-1.293238552

PLCE1	0.339634264	0.267711128	0.487704867	0.090188273	-0.295768791	-0.3152783	-1.360343207

UPK1A	-0.077125509	1.067580167	1.482509433	0.724798618	-0.309136186	-1.2897553	-4.290852586

TGFBR3	0.460677849	0.315991333	0.553889433	0.019036036	0.025688698	-0.41123885	-2.055405966

PPFIBP2	0.761168434	0.530743385	0.651402867	-0.099579764	-0.552571163	-0.39694605	-2.210543931

PAQR8	-0.191693698	0.580855244	1.070697167	0.239662545	-0.265336977	-1.02755875	-1.672018621

ST3GAL4	-0.080018245	0.749593179	0.5307399	0.158174382	-0.65514286	-0.4771132	-1.418468552

MMEL1	0.539272981	0.518754513	-0.1510731	-0.362152436	-0.52107086	0.35512985	-1.010011414

CYP4F22	0.271518868	1.027963808	1.035985067	-0.209861691	-0.781355791	-0.5368787	-2.405963138

SLC29A3	0.302699208	0.472667641	0.0837902	0.068979636	-0.238817605	-0.58641295	-1.283488724

GATA2	0.385434226	0.722838449	0.252291267	-0.115124	-0.51677307	-0.5732915	-1.529624931

CAB39L	0.010415358	0.352558667	-0.147467833	0.165551127	-0.182069233	0.1728141	-0.977935414

ANXA2P1	-0.179645132	-0.072352205	-0.583141067	-0.351183236	0.062156209	0.5130714	1.346203448

LOC729486	0.19969417	0.325847372	-0.1516269	-0.071666509	-0.250163884	-0.0828223	-0.520548759

IFT140	0.491889377	0.371587346	-0.3891934	-0.105128709	-0.20153	-0.4187182	-0.708827138

LYPD6	0.462950321	0.206101308	0.580663367	-0.041249091	-0.376012465	-0.1724611	-1.24640031

PLA2G2F	-0.326499	0.716803449	-0.080276	0.359539782	-0.329826395	-0.53851455	-1.069648103

CORO1C	-0.355563358	-0.284499462	-0.4523827	-0.016848036	0.511875023	0.16200095	1.044247897

OVGP1	-0.187844566	0.552079718	0.486059133	0.158621691	-0.343558256	-0.5083256	-1.085273621

PTCHD1	-0.292935717	0.347635538	0.510895867	0.493504364	-0.056080163	-0.49434725	-1.440045241

ZFHX3	0.476223189	0.277007654	-0.008285233	0.105400764	-0.153009442	-0.3641059	-1.328742

GATA3	0.73594883	0.43488091	0.825588467	0.050667891	-0.691353907	-0.26765905	-2.255134517

SLC14A1	0.699416811	0.68232	-0.015842967	-0.473093091	-0.272704674	-0.18612615	-1.667098379

CYB5A	0.336811679	0.472844231	0.7271851	0.136325982	-0.478751884	-0.24726435	-2.017747103

CYP4F8	-0.537162585	0.370378449	1.630010433	0.231676691	-0.41307614	-0.4962389	-1.185355759

GPD1L	-0.04862283	0.341448679	0.653908333	0.268262909	-0.297881605	0.1005212	-1.642388828

TDH	0.30596883	0.231389923	0.141442567	-0.088355018	-0.285306953	-0.09279075	-0.673253862

CHN2	0.016313679	0.261014333	0.2271759	0.096561891	-0.117969535	-0.0405387	-0.947120759

SCNN1B	0.271625189	0.056221487	1.765389767	0.424545982	-0.441646372	-0.81531635	-2.061934621

AK3L1	0.065170528	-0.151953333	-0.4161031	-0.401299982	-0.20334693	0.6691449	1.321173034

ASCC2	0.02263934	0.389495038	0.367379867	0.073924818	-0.289783302	-0.3085545	-0.966760517

C1ORF165	0.086259358	0.222510603	0.140750033	0.072780509	-0.100835349	-0.17415065	-0.770142655

GOLT1A	0.478301038	0.864692128	0.427148467	-0.174966636	-0.650532372	-0.34478935	-2.107536517

UGT1A1	0.308101377	0.941176628	-0.286425567	-0.452179545	-0.533776767	-0.166169	-1.034579793

LNX1	0.376661302	0.282794872	0.0086989	-0.105155018	-0.30809	-0.23815405	-0.637498586

RAB15	0.451671887	0.399303192	0.468955767	0.031741764	-0.447830395	-0.32863595	-1.554116931

SPINK1	0.477831415	0.885496064	1.225249267	0.482509218	-0.132838209	-1.05591735	-4.512377103

PM20D1	-0.491678245	0.229968603	0.438512033	0.444271055	0.404570302	0.01660525	-1.627501379

CYFIP2	0.24501183	0.021642397	0.126007633	0.086852927	0.268002023	-0.28341045	-1.002990724

IFNA14	0.000706887	0.220999256	0.128361367	0.107380291	-0.170533209	-0.1297689	-0.589790759

LEAP2	-0.537835755	0.484297167	2.0690027	0.3042348	-0.462862163	-0.88301305	-1.741712862

FBP1	0.781489585	0.34156491	0.8981669	0.052054218	-0.330350721	-0.86376705	-2.289265034

BMP3	0.069315415	0.289965397	0.139583033	-0.075146855	-0.158341047	-0.0672179	-0.627326552

ZC3H12B	0.24023866	0.063709064	0.102331	-0.014701564	-0.048948744	-0.081965	-0.559280897

GCOM1	0.09853217	0.455825436	0.302559767	-0.125783727	-0.337334163	-0.23368845	-0.819176138

ACSBG1	0.32333666	0.508905192	-0.265681767	-0.216640018	-0.212207581	-0.21549525	-0.810724897

C10ORF116	0.321545736	0.534276449	0.486486733	0.334150727	-0.480485535	-0.02259635	-2.433645759

DSE	-0.347059679	-0.480666013	-0.8018994	-0.240746327	0.92518686	0.1650438	1.727598

ZNF321	0.247574509	0.340921936	-0.015092833	0.014531473	-0.322913744	-0.24055735	-0.736671517

ZNF10	0.401955226	0.040441051	-0.0168659	-0.014557745	-0.085713047	-0.19671695	-0.535564483

CYP4F12	0.651627566	0.472554885	1.0890443	0.025381327	-0.832333465	-0.1666059	-2.287601034

PSCA	0.773824434	0.970256628	0.5889229	-0.210208091	-0.935951395	0.487893	-3.183131379

ZNF792	0.315518396	0.378122538	-0.1688128	-0.119282327	-0.17146486	-0.09160675	-0.875379724

ZNF443	0.051312849	0.183311295	0.3196275	0.216636509	-0.266995698	-0.10622165	-0.859183034

VIPR1	0.501303283	0.51329241	0.523378833	-0.154852455	-0.366400977	-0.5869536	-1.596415483

ATF7IP2	0.691941887	0.332574731	-0.271811767	-0.112186582	-0.141572349	-0.38579785	-1.18915369

C10ORF136	-0.247107094	0.662424833	-0.1838488	-0.043261455	-0.15116393	-0.1296799	-0.744274517

SARM1	0.125778434	-0.030517923	0.515059867	0.263376873	-0.105579442	-0.24936985	-0.851587034

FER1L4	0.311339491	0.464145474	0.521334667	0.115646473	-0.525709767	-0.17262185	-1.677483931

PPP1R3C	-0.156946094	0.935131538	0.435991967	0.125945873	-0.14449707	-0.6478626	-2.257179759

UPK3A	-0.496377396	0.404419795	0.517376867	0.446850782	-0.021161326	-0.69980875	-1.049269103

PDE7B	0.271450057	0.376212244	-0.434468367	-0.157323436	0.462157837	-0.46302835	-1.126095138

FLJ32569	-0.466874132	0.191797346	0.327010367	0.379749473	0.321582093	-0.1132641	-1.119828897

SGPL1	-0.040822226	0.365947846	0.217067867	0.089915855	-0.193994767	-0.32460235	-0.793243793

DGAT2	-0.040682849	0.345885923	0.257058833	0.196124145	-0.333816186	-0.2493154	-0.826929241

ANXA1	-0.740906057	-0.316000038	-0.831131033	0.1571286	0.539279814	0.3133113	1.750085897

SLC44A4	0.344737642	0.26683991	0.5059498	0.091453436	-0.308746581	0.4331653	-1.885529655

NADSYN1	0.722171679	0.379746321	-0.2529916	-0.194607473	-0.408808814	-0.0742135	-1.053070448

COQ7	0.248066264	0.139913538	0.3234389	-0.033929327	-0.200100442	-0.2654235	-0.620173793

FMO5	-0.094816755	0.053656962	0.950814367	0.108460527	-0.189011837	-0.15853055	-0.770747276

ANXA2	-0.153051736	-0.132928218	-0.352797967	-0.242326236	-0.028406814	0.5405878	1.131091897

ICA1	0.408810321	0.171569885	0.356300867	0.073287618	-0.229496837	-0.3351281	-1.144769207

OR13A1	0.435146943	0.201718244	-0.079246833	-0.229502855	-0.098044047	-0.0093922	-0.668728966

SLIT3	0.48558266	0.460272269	-0.692403	-0.322643327	0.414695698	-0.53993535	-1.039755138

PVALB	-1.094429528	1.477929923	-0.8102126	0.208044345	0.304101674	-0.88537925	-1.371673276

CASQ1	0.096991113	0.2222395	0.113592033	0.222188018	-0.171527488	-0.48264065	-0.726722552

RNF128	0.317837736	0.419611962	0.5202819	-0.175355545	-0.505414302	0.0700598	-1.214047103

SLC23A2	0.138480113	0.370816628	-0.112203067	-0.0938532	-0.096082279	-0.1124745	-0.736345138

MAGI1	0.052188679	0.075215744	0.3376805	0.032304836	-0.084662419	-0.1665169	-0.467903241

RALGPS1	0.622369302	0.115845821	0.480516667	0.083348709	-0.391385047	-0.4993982	-1.179441517

SUOX	0.055834208	0.180370821	0.2522499	0.287049691	-0.154459023	-0.3597963	-0.915370138

IDH1	0.149507943	0.37410691	0.7633108	-0.041866873	-0.401741419	0.0297706	-1.414533862

INA	0.748904472	0.924490577	-0.396317167	-0.026099636	-0.737611884	-0.3163672	-2.083879862

FIG4	0.332800245	0.235509705	0.036582367	-0.046680036	-0.083164558	-0.37490765	-0.809108586

OXGR1	0.290975792	0.128385769	-0.021450833	-0.127955309	-0.121940628	-0.102935	-0.360431966

MT1X	-0.159476415	-0.824708397	-1.1932396	-0.238030945	0.588684977	0.93545285	2.67744431

CXXC1	0.135088	0.126261987	0.432007367	0.278547091	-0.322642233	-0.43616325	-0.782461759

SULT2A1	-0.669301811	0.298832269	0.7276741	0.461244564	0.233773953	-0.68907	-1.079497586

LARGE	0.170550547	0.272633231	0.3202874	0.095920055	-0.177860581	-0.20528055	-1.152937655

CLIC4	-0.705591604	-0.486639692	0.0394457	0.154504073	0.761011651	0.074574	1.084760655

RAB11FIP4	-0.072635717	0.055699949	0.426093933	0.429264582	-0.207495326	-0.35453775	-0.719798517

TMEM50B	0.249601302	0.058290538	0.194481933	0.0335588	-0.100347256	-0.04908235	-0.695141172

ATP1A4	0.135191434	0.408674077	0.0159983	-0.126667364	-0.150225349	-0.3144759	-0.68295531

PACRG	0.595741623	0.287870385	0.1159535	-0.390100964	-0.26870107	-0.2727972	-0.656592931

SH3GL2	-0.755628849	-0.396274167	2.076065467	1.077176982	-0.087455233	-0.65806205	-1.160246345

BAMBI	-0.148565434	0.271106128	0.9341324	0.634859909	0.126239302	-0.71858175	-2.319667138

ZNF28	0.047772434	0.315060423	0.015415667	0.013553164	-0.271448349	-0.0634089	-0.530143828

GGT6	0.480787509	0.622879821	0.486152533	0.120196127	-0.74514993	-0.2789438	-1.987633517

ABCD3	-0.449652038	0.262929141	0.7696263	0.320890582	-0.272565186	-0.24250775	-0.718763931

ZNF627	0.140100585	0.212541679	0.0982802	0.012256236	-0.216666628	-0.04917535	-0.597442966

CCDC109B	-1.081675566	-0.842656333	0.6793373	0.430784891	0.754176512	0.4735466	1.278699379

SYT17	0.701118151	0.061186192	0.3732539	-0.0292902	-0.453349395	-0.0680046	-1.05738669

ATP8B1	0.440066509	0.367708577	0.332188833	-0.1116312	-0.522502977	-0.28495615	-0.953933241

POU5F1P1	0.027327962	0.138469526	0.416055467	0.114701291	-0.219082488	-0.3126648	-0.52984369

LOC388559	0.053881623	0.212740295	0.002812767	-0.037805873	-0.157111628	-0.0463998	-0.33692169

TXK	-0.171545642	0.088985385	0.647797233	0.118283073	-0.052707442	-0.30587175	-0.531196103

ANXA5	0.001893698	-0.654063808	-0.423431833	-0.176130127	0.783684558	0.4577515	1.050109207

ACP6	0.316672604	0.326679321	0.322169133	0.016982	-0.408489372	-0.0991663	-1.148808655

PPARG	0.480747377	0.569109846	0.861854567	0.190916764	-0.727422884	-0.14948225	-2.481292103

RAB11A	0.180920472	0.377910013	0.076288233	-0.046720545	-0.250454186	-0.1172183	-0.885199276

KIAA1881	0.251326075	0.402903551	0.4254242	0.135082018	-0.376347581	-0.288605	-1.482206655

MGAT1	-0.077771396	0.385440462	-0.109178533	0.165032873	-0.14283214	-0.1503955	-0.779107069
